# Supplementary material for: The Evolution of Orphan Regions in Genomes of a Fungal Pathogen of Wheat
Source: mBio. 2016 Oct 18;7(5):e01231-16. doi: 10.1128/mBio.01231-16 (PMC5082898; doi:10.1128/mBio.01231-16)
Supplement: Table S1 — Chromosomal length variations between the newly assembled 3D7 genome and the IPO323 reference genome. Isolate 3D7 is missing the accessory chromosomes 14, 15, 18, and 21. [file mbo005163028st1.xlsx]

## Sheet: Sheet1
Supplementary Table 1: Chromosomal length variation between the newly assembled 3D7 genome and the IPO323 reference genome. The isolate 3D7 is missing the accessory chromosomes 14, 15, 18 and 21.
Chromosome	3D7 genome (bp)	IPO323 genome (bp)	% difference	bp difference
1	6,435,932	6,088,797	5.7	347,135
2	3,819,071	3,860,111	-1.06	-41,040
3	3,904,129	3,505,381	11.38	398,748
4	2,933,131	2,880,011	1.84	53,120
5	2,781,580	2,861,803	-2.8	-80,223
6	2,415,186	2,674,951	-9.71	-259,765
7	2,824,742	2,665,280	5.98	159,462
8	2,447,895	2,443,572	0.18	4,323
9	2,020,375	2,142,475	-5.7	-122,100
10	1,845,975	1,682,575	9.71	163,400
11	1,663,206	1,624,292	2.4	38,914
12	1,367,660	1,462,624	-6.49	-94,964
13	1,127,186	1,185,774	-4.94	-58,588
14	-	773,098	-	-
15	-	639,501	-	-
16	624,779	607,044	2.92	17,735
17	578,829	584,099	-0.9	-5,270
18	-	573,698	-	-
19	596,847	549,847	8.55	47,000
20	474,897	472,105	0.59	2,792
21	-	409,213	-	-
all	37861420	39277038
