# Supplementary material for: The Evolution of Orphan Regions in Genomes of a Fungal Pathogen of Wheat
Source: mBio. 2016 Oct 18;7(5):e01231-16. doi: 10.1128/mBio.01231-16 (PMC5082898; doi:10.1128/mBio.01231-16)
Supplement: Table S2 — Chromosomal inversions segregating within the species. The locations of detected inversions between the 3D7 and IPO323 genomes are reported for each genome individually, including their length, and the number of genes affected in the 3D7 genome. [file mbo005163028st2.xlsx]

## Sheet: Sheet1
Supplementary Table 2: Chromosomal inversions segregating within the species. The location of detected inversions between the 3D7 and IPO323 genomes are reported for each genome individually, including their length, and the number of genes affected in the 3D7 genome.
	Location of inversion		Inversion length (bp)
Chromosome	3D7	IPO323	3D7	IPO323	Number of genes
1	313,628 - 323,083	374,962 - 385,130	9,455	10,168	3
1	797,648 - 800,879	805,666 - 808,897	3,231	3,231	1
1	1,219,912 - 1,226,411	1,184,599 - 1,199,072	6,499	14,473	1
1	1,436,755 - 1,502,843	1,421,664 - 1,473,851	66,088	52,187	23
1	1,882,276 - 1,901,296	1,805,788 - 1,824,819	19,020	19,031	9
1	3,537,552 - 3,538,912	3,249,104 - 3,250,458	1,360	1,354	1
1	5,072,937 - 5,103,080	4,724,965 - 4,755,422	30,143	30,457	13
1	5,403,144 - 5,410,099	5,050,754 - 5,057,709	6,955	6,955	-
3	1,109,087 - 1,109,787	1,018,568 - 1,019,266	700	698	1
3	2,144,408 - 2,146,417	1,988,117 - 1,990,124	2,009	2,007	-
4	1,077,855 - 1,082,937	1,156,858 - 1,161,940	5,082	5,082	-
4	1,223,361 - 1,233,847	1,148,667 - 1,168,910	10,486	20,243	4
4	2,774,007 - 2,802,103	2,726,293 - 2,767,088	28,096	40,795	12
5	1,743,731 - 1,773,725	1,749,566 - 1,790,185	29,994	40,619	7
6	1,002,844 - 1,067,946	1,120,054 - 1,184,475	65,102	64,421	32
6	1,825,885 - 1,842,349	2,081,014 - 2,108,108	16,464	27,094	8
7	167,369 - 209,358	126,914 - 182,664	41,989	55,750	3
7	858,458 - 859,036	793,661 - 794,239	578	578	-
7	1,155,483 - 1,161,244	1,006,429 - 1,012,236	5,761	5,807	4
7	2,501,332 - 2,524,422	2,294,296 - 2312664	23,090	18,368	8
8	512,733 - 514,550	446,674 - 448499	1,817	1,825	-
8	1,612,988 - 1,619,010	1,514,679 - 1520710	6,022	6,031	1
9	427,848 - 445,114	535,437 - 552682	17,266	17,245	7
10	1266414 - 1267193	1078731 - 1079497	779	766	1
10	1705465 - 1738271	1548114 - 1600999	32,806	52,885	6
11	836555 - 842253	789084 - 795246	5,698	6,162	1
13	304540 - 493219	313912 - 495123	188,679	181,211	65
16	524550 - 527093	529435 - 531978	2,543	2,543	-
Total			627,712	687,986	211
