# Supplementary material for: The Evolution of Orphan Regions in Genomes of a Fungal Pathogen of Wheat
Source: mBio. 2016 Oct 18;7(5):e01231-16. doi: 10.1128/mBio.01231-16 (PMC5082898; doi:10.1128/mBio.01231-16)
Supplement: Table S3 — Gene annotation of the 3D7 genome. Coordinates, annotation, and in planta expression values (RPKM, reads per kilobase of transcript per million mapped reads) of the genes predicted de novo in the 3D7 genome. The correspondence of these gene models with the gene models predicted in IPO323 was assessed by BLAST. [file mbo005163028st3.xlsx]

## Sheet: 3D7 Gene models
Supplementary Table 3: Gene annotation of the 3D7 genome. Coordinates, annotation and in planta expression values (RPKM; Reads per kilobase of transcript per million mapped reads) of the genes predicted de novo in the 3D7 genome. The correspondence of these gene models with the gene models predicted in IPO323 was assessed by BLAST.
Coordinates, statistics									Infection RPKM (Palma-Guerrero et al. 2016)									Annotation (InterProScan, secretion signal, transmembrane domain counts)										Secretome	EffectorP (Sperschneider et al.)		Homolog in IPO323
																			SignalP	Phobius	Phobius	Phobius	Phobius	TMHMM							High-confidence mapping only
ZT3D7_gene_id	chromosme	start	end	strand	Protein length	Number of cysteines	Percent cysteines	Shared with IPO323?	3dpi	7dpi	11dpi	14dpi	21dpi	8wpi	Median RPKM	Maximum RPKM	Minimum RPKM	PFAM	Secretion signal?	Secretion signal?2	Extracellular?	Transmembrane?	Cytoplasmic?	TMHMM domains	GOterms	IPR_description	Pathway	Secretome?	EffectorP prob.	EffectorP effector?	Grandaubert 2015 gene ID	Goodwin 2011 gene ID
ZT3D7_g1	3D7.chr_1	5133	6095	-	320	7	2.1875	core																				No		No	Zt09_1_00002	Mycgr3G88584
ZT3D7_g2	3D7.chr_1	7369	11334	+	1321	10	0.757002	core	6.47231	28.652	12.604	17.2389	9.88238	10.9148	11.7594	28.652	6.47231	Slx4 endonuclease							GO:0005634|GO:0006260|GO:0006281|GO:0017108|GO:0033557|GO:0003677|GO:0006355	Structure-specific endonuclease subunit Slx4, AT hook, DNA-binding motif, HMG-I/HMG-Y, DNA-binding, conserved site		No		No	Zt09_1_00003	Mycgr3G88585
ZT3D7_g3	3D7.chr_1	12014	12291	+	74			orphan	0	0	4.67719	6.72485	2.00684	4.48166	3.24425	6.72485	0											No		No
ZT3D7_g4	3D7.chr_1	12590	14566	-	596	7	1.1745	core	3.58308	1.47551	7.05104	7.00896	1.94129	2.09123	2.83715	7.05104	1.47551	Kelch motif, Kelch motif	1	1	1	1	1	1	GO:0005515	Kelch-type beta propeller, Kelch repeat type 1		No		No
ZT3D7_g5	3D7.chr_1	14665	15174	-	67	1	1.49254	core	0	0	5.15866	7.14241	3.09879	2.11843	2.60861	7.14241	0											No		No
ZT3D7_g6	3D7.chr_1	15840	16469	+	209	12	5.74163	core	61.1171	79.6988	87.6973	78.6345	57.4815	48.1321	69.8758	87.6973	48.1321	Zinc finger C-x8-C-x5-C-x3-H type (and similar)							GO:0003723|GO:0005634|GO:0000166|GO:0046872|GO:0003676	U2 auxiliary factor small subunit, Nucleotide-binding alpha-beta plait domain, Zinc finger, CCCH-type, RNA recognition motif domain		No		No	Zt09_1_00006	Mycgr3G51803
ZT3D7_g7	3D7.chr_1	16506	16775	+	72			orphan	58.6054	60.3343	72.08	89.0505	84.3283	69.3956	70.7378	89.0505	58.6054											No		No
ZT3D7_g8	3D7.chr_1	17060	17405	-	95	3	3.15789	core	22.2823	0	9.13513	31.7173	30.8865	31.0115	26.5844	31.7173	0				1	1	1	1				No		No
ZT3D7_g9	3D7.chr_1	30941	32110	+	389	5	1.28535	core	5.48486	42.9147	46.7719	38.414	22.6541	21.4233	30.5341	46.7719	5.48486	RNA polymerase Rpc34 subunit							GO:0003677|GO:0003899|GO:0006351	Winged helix-turn-helix DNA-binding domain, RNA polymerase Rpc34-like, RNA polymerase Rpc34		No		No	Zt09_1_00007	Mycgr3G64857
ZT3D7_g10	3D7.chr_1	32592	34628	-	657	7	1.06545	core	16.2545	20.0809	41.5829	42.6407	36.9191	38.0567	37.4879	42.6407	16.2545	Histone deacetylase domain							GO:0004407|GO:0016575	Histone deacetylase superfamily, Histone deacetylase, Histone deacetylase domain		No		No	Zt09_1_00008	Mycgr3G51809
ZT3D7_g11	3D7.chr_1	35209	37026	+	354	2	0.564972	core	162.692	166.251	146.739	171.594	179.979	197.887	168.922	197.887	146.739	JAB1/Mov34/MPN/PAD-1 ubiquitin protease, Maintenance of mitochondrial structure and function							GO:0005515	JAB1/MPN/MOV34 metalloenzyme domain, Rpn11/EIF3F, C-terminal		No		No	Zt09_1_00009	Mycgr3G51814
ZT3D7_g12	3D7.chr_1	37896	39587	-	563	8	1.42096	core	3.79273	1.56185	6.21967	12.1885	4.32324	5.66167	4.99246	12.1885	1.56185		1	1	1							Yes		No	Zt09_1_00010	Mycgr3G33309
ZT3D7_g13	3D7.chr_1	42119	43444	-	441	1	0.226757	core	4.83959	9.96472	30.1583	38.7127	22.8493	22.4337	22.6415	38.7127	4.83959	Variant SH3 domain							GO:0005515	SH3 domain		No		No	Zt09_1_00012	Mycgr3G29736
ZT3D7_g14	3D7.chr_1	50916	52899	-	600	6	1	core	7.11846	19.054	14.0082	33.3197	14.1247	6.03219	14.0664	33.3197	6.03219	Luciferase-like monooxygenase							GO:0016705|GO:0055114|GO:0004497	Luciferase-like domain, Nitrilotriacetate monooxygenase component A/pristinamycin IIA synthase subunit A		No		No	Zt09_1_00014	Mycgr3G31341
ZT3D7_g15	3D7.chr_1	53413	57168	-	1251	8	0.639488	core	25.6282	15.4787	16.3907	21.0375	10.9879	10.8922	15.9347	25.6282	10.8922								GO:0005515	WD40/YVTN repeat-like-containing domain		No		No	Zt09_1_00015	Mycgr3G106732
ZT3D7_g16	3D7.chr_1	58099	59082	-	327	2	0.611621	core	6.52164	2.68561	3.20844	11.2764	12.3439	15.3716	8.89903	15.3716	2.68561											No		No	Zt09_1_00016	Mycgr3G88597
ZT3D7_g17	3D7.chr_1	60120	60814	-	156	11	7.05128	orphan	395.12	1576.61	1286.97	187.515	76.6944	40.0658	291.318	1576.61	40.0658		1	1	1							Yes	0.999	Yes
ZT3D7_g18	3D7.chr_1	66011	66688	-	225			core	113.58	50.6702	33.3715	108.857	214.314	178.898	111.219	214.314	33.3715											No		No	Zt09_1_00019	Mycgr3G106733
ZT3D7_g19	3D7.chr_1	68170	69385	-	381	13	3.41207	core	16.7992	16.1418	11.4787	10.856	9.29869	11.4388	11.4587	16.7992	9.29869	FMN-dependent dehydrogenase							GO:0016491|GO:0016491|GO:0055114|GO:0010181|GO:0016491|GO:0055114|GO:0003824	FMN-dependent dehydrogenase, FMN-dependent alpha-hydroxy acid dehydrogenase, active site, Alpha-hydroxy acid dehydrogenase, FMN-dependent, Aldolase-type TIM barrel		No		No	Zt09_1_00020	Mycgr3G32337
ZT3D7_g20	3D7.chr_1	69847	71687	+	365	2	0.547945	core	5.84453	12.0339	46.0051	81.5597	55.0646	51.7569	48.881	81.5597	5.84453	Predicted membrane protein (DUF2231)			2	3	2	2		Domain of unknown function DUF2231, transmembrane		No		No
ZT3D7_g21	3D7.chr_1	71917	73143	-	408	3	0.735294	core	78.451	27.9987	22.7284	47.728	47.5826	55.062	47.6553	78.451	22.7284	NUDIX domain							GO:0016787	NUDIX hydrolase domain-like, NUDIX hydrolase domain		No		No	Zt09_1_00023	Mycgr3G26212
ZT3D7_g22	3D7.chr_1	79439	80208	+	235	1	0.425532	core	72.5118	55.9882	224.446	430.118	174.429	201.431	187.93	430.118	55.9882	Phosphoribosyl transferase domain							GO:0009116|GO:0003999|GO:0005737|GO:0006168	Phosphoribosyltransferase domain, Phosphoribosyltransferase-like, Adenine phosphoribosyl transferase	KEGG: 00230+2.4.2.7|MetaCyc: PWY-6605|MetaCyc: PWY-6610|UniPathway: UPA00588	No		No	Zt09_1_00024	Mycgr3G64873
ZT3D7_g23	3D7.chr_1	84183	84941	+	210			core	70.9653	66.7967	26.6001	467.623	1770.7	1563.65	269.294	1770.7	26.6001	Pyridoxamine 5'-phosphate oxidase like							GO:0010181|GO:0016491|GO:0055114	FMN-binding split barrel		No		No	Zt09_1_00025	Mycgr3G83301
ZT3D7_g24	3D7.chr_1	86211	86881	-	152	3	1.97368	core	0	0	1.14637	4.39533	6.29596	8.15989	2.77085	8.15989	0			1	1							No		No
ZT3D7_g25	3D7.chr_1	87541	90169	+	595	4	0.672269	core	3.58909	1.47799	7.35715	4.04318	4.92449	5.88138	4.48384	7.35715	1.47799	Protein kinase domain							GO:0005515|GO:0004672|GO:0005524|GO:0006468|GO:0004672|GO:0006468	WD40-repeat-containing domain, Protein kinase domain, Serine/threonine/dual specificity protein kinase, catalytic domain, WD40/YVTN repeat-like-containing domain, Protein kinase-like domain, Serine/threonine-protein kinase, active site		No		No	Zt09_1_00027	Mycgr3G18918
ZT3D7_g26	3D7.chr_1	90509	91235	-	202	4	1.9802	core	1264.49	1484.05	318.821	281.214	808.839	1019.02	913.929	1484.05	281.214	Peptide methionine sulfoxide reductase							GO:0008113|GO:0055114|GO:0006979|GO:0016671|GO:0030091	Peptide methionine sulphoxide reductase MsrA, Peptide methionine sulfoxide reductase		No		No	Zt09_1_00028	Mycgr3G64875
ZT3D7_g27	3D7.chr_1	91927	95415	-	1162	11	0.946644	core	22.0715	42.4156	20.8121	24.9604	24.007	22.7909	23.3989	42.4156	20.8121	Transient receptor potential (TRP) ion channel, ML-like domain	1	1	5	8	4	8		TRP-like family, ML-like domain		No		No	Zt09_1_00029	Mycgr3G33362
ZT3D7_g28	3D7.chr_1	96554	97388	+	138	3	2.17391	core	0	0	10.0947	16.9331	22.4145	17.2726	13.5139	22.4145	0											No		No
ZT3D7_g29	3D7.chr_1	97679	98032	+	117	1	0.854701	core	0	0	1.48639	2.5329	0.637766	2.03465	1.06208	2.5329	0											No		No	Zt09_1_00030	Mycgr3G106738
ZT3D7_g30	3D7.chr_1	99551	99950	+	112	2	1.78571	core	0	0	3.10433	5.78588	4.92829	6.79898	4.01631	6.79898	0											No		No	Zt09_1_00031	Mycgr3G88611
ZT3D7_g31	3D7.chr_1	100799	102952	-	660	7	1.06061	core	25.8892	19.9897	22.0238	23.5127	12.8881	12.858	21.0068	25.8892	12.858	Major Facilitator Superfamily		1	6	11	6	10	GO:0016021|GO:0055085	Major facilitator superfamily domain, Major facilitator superfamily		No		No	Zt09_1_00032	Mycgr3G83303
ZT3D7_g32	3D7.chr_1	104984	105318	-	93	1	1.07527	core	0	0	0	0	0	0	0	0	0											No		No		Mycgr3G88613
ZT3D7_g33	3D7.chr_1	111471	114203	-	910	1	0.10989	core	32.8731	49.3139	38.3134	30.7371	17.4469	17.3676	31.8051	49.3139	17.3676	Spa2 homology domain (SHD) of GIT								GIT, Spa2 homology (SHD) domain		No		No	Zt09_1_00034	Mycgr3G106740
ZT3D7_g34	3D7.chr_1	115289	116179	+	256	2	0.78125	core	8.32333	3.42755	27.2988	20.3519	7.0864	7.66043	7.99188	27.2988	3.42755	Protein of unknown function (DUF3605)								Protein of unknown function DUF3605		No		No	Zt09_1_00035	Mycgr3G64883
ZT3D7_g35	3D7.chr_1	118740	122229	+	1144	14	1.22378	core	72.8601	114.63	111.824	85.9776	56.6559	67.3717	79.4188	114.63	56.6559	N-terminal domain with HPIH motif, Hydroxymethylglutaryl-coenzyme A reductase, Sterol-sensing domain of SREBP cleavage-activation			4	7	4	6	GO:0015936|GO:0016616|GO:0050662|GO:0055114|GO:0004420|GO:0055114|GO:0004420|GO:0015936|GO:0050662|GO:0055114|GO:0050662|GO:0004420|GO:0008299|GO:0016021|GO:0050661|GO:0055114	Sterol-sensing domain, Hydroxymethylglutaryl-CoA reductase, class I/II, substrate-binding domain, Hydroxymethylglutaryl-CoA reductase, class I/II, conserved site, Hydroxymethylglutaryl-CoA reductase, class I/II, HMG-CoA reductase, N-terminal domain, Hydroxymethylglutaryl-CoA reductase, class I/II, NAD/NADP-binding domain, Hydroxymethylglutaryl-CoA reductase, eukaryotic/arcaheal type, Hydroxymethy…	KEGG: 00900+1.1.1.34|MetaCyc: PWY-6174|MetaCyc: PWY-7391|MetaCyc: PWY-7524|MetaCyc: PWY-922|UniPathway: UPA00058	No		No	Zt09_1_00036	Mycgr3G64888
ZT3D7_g36	3D7.chr_1	122568	124377	-	541	4	0.739372	core	3.94667	6.50097	17.1511	72.6182	61.6491	60.1994	38.6753	72.6182	3.94667	Permease for cytosine/purines, uracil, thiamine, allantoin			6	12	7	12	GO:0005215|GO:0016021|GO:0055085|GO:0005215|GO:0016020|GO:0055085	Purine-cytosine permease Fcy2/21/22, Purine-cytosine permease		No		No	Zt09_1_00037	Mycgr3G88617
ZT3D7_g37	3D7.chr_1	125409	127015	-	433	7	1.61663	core	14.7864	2.02968	16.9737	12.6112	6.24246	4.7022	9.42685	16.9737	2.02968	Inhibitor of growth proteins N-terminal histone-binding								Inhibitor of growth protein, N-terminal histone-binding		No		No	Zt09_1_00037,Zt09_1_00038	Mycgr3G88617
ZT3D7_g38	3D7.chr_1	127441	129057	+	538	8	1.48699	core	15.8746	17.9772	20.5007	19.1653	7.06488	4.32071	16.9259	20.5007	4.32071	Histone deacetylase domain							GO:0004407|GO:0016575	Histone deacetylase, Histone deacetylase domain, Histone deacetylase superfamily		No		No	Zt09_1_00039	Mycgr3G32193
ZT3D7_g39	3D7.chr_1	129339	130478	-	328	8	2.43902	core	13.0036	10.7098	24.5233	30.7172	23.4233	11.749	18.2134	30.7172	10.7098											No		No	Zt09_1_00040	Mycgr3G101989
ZT3D7_g40	3D7.chr_1	131146	131529	+	92	6	6.52174	core	0	28.4155	22.6316	64.0749	61.6617	48.276	38.3457	64.0749	0		1	1	1							Yes	1	Yes
ZT3D7_g41	3D7.chr_1	132463	133170	+	235	8	3.40426	core	18.1279	3.73255	72.0901	69.9714	86.7361	48.0178	58.9946	86.7361	3.73255		1	1	1							Yes		No	Zt09_1_00042	Mycgr3G88619
ZT3D7_g42	3D7.chr_1	134486	135069	-	176			core	0	0	0	0	0.255106	0.406931	0	0.406931	0											No		No
ZT3D7_g43	3D7.chr_1	136149	136922	+	257	6	2.33463	core	0	3.41427	101.294	48.8725	40.1951	20.1935	30.1943	101.294	0		1	1	1	1	1	1				No		No
ZT3D7_g44	3D7.chr_1	137503	138456	-	317	11	3.47003	core	0	0	3.30933	1.64479	1.27794	0.679497	0.978718	3.30933	0											No		No	Zt09_1_00045	Mycgr3G88622
ZT3D7_g45	3D7.chr_1	141506	141933	-	123	1	0.813008	core	0	0	0	0	0	0	0	0	0											No		No
ZT3D7_g46	3D7.chr_1	144517	145186	+	201			core	0	0	0	0	0	0	0	0	0											No		No
ZT3D7_g47	3D7.chr_1	147790	149280	+	496	8	1.6129	core	68.8643	67.3511	126.693	77.8026	39.3998	30.9652	68.1077	126.693	30.9652	Proline dehydrogenase							GO:0004657|GO:0006562	Proline dehydrogenase domain, FAD-linked oxidoreductase-like, Proline oxidase family	KEGG: 00330+1.5.5.2|MetaCyc: PWY-5737|MetaCyc: PWY-6922|UniPathway: UPA00261	No		No	Zt09_1_00048	Mycgr3G14095
ZT3D7_g48	3D7.chr_1	160771	162316	+	322	6	1.86335	core	0	0	0	0.0578333	0.0465984	0.074331	0.0232992	0.074331	0			1	1							No		No	Zt09_1_00050	Mycgr3G88628
ZT3D7_g49	3D7.chr_1	163459	164460	-	333	10	3.003	core	0	0	0	0.111857	0.135191	0.143766	0.0559286	0.143766	0	SprT-like family								SprT-like		No		No	Zt09_1_00051	Mycgr3G88629
ZT3D7_g50	3D7.chr_1	167057	167902	-	281	10	3.55872	core	0	0	2.48787	2.58342	1.17421	0.510828	0.84252	2.58342	0											No		No	Zt09_1_00052	Mycgr3G88630
ZT3D7_g51	3D7.chr_1	168156	168648	+	95	1	1.05263	core	0	0	10.9622	2.14043	1.56784	0.500185	1.03401	10.9622	0							2				No		No
ZT3D7_g52	3D7.chr_1	169294	171335	+	505	11	2.17822	core	29.5922	34.8174	28.077	33.8531	29.4481	21.0671	29.5202	34.8174	21.0671	Pex2 / Pex12 amino terminal region			1	2	2			Pex, N-terminal		No		No	Zt09_1_00054	Mycgr3G98146
ZT3D7_g53	3D7.chr_1	171399	172942	+	497	12	2.41449	core	17.1815	7.07535	5.28297	21.7935	62.7136	53.0317	19.4875	62.7136	5.28297	6-phosphogluconate dehydrogenase, C-terminal domain, NAD binding domain of 6-phosphogluconate dehydrogenase							GO:0016491|GO:0055114|GO:0055114|GO:0004616|GO:0006098|GO:0055114|GO:0004616|GO:0055114	NAD(P)-binding domain, 6-phosphogluconate dehydrogenase, domain 2, 6-phosphogluconate dehydrogenase, 6-phosphogluconate dehydrogenase, C-terminal, 6-phosphogluconate dehydrogenase C-terminal domain-like, 6-phosphogluconate dehydrogenase, domain 3, 6-phosphogluconate dehydrogenase, NADP-binding, 6-phosphogluconate dehydrogenase, decarboxylating	KEGG: 00030+1.1.1.44|KEGG: 00480+1.1.1.44|UniPathway: UPA00115	No		No	Zt09_1_00055	Mycgr3G64902
ZT3D7_g54	3D7.chr_1	173179	173564	-	106			core	0	0	4.9176	3.14245	2.25066	1.12191	1.68628	4.9176	0											No		No
ZT3D7_g55	3D7.chr_1	175690	176067	+	125	1	0.8	core	16.977	6.99112	1.39202	1.77906	4.77818	6.47859	5.62839	16.977	1.39202		1	1	1							Yes		No
ZT3D7_g56	3D7.chr_1	176376	180866	-	1496	13	0.868984	core	8.57353	5.88431	7.96715	10.2697	6.64588	6.30294	7.30652	10.2697	5.88431	ABC transporter, ABC transporter transmembrane region			8	15	8	16	GO:0005524|GO:0016887|GO:0005524|GO:0006810|GO:0016021|GO:0042626|GO:0055085	P-loop containing nucleoside triphosphate hydrolase, ABC transporter, conserved site, ABC transporter-like, AAA+ ATPase domain, ABC transporter type 1, transmembrane domain		No		No	Zt09_1_00057	Mycgr3G32213
ZT3D7_g57	3D7.chr_1	191255	194263	+	1002	15	1.49701	core	0	12.2954	5.94558	8.08293	7.08295	6.96569	7.02432	12.2954	0	Helicase conserved C-terminal domain, Helicase-associated putative binding domain, C-terminal, SNF2 family N-terminal domain							GO:0005524	Helicase, C-terminal, P-loop containing nucleoside triphosphate hydrolase, Helicase-associated putative binding domain, Helicase superfamily 1/2, ATP-binding domain, SNF2-related, N-terminal domain		No		No	Zt09_1_00058	Mycgr3G20530
ZT3D7_g58	3D7.chr_1	196567	197332	+	230	1	0.434783	core	0	3.81334	18.2228	12.5343	5.86413	5.71641	5.79027	18.2228	0	Protein of unknown function (DUF2855)								Protein of unknown function DUF2855		No		No
ZT3D7_g59	3D7.chr_1	197413	197943	-	142	2	1.40845	core	14.9587	6.16001	12.2654	14.8919	6.84149	7.05157	9.65846	14.9587	6.16001											No		No
ZT3D7_g60	3D7.chr_1	198092	199777	-	561	5	0.891266	core	19.0311	20.3763	44.3168	75.4518	46.1179	46.7362	45.2174	75.4518	19.0311	Major Facilitator Superfamily			6	12	7	12	GO:0016021|GO:0055085	Major facilitator superfamily domain, Major facilitator superfamily		No		No	Zt09_1_00060	Mycgr3G64910
ZT3D7_g61	3D7.chr_1	200443	201679	+	353	4	1.13314	core	6.04265	9.95346	9.41383	10.7121	5.39975	4.13713	7.72824	10.7121	4.13713	Metallo-beta-lactamase superfamily								Metallo-beta-lactamase		No		No	Zt09_1_00061	Mycgr3G16140
ZT3D7_g62	3D7.chr_1	202444	202746	+	100	4	4	core	21.1792	17.4432	5.20974	26.4481	11.0277	11.4102	14.4267	26.4481	5.20974											No		No
ZT3D7_g63	3D7.chr_1	203664	205479	+	514	8	1.55642	core	58.1502	66.7075	36.4412	35.2928	18.4999	14.2189	35.867	66.7075	14.2189	Permease for cytosine/purines, uracil, thiamine, allantoin			6	12	7	11	GO:0005215|GO:0016020|GO:0055085|GO:0005886|GO:0031919|GO:0031924|GO:0005215|GO:0016021|GO:0055085	Purine-cytosine permease, Vitamin B6 transporter Tpn1, Purine-cytosine permease Fcy2/21/22		No		No	Zt09_1_00062	Mycgr3G98150
ZT3D7_g64	3D7.chr_1	206039	208042	+	560	13	2.32143	core	19.065	40.8251	22.5105	16.4492	9.6854	10.528	17.7571	40.8251	9.6854									Haem oxygenase-like, multi-helical	Reactome: REACT_9431	No		No	Zt09_1_00063	Mycgr3G31323
ZT3D7_g65	3D7.chr_1	209073	210173	+	366			core	0	2.40022	0.477914	0.0508996	0.0410116	0.0654194	0.0581595	2.40022	0											No		No
ZT3D7_g66	3D7.chr_1	214802	215440	+	189	2	1.0582	core	0	0	0	0	0	0	0	0	0								GO:0003723|GO:0004525|GO:0006396	Ribonuclease III domain		No		No	Zt09_1_00066	Mycgr3G88640
ZT3D7_g67	3D7.chr_1	223422	225305	-	551	5	0.907441	core	0	0	0	0.0338408	0	0	0	0.0338408	0											No		No	Zt09_1_00068	Mycgr3G88642
ZT3D7_g68	3D7.chr_1	229923	233439	+	1114	9	0.807899	core	0	0	0	0	0	0	0	0	0	Protein kinase domain							GO:0004672|GO:0005524|GO:0006468	Serine/threonine/dual specificity protein kinase, catalytic domain, Protein kinase domain, Protein kinase-like domain		No		No	Zt09_1_00069	Mycgr3G88644
ZT3D7_g69	3D7.chr_1	233762	236041	+	707	9	1.27298	core	0	0	0	0	0	0	0	0	0	Protein kinase domain							GO:0004672|GO:0006468|GO:0004672|GO:0005524|GO:0006468	Serine/threonine-protein kinase, active site, Serine/threonine/dual specificity protein kinase, catalytic domain, Protein kinase-like domain, Protein kinase domain		No		No	Zt09_1_00070	Mycgr3G88644
ZT3D7_g70	3D7.chr_1	236391	239786	+	1077	16	1.48561	core	0	0	0	0.1213	0.111698	0	0	0.1213	0	Protein kinase domain							GO:0004672|GO:0005524|GO:0006468|GO:0004672|GO:0006468	Protein kinase domain, Protein kinase-like domain, Serine/threonine-protein kinase, active site, Serine/threonine/dual specificity protein kinase, catalytic domain		No		No	Zt09_1_00071	Mycgr3G88644
ZT3D7_g71	3D7.chr_1	240245	244942	-	1517	6	0.395517	core	45.093	109.675	27.4993	13.8809	15.2892	14.2503	21.3943	109.675	13.8809	Luciferase-like monooxygenase		1	1			1	GO:0016705|GO:0055114	Dimethyl sulphone monooxygenase SfnG, Luciferase-like domain, GroES-like, NAD(P)-binding domain		No		No
ZT3D7_g72	3D7.chr_1	271047	275826	-	886	6	0.677201	core	2.41161	0	2.37287	4.23304	1.30659	1.40751	1.89019	4.23304	0	ATPase family associated with various cellular activities (AAA)							GO:0005524	P-loop containing nucleoside triphosphate hydrolase, AAA+ ATPase domain, ATPase, AAA-type, core		No		No	Zt09_1_00073	Mycgr3G31554
ZT3D7_g73	3D7.chr_1	281490	282827	-	427	4	0.936768	core	4.99789	4.11627	1.6392	4.32087	2.35616	1.2341	3.23621	4.99789	1.2341	Fungal specific transcription factor domain								Protein of unknown function DUF3468		No		No	Zt09_1_00074	Mycgr3G88647
ZT3D7_g74	3D7.chr_1	286711	288322	+	514	1	0.194553	core	282.444	116.311	69.1361	108.562	139.202	132.026	124.168	282.444	69.1361	Oxysterol-binding protein								Oxysterol-binding protein, Oxysterol-binding protein, conserved site		No		No	Zt09_1_00076	Mycgr3G64917
ZT3D7_g75	3D7.chr_1	290014	290367	+	117	5	4.2735	core	18.1279	0	2.97279	11.2397	9.56649	9.3594	9.46294	18.1279	0											No		No
ZT3D7_g76	3D7.chr_1	292300	294726	+	808	24	2.9703	core	396.619	449.696	91.0577	35.4669	54.6423	64.1029	77.5803	449.696	35.4669	Ankyrin repeats (3 copies)							GO:0046872|GO:0005515	Ankyrin repeat-containing domain, Zinc finger, C2H2, Zinc finger, C2H2-like, Ankyrin repeat		No		No	Zt09_1_00078	Mycgr3G106752
ZT3D7_g77	3D7.chr_1	296600	297385	-	261	1	0.383142	core	8.16449	0	7.36389	3.56491	1.95322	1.37456	2.75907	8.16449	0	RibD C-terminal domain							GO:0008703|GO:0009231|GO:0055114	Dihydrofolate reductase-like domain, Bacterial bifunctional deaminase-reductase, C-terminal		No		No	Zt09_1_00080	Mycgr3G32102
ZT3D7_g78	3D7.chr_1	299136	301393	+	713	4	0.56101	core	35.9512	4.93491	1.71955	4.343	10.519	11.7018	7.72697	35.9512	1.71955	Domain of unknown function (DUF4964), Domain of unknown function (DUF4965), Domain of unknown function (DUF1793)	1	1	1				GO:0003824	Domain of unknown function DUF4964, Domain of unknown function DUF4965, Six-hairpin glycosidase-like, Domain of unknown function DUF1793		Yes		No	Zt09_1_00081	Mycgr3G106753
ZT3D7_g79	3D7.chr_1	305061	308016	+	914	12	1.31291	core	0	1.92542	4.60051	3.0419	2.45097	1.86299	2.1882	4.60051	0	Fungal specific transcription factor domain, Fungal Zn(2)-Cys(6) binuclear cluster domain							GO:0003677|GO:0005634|GO:0006351|GO:0008270|GO:0000981|GO:0005634|GO:0006355|GO:0008270	Transcription factor domain, fungi, Zn(2)-C6 fungal-type DNA-binding domain		No		No	Zt09_1_00082	Mycgr3G88655
ZT3D7_g80	3D7.chr_1	309034	310077	+	347	6	1.72911	core	0	0	1.00801	0.429429	0.346006	0.482938	0.387717	1.00801	0											No		No	Zt09_1_00083
ZT3D7_g81	3D7.chr_1	313498	314516	-	321	4	1.24611	core	13.2863	13.6783	16.8858	20.8846	10.9846	10.3641	13.4823	20.8846	10.3641	Ssu72-like protein							GO:0004721|GO:0005634|GO:0006397	RNA polymerase II subunit A		No		No	Zt09_1_00088	Mycgr3G35093
ZT3D7_g82	3D7.chr_1	317670	319448	+	592	4	0.675676	core	7.21449	8.91279	7.0986	8.94631	5.1017	4.25115	7.15655	8.94631	4.25115	FAD binding domain of DNA photolyase, DNA photolyase								Cryptochrome/DNA photolyase class 1, conserved site, C-terminal, Cryptochrome/DNA photolyase class 1, Rossmann-like alpha/beta/alpha sandwich fold, DNA photolyase, N-terminal, Cryptochrome/DNA photolyase, FAD-binding domain		No		No
ZT3D7_g83	3D7.chr_1	321571	322437	+	266	7	2.63158	core	2235.24	910.574	968.283	3219.56	5970	5800.35	2727.4	5970	910.574	short chain dehydrogenase							GO:0008152|GO:0016491	Short-chain dehydrogenase/reductase SDR, Glucose/ribitol dehydrogenase, NAD(P)-binding domain		No		No	Zt09_1_00085	Mycgr3G64923
ZT3D7_g84	3D7.chr_1	324596	324973	+	125	8	6.4	core	0	0	1.39202	1.63081	5.73382	3.62039	1.51141	5.73382	0											No		No	Zt09_1_00089	Mycgr3G106756
ZT3D7_g85	3D7.chr_1	325320	325886	-	102	6	5.88235	core	20.7679	0	32.3543	15.7784	17.6816	11.1886	16.73	32.3543	0		1	1	1							Yes	0.996	Yes
ZT3D7_g86	3D7.chr_1	365773	366165	-	89	8	8.98876	orphan	23.7677	0	19.4883	3.32091	2.67578	1.06706	2.99835	23.7677	0		1	1	1							Yes	1	Yes
ZT3D7_g87	3D7.chr_1	369146	370697	-	168	8	4.7619	core	12.6574	0	0	3.53707	4.0968	1.84684	2.69195	12.6574	0							2				No		No
ZT3D7_g88	3D7.chr_1	371252	371736	-	100	5	5	core	0	0	5.20974	4.43885	5.36481	5.9428	4.82429	5.9428	0		1									No		No
ZT3D7_g89	3D7.chr_1	373050	373876	-	257	3	1.16732	core	16.5821	13.6571	65.2631	73.0553	30.8609	14.7031	23.7215	73.0553	13.6571	Isochorismatase family							GO:0003824|GO:0008152	Isochorismatase-like		No		No	Zt09_1_00091	Mycgr3G98153
ZT3D7_g90	3D7.chr_1	374978	375280	-	100			core	0	0	0	0.184952	0	0	0	0.184952	0											No		No	Zt09_1_00092	Mycgr3G88663
ZT3D7_g91	3D7.chr_1	377924	378361	-	145	8	5.51724	core	0	0	1.20133	2.55892	0.927818	1.15111	1.03946	2.55892	0		1	1	1							Yes	0.986	Yes	Zt09_1_00093	Mycgr3G88664
ZT3D7_g92	3D7.chr_1	380188	383330	+	967	72	7.44571	core	4.41962	4.55001	11.4151	8.89622	1.55488	1.04171	4.48481	11.4151	1.04171		1	1	1					PAN/Apple domain		Yes		No
ZT3D7_g93	3D7.chr_1	383696	385177	-	493	1	0.20284	core	12.9905	5.34948	11.7166	10.5879	3.50384	2.67306	7.96871	12.9905	2.67306	Acyltransferase family			4	8	5	8	GO:0016747	Acyltransferase 3		No		No	Zt09_1_00095	Mycgr3G31466
ZT3D7_g94	3D7.chr_1	386458	387670	+	384	6	1.5625	core	0	2.288	11.8448	7.95725	5.395	7.42093	6.40797	11.8448	0	ZIP Zinc transporter			5	8	4	7	GO:0016020|GO:0030001|GO:0046873|GO:0055085	Zinc/iron permease		No		No	Zt09_1_00096	Mycgr3G88667
ZT3D7_g95	3D7.chr_1	388042	388675	-	187			core	11.3782	4.68554	20.5249	23.0521	12.8897	7.53471	12.1339	23.0521	4.68554	Kinase binding protein CGI-121								CGI121/TPRKB		No		No	Zt09_1_00097	Mycgr3G64933
ZT3D7_g96	3D7.chr_1	389172	392119	+	956	13	1.35983	core	17.8817	25.7729	30.7903	29.611	14.6266	14.3	21.8273	30.7903	14.3	Fungal Zn(2)-Cys(6) binuclear cluster domain, Fungal specific transcription factor domain			2	2	1		GO:0000981|GO:0005634|GO:0006355|GO:0008270|GO:0003677|GO:0005634|GO:0006351|GO:0008270	Zn(2)-C6 fungal-type DNA-binding domain, Transcription factor domain, fungi		No		No	Zt09_1_00098	Mycgr3G21814
ZT3D7_g97	3D7.chr_1	393239	393831	+	179			core	0	0	0	0.103779	0.418091	1.33383	0.0518893	1.33383	0	Haem-degrading	1	1	1					Haem-degrading		Yes		No	Zt09_1_00099	Mycgr3G28809
ZT3D7_g98	3D7.chr_1	394689	398068	-	864	7	0.810185	core	0	0	1.01384	0.323933	0.174003	0.0832679	0.128635	1.01384	0											No		No	Zt09_1_00101,Zt09_1_00100	Mycgr3G88671
ZT3D7_g99	3D7.chr_1	399170	400369	+	399	2	0.501253	core	0	0	0.438486	0.607105	0.714935	0.360134	0.39931	0.714935	0											No		No	Zt09_1_00102
ZT3D7_g100	3D7.chr_1	400837	402933	+	698	13	1.86246	core	12.2409	6.30101	5.52029	5.7724	2.30399	1.51129	5.64635	12.2409	1.51129	Fungal Zn(2)-Cys(6) binuclear cluster domain, Fungal specific transcription factor domain							GO:0003677|GO:0005634|GO:0006351|GO:0008270|GO:0000981|GO:0005634|GO:0006355|GO:0008270	Transcription factor domain, fungi, Zn(2)-C6 fungal-type DNA-binding domain		No		No	Zt09_1_00103	Mycgr3G22161
ZT3D7_g101	3D7.chr_1	403448	404995	+	495	6	1.21212	core	8.62539	0	6.36513	6.59078	2.33659	1.98461	4.35086	8.62539	0	Calcineurin-like phosphoesterase, Purple acid Phosphatase, N-terminal domain, Iron/zinc purple acid phosphatase-like protein C		1	1				GO:0003993|GO:0046872|GO:0016787	Metallo-dependent phosphatase-like, Purple acid phosphatase, N-terminal, Calcineurin-like phosphoesterase domain, apaH type, Purple acid phosphatase-like, N-terminal, Iron/zinc purple acid phosphatase-like C-terminal domain		No		No	Zt09_1_00104	Mycgr3G33111
ZT3D7_g102	3D7.chr_1	405639	406694	+	351	6	1.7094	core	12.154	0	4.9828	8.4379	3.84834	5.18374	5.08327	12.154	0											No		No	Zt09_1_00105	Mycgr3G88674
ZT3D7_g103	3D7.chr_1	407127	408101	-	324	1	0.308642	core	32.9092	54.2081	55.5866	48.6833	38.6239	42.7728	45.7281	55.5866	32.9092											No		No	Zt09_1_00106	Mycgr3G101997
ZT3D7_g104	3D7.chr_1	408439	408971	-	158			core	26.9069	38.7809	82.7333	64.7343	36.5396	32.7669	37.6602	82.7333	26.9069	RNA recognition motif. (a.k.a. RRM, RBD, or RNP domain)							GO:0000166|GO:0003676	Nucleotide-binding alpha-beta plait domain, RNA recognition motif domain		No		No	Zt09_1_00106	Mycgr3G101997
ZT3D7_g105	3D7.chr_1	409689	411882	+	550	3	0.545455	core	11.6466	7.99348	7.63969	8.00093	7.23881	6.18741	7.81658	11.6466	6.18741	Major Facilitator Superfamily			6	12	7	12	GO:0016021|GO:0055085	Major facilitator superfamily, Major facilitator superfamily domain		No		No
ZT3D7_g106	3D7.chr_1	416497	417931	+	459	11	2.39651	core	158.107	28.7244	59.8629	41.34	44.5321	40.5542	42.936	158.107	28.7244	Thiolase, N-terminal domain, Thiolase, C-terminal domain							GO:0003824|GO:0008152|GO:0008152|GO:0016747	Thiolase-like, Thiolase, conserved site, Thiolase, N-terminal, Thiolase, C-terminal		No		No	Zt09_1_00109	Mycgr3G98156
ZT3D7_g107	3D7.chr_1	418333	419607	+	424	3	0.707547	core	40.2654	16.5813	44.5709	35.9538	21.8155	25.7601	30.857	44.5709	16.5813	Cys/Met metabolism PLP-dependent enzyme							GO:0030170|GO:0003824	Cys/Met metabolism, pyridoxal phosphate-dependent enzyme, Pyridoxal phosphate-dependent transferase, major region, subdomain 1, Pyridoxal phosphate-dependent transferase, major region, subdomain 2, Pyridoxal phosphate-dependent transferase		No		No	Zt09_1_00110	Mycgr3G106762
ZT3D7_g108	3D7.chr_1	421223	425756	-	1472	8	0.543478	core	5.80882	3.58811	12.979	9.60005	7.29573	7.62808	7.46191	12.979	3.58811											No		No	Zt09_1_00111	Mycgr3G88680
ZT3D7_g109	3D7.chr_1	426869	428252	+	445	3	0.674157	core	38.3695	92.8283	29.1013	19.1409	8.77428	7.26727	24.1211	92.8283	7.26727								GO:0016491|GO:0055114	FAD/NAD(P)-binding domain		No		No
ZT3D7_g110	3D7.chr_1	429025	430633	-	498			core	30.0074	61.7852	69.9469	97.2191	68.7412	68.4182	68.5797	97.2191	30.0074	ENTH domain								ENTH domain, ENTH/VHS		No		No	Zt09_1_00112	Mycgr3G64949
ZT3D7_g111	3D7.chr_1	430877	432532	+	249	2	0.803213	core	847.082	718.799	1429.11	2359.9	3680.82	4310.46	1894.51	4310.46	718.799	Cyclophilin type peptidyl-prolyl cis-trans isomerase/CLD							GO:0000413|GO:0003755|GO:0006457|GO:0003755|GO:0006457	Cyclophilin-like domain, Cyclophilin-type peptidyl-prolyl cis-trans isomerase domain, Cyclophilin-type peptidyl-prolyl cis-trans isomerase, conserved site, Cyclophilin-type peptidyl-prolyl cis-trans isomerase		No		No
ZT3D7_g112	3D7.chr_1	433416	434279	+	139	2	1.43885	core	1084.83	1195.48	2020.8	1768.61	1274.63	1319.8	1297.22	2020.8	1084.83	Ribosomal protein L14p/L23e							GO:0003735|GO:0005840|GO:0006412	Ribosomal protein L14b/L23e, Ribosomal protein L14 domain, Ribosomal protein L14 conserved site		No		No
ZT3D7_g113	3D7.chr_1	436005	436402	-	89	9	10.1124	core	23.7677	0	7.79531	21.1708	22.5769	15.2056	18.1882	23.7677	0		1	1	1							Yes	1	Yes
ZT3D7_g114	3D7.chr_1	451602	453734	-	710	2	0.28169	core	63.1801	14.8672	8.14068	16.1317	21.4655	26.4064	18.7986	63.1801	8.14068											No		No	Zt09_1_00115	Mycgr3G26811
ZT3D7_g115	3D7.chr_1	455079	459631	-	1477	10	0.677048	core	10.131	19.0719	44.62	43.4775	19.4607	19.6392	19.55	44.62	10.131	C2 domain			1	1	1	1	GO:0005515	C2 domain, Tricalbin		No		No	Zt09_1_00116	Mycgr3G64956
ZT3D7_g116	3D7.chr_1	460775	461206	-	143	1	0.699301	core	0	0	3.65405	2.72419	9.61609	8.33642	3.18912	9.61609	0											No		No	Zt09_1_00117	Mycgr3G34130
ZT3D7_g117	3D7.chr_1	462526	463604	+	338	4	1.18343	core	0	2.59847	1.55216	5.78588	11.7657	11.0483	4.19218	11.7657	0											No		No	Zt09_1_00118	Mycgr3G106768
ZT3D7_g118	3D7.chr_1	464221	466401	+	684	10	1.46199	core	0	1.28596	9.47387	13.4715	5.33936	4.90693	5.12314	13.4715	0	Subtilase family			1	1	1		GO:0004252|GO:0006508	Peptidase S8/S53 domain, Galactose-binding domain-like, Peptidase S8, subtilisin, His-active site, Peptidase S8, subtilisin-related, Peptidase S8, subtilisin, Ser-active site		No		No
ZT3D7_g119	3D7.chr_1	466826	467717	+	275	3	1.09091	core	0	6.3832	19.7001	33.3671	28.9028	27.8364	23.7683	33.3671	0	Dihydroneopterin aldolase							GO:0004150|GO:0006760	Dihydroneopterin aldolase/epimerase domain	KEGG: 00790+4.1.2.25|MetaCyc: PWY-6147|MetaCyc: PWY-6148|MetaCyc: PWY-6797|MetaCyc: PWY-7539|UniPathway: UPA00077	No		No	Zt09_1_00120	Mycgr3G106769
ZT3D7_g120	3D7.chr_1	468920	471465	+	580	3	0.517241	core	202.496	398.747	527.995	916.034	716.088	675.803	601.899	916.034	202.496	UTP--glucose-1-phosphate uridylyltransferase			1	1	1		GO:0008152|GO:0070569	UTP--glucose-1-phosphate uridylyltransferase family, Nucleotide-diphospho-sugar transferases		No		No	Zt09_1_00121	Mycgr3G64960
ZT3D7_g121	3D7.chr_1	472009	473815	+	584	6	1.0274	core	62.1618	100.887	72.2566	104.8	69.9305	65.7885	71.0935	104.8	62.1618	TPR repeat, Tetratricopeptide repeat							GO:0005515	Tetratricopeptide repeat, Tetratricopeptide-like helical domain, Tetratricopeptide repeat 1, Tetratricopeptide repeat-containing domain, Heat shock chaperonin-binding		No		No	Zt09_1_00122
ZT3D7_g122	3D7.chr_1	490054	493222	+	877	54	6.15735	core	7.30899	0	2.39719	5.78701	2.19426	1.99618	2.29573	7.30899	0		1	1	1							Yes		No	Zt09_1_00123	Mycgr3G88691
ZT3D7_g123	3D7.chr_1	494195	495217	-	340	3	0.882353	core	6.27301	49.0814	23.6603	39.3872	19.2444	18.8692	21.4524	49.0814	6.27301											No		No	Zt09_1_00124
ZT3D7_g124	3D7.chr_1	495498	495836	+	112	2	1.78571	core	0	0	12.4173	10.9105	24.2419	22.7341	11.6639	24.2419	0											No		No	Zt09_1_00125
ZT3D7_g125	3D7.chr_1	496212	496990	-	193	3	1.5544	core	595.419	254.275	499.061	613.749	724.478	691.555	604.584	724.478	254.275	Cytochrome c oxidase subunit Vb							GO:0004129|GO:0005740	Cytochrome c oxidase, subunit Vb		No		No
ZT3D7_g126	3D7.chr_1	502546	502915	+	103			core	0	0	3.37297	12.0343	7.52564	7.84906	5.4493	12.0343	0				1	1	1	1				No		No	Zt09_1_00127
ZT3D7_g127	3D7.chr_1	502938	503206	-	67	3	4.47761	core	0	0	2.57933	8.79065	5.53356	4.58994	3.58463	8.79065	0											No		No	Zt09_1_00127
ZT3D7_g128	3D7.chr_1	503609	505196	+	509			core	46.1374	34.5444	52.6184	90.8734	71.2427	62.2348	57.4266	90.8734	34.5444	Protein of unknown function (DUF2413)								Maintenance of telomere capping protein 1, Mtc1		No		No	Zt09_1_00128	Mycgr3G83336
ZT3D7_g129	3D7.chr_1	505624	508440	-	938	5	0.533049	core	6.83418	22.5145	17.5581	16.1735	6.98866	6.82681	11.5811	22.5145	6.82681				1	1	1					No		No	Zt09_1_00129	Mycgr3G88695
ZT3D7_g130	3D7.chr_1	509720	514282	-	1305	4	0.306513	core	9.8274	6.74488	7.38645	7.90974	3.59571	3.98923	7.06566	9.8274	3.59571				1	1	1	1				No		No	Zt09_1_00130	Mycgr3G88696
ZT3D7_g131	3D7.chr_1	515406	516239	+	277	3	1.08303	core	0	0	0	4.09888	1.5701	0.604541	0.30227	4.09888	0											No		No	Zt09_1_00131
ZT3D7_g132	3D7.chr_1	517095	517771	+	159	8	5.03145	core	40.1081	357.858	359.559	17.7461	2.16362	2.55095	28.9271	359.559	2.16362		1	1	1							Yes	0.999	Yes
ZT3D7_g133	3D7.chr_1	520588	523020	+	810	6	0.740741	core	63.3025	139.029	57.9602	40.6771	17.965	12.6113	49.3187	139.029	12.6113	Protein of unknown function (DUF3405)			1	1	1			Protein of unknown function DUF3405		No		No	Zt09_1_00133	Mycgr3G11032
ZT3D7_g134	3D7.chr_1	526113	527780	-	555	20	3.6036	core	0	0	0.630916	0.806337	0.297777	0.431815	0.364796	0.806337	0								GO:0005515|GO:0008270	Zinc finger, RING/FYVE/PHD-type, Zinc finger, RING-type		No		No	Zt09_1_00135	Mycgr3G88700
ZT3D7_g135	3D7.chr_1	528499	529584	+	361	3	0.831025	core	0	0	0.484515	1.39327	1.66312	1.59175	0.938893	1.66312	0											No		No	Zt09_1_00136
ZT3D7_g136	3D7.chr_1	530139	531394	+	325	4	1.23077	core	32.8082	24.3188	61.8723	91.3952	85.3675	83.8102	72.8413	91.3952	24.3188	ER lumen protein retaining receptor			3	6	4	5	GO:0006621|GO:0016021|GO:0046923	ER lumen protein retaining receptor		No		No
ZT3D7_g137	3D7.chr_1	531678	533468	+	596	9	1.51007	core	21.4985	5.90205	34.3738	37.4542	43.4394	60.6456	35.914	60.6456	5.90205	Dehydratase family							GO:0003824|GO:0008152|GO:0004160|GO:0009082	Dihydroxy-acid/6-phosphogluconate dehydratase, Aconitase/3-isopropylmalate dehydratase, swivel, Dihydroxy-acid dehydratase, Dihydroxy-acid/6-phosphogluconate dehydratase, conserved site	KEGG: 00290+4.2.1.9|KEGG: 00770+4.2.1.9|MetaCyc: PWY-5101|MetaCyc: PWY-5103|MetaCyc: PWY-5104|MetaCyc: PWY-7111|UniPathway: UPA00047|UniPathway: UPA00049	No		No	Zt09_1_00138	Mycgr3G64976
ZT3D7_g138	3D7.chr_1	533775	536087	-	669	4	0.597907	core	542.756	269.523	75.917	91.6163	152.692	151.041	151.866	542.756	75.917	Protein kinase domain			1	1	1		GO:0004672|GO:0005524|GO:0006468|GO:0004672|GO:0006468	Calcium/calmodulin-dependent/calcium-dependent protein kinase, Serine/threonine/dual specificity protein kinase, catalytic domain, Protein kinase domain, Protein kinase-like domain, Serine/threonine-protein kinase, active site		No		No	Zt09_1_00139	Mycgr3G64979
ZT3D7_g139	3D7.chr_1	538499	539162	+	198	2	1.0101	core	0	0	0	1.97127	7.86599	8.56599	0.985636	8.56599	0											No		No	Zt09_1_00140	Mycgr3G88705
ZT3D7_g140	3D7.chr_1	539453	540319	+	271	6	2.21402	core	0	3.23853	0	2.12899	16.2133	18.0949	2.68376	18.0949	0											No		No
ZT3D7_g141	3D7.chr_1	540496	541081	-	172	3	1.74419	core	0	0	0	5.39888	7.13413	4.57973	2.28987	7.13413	0				1	1	1	1				No		No
ZT3D7_g142	3D7.chr_1	541378	542262	-	255	8	3.13725	core	8.35585	0	0.685135	5.54567	6.82011	4.97059	5.25813	8.35585	0	Sugar (and other) transporter		1	3	5	3	5	GO:0016021|GO:0022857|GO:0055085	Major facilitator superfamily domain, Major facilitator, sugar transporter-like		No		No
ZT3D7_g143	3D7.chr_1	542841	544344	-	390	3	0.769231	core	49.2375	33.7934	23.3261	50.8329	30.526	30.5791	32.1863	50.8329	23.3261	GDSL-like Lipase/Acylhydrolase		1	1			1	GO:0016788	GDSL lipase/esterase, SGNH hydrolase-type esterase domain		No		No
ZT3D7_g144	3D7.chr_1	544901	545982	-	339	8	2.35988	core	125.829	41.4532	70.6737	54.0625	8.18966	18.0067	47.7579	125.829	8.18966	Ser-Thr-rich glycosyl-phosphatidyl-inositol-anchored membrane family	1	1	1					Ser-Thr-rich glycosyl-phosphatidyl-inositol-anchored membrane family		Yes		No	Zt09_1_00141	Mycgr3G102016
ZT3D7_g145	3D7.chr_1	548568	549936	-	417	5	1.19904	core	2052.1	200.2	46.9957	32.1763	10.8384	14.1871	39.586	2052.1	10.8384	Cellulase (glycosyl hydrolase family 5)	1	1	1				GO:0004553|GO:0005975|GO:0005975	Glycoside hydrolase, family 5, Glycoside hydrolase, catalytic domain, Glycoside hydrolase superfamily		Yes		No	Zt09_1_00142	Mycgr3G106779
ZT3D7_g146	3D7.chr_1	554005	555435	+	476	30	6.30252	core	793.753	629.728	807.109	179.752	60.0158	56.9268	404.74	807.109	56.9268		1	1	1							Yes		No	Zt09_1_00143	Mycgr3G106780
ZT3D7_g147	3D7.chr_1	556299	557402	-	286	2	0.699301	core	29.8132	18.4156	32.3899	61.5078	72.4244	52.2842	42.3371	72.4244	18.4156	Aldo/keto reductase family							GO:0016491|GO:0055114	NADP-dependent oxidoreductase domain, Aldo/keto reductase, Aldo/keto reductase, conserved site, Aldo/keto reductase/potassium channel subunit beta		No		No
ZT3D7_g148	3D7.chr_1	557880	559206	+	424	1	0.235849	core	85.5639	37.3079	44.5709	60.172	67.7838	57.3389	58.7555	85.5639	37.3079	eRF1 domain 1, eRF1 domain 3, eRF1 domain 2							GO:0070481|GO:0070966|GO:0071025	50S ribosomal protein L30e-like, eRF1 domain 1/Pelota-like, eRF1 domain 3, Translation release factor pelota, eRF1 domain 2		No		No	Zt09_1_00145	Mycgr3G106782
ZT3D7_g149	3D7.chr_1	559460	560238	+	175	3	1.71429	core	36.4619	75.0751	175.395	217.051	200.028	154.012	164.703	217.051	36.4619	Endoribonuclease L-PSP								YjgF/YER057c/UK114 family, RidA family, Endoribonuclease L-PSP/chorismate mutase-like		No		No
ZT3D7_g150	3D7.chr_1	560674	562033	-	404	3	0.742574	core	10.5634	10.8751	15.5906	9.5015	4.05084	3.20119	10.0325	15.5906	3.20119											No		No	Zt09_1_00147	Mycgr3G28780
ZT3D7_g151	3D7.chr_1	563554	569100	-	1848	9	0.487013	core	0	1.90564	9.86535	12.4467	1.02567	1.18162	1.54363	12.4467	0	Calponin homology (CH) domain, GTPase-activator protein for Ras-like GTPase, RasGAP C-terminus							GO:0005515|GO:0043087|GO:0005096|GO:0007264|GO:0007165	IQ motif, EF-hand binding site, Calponin homology domain, Ras GTPase-activating protein, RasGAP protein, C-terminal, Rho GTPase activation protein		No		No	Zt09_1_00148	Mycgr3G34487
ZT3D7_g152	3D7.chr_1	569627	571489	+	553	3	0.542495	core	108.113	193.985	179.827	115.318	63.8456	65.9161	111.716	193.985	63.8456	IMP dehydrogenase / GMP reductase domain, CBS domain							GO:0016491|GO:0055114|GO:0003938|GO:0006164|GO:0055114|GO:0003824|GO:0003824|GO:0055114	IMP dehydrogenase / GMP reductase, conserved site, Inosine-5'-monophosphate dehydrogenase, Aldolase-type TIM barrel, IMP dehydrogenase/GMP reductase, CBS domain	Reactome: REACT_1698, KEGG: 00230+1.1.1.205|KEGG: 00983+1.1.1.205|MetaCyc: PWY-5695|MetaCyc: PWY-6596|MetaCyc: PWY-7221|Reactome: REACT_1698|UniPathway: UPA00601	No		No	Zt09_1_00149	Mycgr3G106783
ZT3D7_g153	3D7.chr_1	575659	577503	-	614			core	10.4346	45.8345	44.7755	3.25004	3.69552	4.06004	7.24733	45.8345	3.25004											No		No
ZT3D7_g154	3D7.chr_1	579539	581155	+	538	11	2.04461	core	0	8.17144	13.9925	3.81227	1.59169	1.20267	2.70198	13.9925	0	Serine carboxypeptidase S28	1	1	1				GO:0006508|GO:0008236	Alpha/Beta hydrolase fold, Peptidase S28		Yes		No	Zt09_1_00151	Mycgr3G35026
ZT3D7_g155	3D7.chr_1	582390	582863	-	157	4	2.54777	core	0	0	0	0.827601	1.14313	2.27933	0.413801	2.27933	0	ML-like domain	1	1	1					ML-like domain		Yes	0.572	No	Zt09_1_00152
ZT3D7_g156	3D7.chr_1	583057	584827	-	556	6	1.07914	core	7.68078	1.58147	1.88935	15.0917	18.7803	17.845	11.3862	18.7803	1.58147	Cytochrome P450			1	2	2	1	GO:0005506|GO:0016705|GO:0020037|GO:0055114|GO:0016705|GO:0055114	Cytochrome P450, Cytochrome P450, E-class, group I, Cytochrome P450, conserved site	Reactome: REACT_13433	No		No	Zt09_1_00153	Mycgr3G64993
ZT3D7_g157	3D7.chr_1	585149	586251	-	348	1	0.287356	core	294.202	454.323	190.974	183.59	360.368	328.076	311.139	454.323	183.59	Inhibitor of apoptosis-promoting Bax1			4	7	4	6		Bax inhibitor 1-related		No		No	Zt09_1_00154	Mycgr3G102019
ZT3D7_g158	3D7.chr_1	587471	588317	-	146	2	1.36986	core	0	5.99239	7.15896	7.11624	2.9693	1.63326	4.48084	7.15896	0											No		No	Zt09_1_00155
ZT3D7_g159	3D7.chr_1	592505	592798	-	97	2	2.06186	core	0	0	0	0.190614	0.921506	0.489978	0.0953068	0.921506	0											No		No
ZT3D7_g160	3D7.chr_1	593828	595715	-	568	8	1.40845	core	26.3158	12.385	22.8105	20.3545	15.8713	27.4689	21.5825	27.4689	12.385				1	1	1		GO:0046872	Zinc finger, C2H2, Zinc finger, C2H2-like		No		No
ZT3D7_g161	3D7.chr_1	596951	598237	-	391	5	1.27877	core	70.9394	60.6729	190.16	18.4895	94.8	53.1013	65.8062	190.16	18.4895	Aldose 1-epimerase	1	1	1				GO:0003824|GO:0005975|GO:0030246|GO:0005975|GO:0016853	Galactose mutarotase-like domain, Glycoside hydrolase-type carbohydrate-binding, subgroup, Aldose 1-/Glucose-6-phosphate 1-epimerase		Yes		No	Zt09_1_00158	Mycgr3G98175
ZT3D7_g162	3D7.chr_1	599200	601632	-	531	13	2.44821	core	4.02086	3.31158	30.3314	17.8023	8.60073	5.86684	7.23378	30.3314	3.31158	Protein of unknown function (DUF3431)			1	1	1	1		Protein of unknown function DUF3431		No		No	Zt09_1_00159	Mycgr3G32965
ZT3D7_g163	3D7.chr_1	602684	602932	+	82	6	7.31707	core	0	0	2.11319	0.675186	1.26938	0.578528	0.626857	2.11319	0			1	1			2				No		No
ZT3D7_g164	3D7.chr_1	603156	604983	-	534	7	1.31086	core	7.99662	6.58603	74.4197	132.926	70.6425	53.3132	61.9779	132.926	6.58603	Amidase							GO:0016884	Amidase signature domain, Amidase	KEGG: 00970+6.3.5.7|MetaCyc: PWY-5921	No		No	Zt09_1_00160	Mycgr3G34594
ZT3D7_g165	3D7.chr_1	606358	608873	-	757	13	1.71731	core	53.6185	45.3224	22.9077	26.2212	36.3772	33.9545	35.1659	53.6185	22.9077	Fungal specific transcription factor domain, Fungal Zn(2)-Cys(6) binuclear cluster domain							GO:0003677|GO:0005634|GO:0006351|GO:0008270|GO:0000981|GO:0005634|GO:0006355|GO:0008270	Transcription factor domain, fungi, Zn(2)-C6 fungal-type DNA-binding domain		No		No	Zt09_1_00161	Mycgr3G65005
ZT3D7_g166	3D7.chr_1	609548	611047	+	499	5	1.002	core	68.4511	33.4735	50.8644	75.804	38.0496	30.2512	44.457	75.804	30.2512	Calcineurin-like phosphoesterase		1	1	1	1	2	GO:0016787	Metallo-dependent phosphatase-like, Calcineurin-like phosphoesterase domain, apaH type		No		No	Zt09_1_00162	Mycgr3G12526
ZT3D7_g167	3D7.chr_1	612368	615178	+	936	3	0.320513	core	6.84876	11.2813	21.5265	23.8037	18.537	13.2728	15.9049	23.8037	6.84876											No		No	Zt09_1_00163	Mycgr3G106788
ZT3D7_g168	3D7.chr_1	615889	616821	-	289	1	0.346021	core	51.6334	3.03752	4.83847	1.3527	0.622811	0.662315	2.19511	51.6334	0.622811							1				No		No	Zt09_1_00164	Mycgr3G88725
ZT3D7_g169	3D7.chr_1	619696	620884	-	377	2	0.530504	core	5087.43	3288.16	343.829	51.4445	35.0798	22.9291	197.637	5087.43	22.9291	Myb-like DNA-binding domain							GO:0003677	SANT/Myb domain, Homeodomain-like, Myb-like domain		No		No	Zt09_1_00165	Mycgr3G28684
ZT3D7_g170	3D7.chr_1	623693	624875	-	265	1	0.377358	core	233.21	59.6085	29.0126	32.936	20.4267	16.6979	30.9743	233.21	16.6979	Myb-like DNA-binding domain							GO:0003677	Homeodomain-like, SANT/Myb domain, Myb domain		No		No
ZT3D7_g171	3D7.chr_1	628113	628616	-	167	1	0.598802	core	0	68.1634	35.4965	38.6946	90.9348	85.4603	53.429	90.9348	0	Protein of unknown function (DUF498/DUF598)								NDUFAF3/Mth938 domain-containing protein		No		No	Zt09_1_00167	Mycgr3G102025
ZT3D7_g172	3D7.chr_1	630272	637531	-	2366	13	0.549451	core	54.223	96.3871	50.6844	43.224	25.8421	32.8842	46.9542	96.3871	25.8421	RNA recognition motif of the spliceosomal PrP8, U5-snRNA binding site 2 of PrP8, PROCN (NUC071) domain, PROCT (NUC072) domain, U6-snRNA interacting domain of PrP8, PRO8NT (NUC069), PrP8 N-terminal domain, PRP8 domain IV core							GO:0003676|GO:0000398|GO:0003723|GO:0005515|GO:0030623|GO:0000398|GO:0005681|GO:0017070	Ribonuclease H-like domain, PRO8NT domain, RNA recognition motif, spliceosomal PrP8, JAB1/MPN/MOV34 metalloenzyme domain, Pre-mRNA-processing-splicing factor 8, U5-snRNA-binding, PROCN domain, PROCT domain, Pre-mRNA-processing-splicing factor 8, Pre-mRNA-processing-splicing factor 8, U6-snRNA-binding, PRP8 domain IV core		No		No	Zt09_1_00168	Mycgr3G98177
ZT3D7_g173	3D7.chr_1	637912	638481	+	116	4	3.44828	core	1517.48	1370.26	2002.8	2170.09	1715.46	1933.43	1824.45	2170.09	1370.26	Ribosomal protein L34e							GO:0003735|GO:0005622|GO:0005840|GO:0006412	Ribosomal protein L34e, conserved site, Ribosomal protein L34Ae		No		No
ZT3D7_g174	3D7.chr_1	640500	642438	+	627	5	0.797448	core	61.3117	47.691	20.1089	26.7114	28.7125	22.9384	27.7119	61.3117	20.1089	Fungal specific transcription factor domain							GO:0003677|GO:0005634|GO:0006351|GO:0008270	Transcription factor domain, fungi		No		No	Zt09_1_00170	Mycgr3G106793
ZT3D7_g175	3D7.chr_1	643111	643488	-	125	2	1.6	core	0	0	5.56808	7.56101	2.50855	2.47711	2.49283	7.56101	0											No		No	Zt09_1_00171	Mycgr3G88732
ZT3D7_g176	3D7.chr_1	644304	646812	-	649	12	1.849	core	13.1637	4.06561	12.4125	21.8127	8.19715	5.39277	10.3048	21.8127	4.06561	Dual specificity phosphatase, catalytic domain, alpha/beta hydrolase fold							GO:0006470|GO:0008138|GO:0004725|GO:0016311|GO:0016791|GO:0016311|GO:0016791	Protein-tyrosine phosphatase-like, Alpha/Beta hydrolase fold, Dual specificity phosphatase, catalytic domain, Alpha/beta hydrolase fold-1, Protein-tyrosine phosphatase, active site, Tyrosine specific protein phosphatases domain		No		No
ZT3D7_g177	3D7.chr_1	647679	648341	+	150			core	1133.3	1213.4	1821.32	1785.38	994.58	1050.99	1173.35	1821.32	994.58	Ribosomal protein S19e							GO:0003735|GO:0005840|GO:0006412	Ribosomal protein S19e, Winged helix-turn-helix DNA-binding domain		No		No	Zt09_1_00173	Mycgr3G98180
ZT3D7_g178	3D7.chr_1	648778	649973	-	347	2	0.576369	core	18.4405	7.5938	11.0882	24.5311	30.362	28.8383	21.4858	30.362	7.5938	Alcohol dehydrogenase GroES-like domain			1	2	2		GO:0008270|GO:0016491|GO:0055114|GO:0055114|GO:0016491	NAD(P)-binding domain, GroES-like, Alcohol dehydrogenase superfamily, zinc-type, Alcohol dehydrogenase, N-terminal, Polyketide synthase, enoylreductase domain		No		No
ZT3D7_g179	3D7.chr_1	650818	654052	+	1059	8	0.75543	core	0	7.47918	17.0431	20.4424	4.28819	4.91503	6.1971	20.4424	0	Kinesin motor domain							GO:0003777|GO:0005871|GO:0007018|GO:0003777|GO:0005524|GO:0007018|GO:0008017|GO:0003777|GO:0005524|GO:0007018	Kinesin-like protein, Kinesin motor domain, P-loop containing nucleoside triphosphate hydrolase, Kinesin motor domain, conserved site		No		No	Zt09_1_00175	Mycgr3G83356
ZT3D7_g180	3D7.chr_1	654870	655144	-	66	6	9.09091	orphan	0	0	62.8279	11.4311	9.21048	7.52518	8.36783	62.8279	0		1	1	1							Yes	1	Yes
ZT3D7_g181	3D7.chr_1	665242	667068	+	382	5	1.3089	core	0	0	2.7477	5.85279	3.18317	3.19701	2.96543	5.85279	0	Sulfatase							GO:0003824|GO:0008152|GO:0008152|GO:0008484	Alkaline-phosphatase-like, core domain, NAD(P)-binding domain, Sulfatase, N-terminal, Alkaline phosphatase-like, alpha/beta/alpha		No		No
ZT3D7_g182	3D7.chr_1	667144	667686	+	147	3	2.04082	core	14.4534	5.9519	8.29569	5.93221	4.16961	6.00223	5.97706	14.4534	4.16961											No		No
ZT3D7_g183	3D7.chr_1	668421	668847	+	122	7	5.7377	core	0	0	2.85194	1.67058	0.244736	0.975972	0.610354	2.85194	0		1	1	1							Yes	1	Yes	Zt09_1_00178
ZT3D7_g184	3D7.chr_1	669051	672396	-	1095	11	1.00457	core	23.4208	34.5601	50.73	45.9334	15.9988	13.0121	28.9904	50.73	13.0121	Glycosyl hydrolase family 47	1	1	1				GO:0004571|GO:0005509|GO:0016020	Glycoside hydrolase family 47		Yes		No	Zt09_1_00179	Mycgr3G33011
ZT3D7_g185	3D7.chr_1	672840	674753	+	637			core	53.6451	89.7449	62.1304	77.6485	71.9536	71.5751	71.7643	89.7449	53.6451	NLI interacting factor-like phosphatase			1	1	1	1	GO:0005743|GO:0005744|GO:0015031	FCP1 homology domain, HAD-like domain, Mitochondrial import inner membrane translocase subunit Tim50		No		No	Zt09_1_00180	Mycgr3G32367
ZT3D7_g186	3D7.chr_1	675253	676542	+	429	4	0.932401	core	9.94929	10.2428	12.2368	11.295	3.08026	1.50754	10.096	12.2368	1.50754	SOS response associated peptidase (SRAP)								SOS response associated peptidase (SRAP)		No		No	Zt09_1_00181	Mycgr3G32208,Mycgr3G102031
ZT3D7_g187	3D7.chr_1	712091	715068	+	917	9	0.981461	core	11.6509	58.5335	89.0347	16.4418	12.6903	11.0106	14.566	89.0347	11.0106	Eukaryotic aspartyl protease, Tetratricopeptide repeat	1	1	1	1	1		GO:0005515|GO:0004190|GO:0006508	Tetratricopeptide-like helical domain, Aspartic peptidase, Tetratricopeptide repeat, Aspartic peptidase domain, Tetratricopeptide repeat 2		No		No	Zt09_1_00182	Mycgr3G34306,Mycgr3G65036
ZT3D7_g188	3D7.chr_1	716142	716633	+	163			core	130.433	0	3.20844	11.5042	17.3457	10.1013	10.8028	130.433	0		1	1	1			2				Yes		No	Zt09_1_00183	Mycgr3G88743
ZT3D7_g189	3D7.chr_1	718316	720650	+	716	9	1.25698	core	23.8672	27.0284	29.5994	20.061	12.5112	12.423	21.9641	29.5994	12.423	2OG-Fe(II) oxygenase superfamily, Isochorismatase family							GO:0003824|GO:0008152|GO:0016491|GO:0055114	Alpha-ketoglutarate-dependent dioxygenase AlkB-like, Isochorismatase-like, Oxoglutarate/iron-dependent dioxygenase		No		No	Zt09_1_00184	Mycgr3G106799
ZT3D7_g190	3D7.chr_1	721288	721604	-	81	1	1.23457	core	0	10.7425	8.55583	10.2513	12.6651	10.2477	10.2495	12.6651	0											No		No
ZT3D7_g191	3D7.chr_1	723207	724790	+	527	10	1.89753	core	28.3592	18.3517	211.603	59.4368	38.3408	34.24	36.2904	211.603	18.3517	Cytochrome P450		1	1				GO:0005506|GO:0016705|GO:0020037|GO:0055114|GO:0004497|GO:0005506|GO:0016705|GO:0020037|GO:0055114	Cytochrome P450, Cytochrome P450, E-class, group IV	Reactome: REACT_13433	No		No	Zt09_1_00187	Mycgr3G51989
ZT3D7_g192	3D7.chr_1	725145	725433	-	75			core	394.044	301.354	108.468	81.8485	233.493	204.076	218.784	394.044	81.8485				1	1	1	1				No		No
ZT3D7_g193	3D7.chr_1	726077	727953	+	608	8	1.31579	core	126.449	57.8575	53.2808	57.4514	72.9332	67.0199	62.4387	126.449	53.2808	Gamma-glutamyltranspeptidase							GO:0003840|GO:0006749	Gamma-glutamyltranspeptidase, Nucleophile aminohydrolases, N-terminal	KEGG: 00430+2.3.2.2|KEGG: 00460+2.3.2.2|KEGG: 00480+2.3.2.2+3.4.19.13|MetaCyc: PWY-4041|MetaCyc: PWY-5826	No		No	Zt09_1_00189	Mycgr3G65045
ZT3D7_g194	3D7.chr_1	728443	728965	+	137	7	5.10949	core	604.527	102.131	1389.18	345.583	55.2971	17.9197	223.857	1389.18	17.9197	Glutathione-dependent formaldehyde-activating enzyme							GO:0008152|GO:0016846	Glutathione-dependent formaldehyde-activating enzyme/centromere protein V, Mss4-like	KEGG: 00680+4.4.1.22|MetaCyc: PWY-1801|UniPathway: UPA00562	No		No
ZT3D7_g195	3D7.chr_1	729385	729715	-	73	1	1.36986	core	0	23.8076	16.5914	47.4577	60.2051	45.4222	34.6149	60.2051	0	Transcription factor TFIIH complex subunit Tfb5							GO:0000439|GO:0006289|GO:0006355	TFIIH subunit TTDA/Tfb5		No		No
ZT3D7_g196	3D7.chr_1	730534	731228	+	173	1	0.578035	core	0	0	60.4809	63.5554	105.272	79.6157	62.0182	105.272	0				1	1	1	1				No		No
ZT3D7_g197	3D7.chr_1	731643	732689	+	348	10	2.87356	core	0	2.52401	14.0718	25.3707	59.3425	52.1454	19.7213	59.3425	0	4Fe-4S single cluster domain, Radical SAM superfamily			1	1	1	1	GO:0003824|GO:0003824|GO:0051536	Aldolase-type TIM barrel, Elongator protein 3/MiaB/NifB, Radical SAM		No		No	Zt09_1_00193	Mycgr3G51997
ZT3D7_g198	3D7.chr_1	732769	736170	-	1037	3	0.289296	core	4.12157	0	20.9527	9.89796	16.7188	12.7677	11.3328	20.9527	0	Glycosyl hydrolase family 115	1	1	1					Chitobiase/beta-hexosaminidase domain 2-like, Glycosyl hydrolase family 115		Yes		No	Zt09_1_00194	Mycgr3G51997,Mycgr3G65051
ZT3D7_g199	3D7.chr_1	736819	737377	+	133			core	15.9634	65.7374	136.127	77.3692	61.1037	47.6595	63.4205	136.127	15.9634	Protein of unknown function (DUF2462)								Uncharacterised protein family UPF0390		No		No
ZT3D7_g200	3D7.chr_1	737805	739087	-	409	10	2.44499	core	26.0865	53.7123	180.1	13.6228	11.4536	11.009	19.8547	180.1	11.009				4	7	4	7				No		No	Zt09_1_00196	Mycgr3G52003
ZT3D7_g201	3D7.chr_1	740310	742014	-	512	11	2.14844	core	275.205	224.942	81.714	67.2194	85.0558	103.43	94.243	275.205	67.2194	Acyl-CoA dehydrogenase, C-terminal domain, Acyl-CoA dehydrogenase, N-terminal domain, Cytochrome b5-like Heme/Steroid binding domain, Acyl-CoA dehydrogenase, middle domain							GO:0016627|GO:0055114|GO:0008152|GO:0016627|GO:0050660|GO:0055114|GO:0008152|GO:0016627|GO:0055114|GO:0003995|GO:0055114|GO:0020037	Acyl-CoA dehydrogenase/oxidase C-terminal, Acyl-CoA dehydrogenase/oxidase, N-terminal, Cytochrome b5-like heme/steroid binding domain, Acyl-CoA dehydrogenase/oxidase, N-terminal and middle domain, Acyl-CoA dehydrogenase, conserved site, Acyl-CoA oxidase/dehydrogenase, central domain, Cytochrome b5, heme-binding site		No		No	Zt09_1_00197	Mycgr3G65057
ZT3D7_g202	3D7.chr_1	743392	745490	-	657	12	1.82648	core	13.0036	2.67745	3.7318	3.52027	4.14024	3.61228	3.67204	13.0036	2.67745											No		No	Zt09_1_00198	Mycgr3G106807
ZT3D7_g203	3D7.chr_1	746913	749885	+	990	18	1.81818	core	21.5852	12.4443	20.3536	12.8744	9.70511	7.7284	12.6594	21.5852	7.7284	Unstructured region on cNMP-binding protein, F-box domain, Cyclic nucleotide-binding domain							GO:0005515	Cyclic nucleotide-binding, conserved site, Cyclic nucleotide-binding domain, RmlC-like jelly roll fold, Cyclic nucleotide-binding-like, F-box domain, Leucine-rich repeat, cysteine-containing subtype, Leucine-rich repeat domain, L domain-like		No		No	Zt09_1_00199	Mycgr3G65060
ZT3D7_g204	3D7.chr_1	751235	752627	+	393			core	494.055	333.125	108.62	66.1865	193.298	197.921	195.61	494.055	66.1865											No		No	Zt09_1_00200
ZT3D7_g205	3D7.chr_1	753269	755128	+	619	6	0.969305	core	31.0514	15.6285	19.2368	30.069	15.294	12.8177	17.4327	31.0514	12.8177	Alkaline phosphatase			1	1	1	1	GO:0016791|GO:0003824|GO:0008152|GO:0008152|GO:0016791	Alkaline phosphatase, active site, Alkaline phosphatase-like, alpha/beta/alpha, Alkaline phosphatase, Alkaline-phosphatase-like, core domain	KEGG: 00627+3.1.3.1|KEGG: 00790+3.1.3.1|MetaCyc: PWY-5083|MetaCyc: PWY-5491	No		No	Zt09_1_00201	Mycgr3G33425
ZT3D7_g206	3D7.chr_1	759054	760346	+	430	8	1.86047	core	0	4.08762	3.66253	8.5816	1.85085	0.501346	2.75669	8.5816	0	Heterokaryon incompatibility protein (HET)			1	1	1			Heterokaryon incompatibility		No		No
ZT3D7_g207	3D7.chr_1	760475	761509	+	344	6	1.74419	core	6.20028	2.55328	10.6762	12.7783	4.97346	5.08014	5.64021	12.7783	2.55328								GO:0005515	Ankyrin repeat, Ankyrin repeat-containing domain		No		No	Zt09_1_00202
ZT3D7_g208	3D7.chr_1	761807	763397	-	332	4	1.20482	core	89.932	63.4869	35.8163	53.1795	26.9386	33.2375	44.4979	89.932	26.9386	Methyltransferase domain								S-adenosyl-L-methionine-dependent methyltransferase		No		No
ZT3D7_g209	3D7.chr_1	765082	768188	-	1018	7	0.687623	core	39.885	67.4276	37.351	36.132	23.6182	22.3832	36.7415	67.4276	22.3832	ABC transporter, ABC transporter transmembrane region			6	11	6	10	GO:0005524|GO:0016887|GO:0005524|GO:0006810|GO:0016021|GO:0042626|GO:0055085	ABC transporter-like, P-loop containing nucleoside triphosphate hydrolase, ABC transporter type 1, transmembrane domain, ABC transporter, conserved site, AAA+ ATPase domain		No		No	Zt09_1_00204	Mycgr3G65067
ZT3D7_g210	3D7.chr_1	772978	773301	-	86	1	1.16279	core	1696.53	1215.01	2473.67	2291.65	1591.63	2091.53	1894.03	2473.67	1215.01	Ribosomal protein S21e							GO:0003735|GO:0005622|GO:0005840|GO:0006412	Ribosomal protein S21e, Ribosomal protein S21e, conserved site		No		No	Zt09_1_00205	Mycgr3G78124
ZT3D7_g211	3D7.chr_1	773847	775222	-	441	10	2.26757	core	992.115	1006.44	209.124	188.619	529.519	522.927	526.223	1006.44	188.619	Glycosyl hydrolases family 16	1	1	1	1	1		GO:0008061|GO:0004553|GO:0005975|GO:0005618|GO:0016798|GO:0071555	Chitin-binding, type 1, conserved site, Glycoside hydrolase, family 16, Concanavalin A-like lectin/glucanase domain, Glycoside hydrolase, family 16, CRH1, predicted		No		No	Zt09_1_00206	Mycgr3G102047
ZT3D7_g212	3D7.chr_1	776168	776984	+	240	2	0.833333	core	35.5037	0	2.18333	7.28603	12.116	10.9584	9.12223	35.5037	0	Alpha/beta hydrolase family								Alpha/beta hydrolase fold-1, Alpha/Beta hydrolase fold		No		No	Zt09_1_00207	Mycgr3G32167
ZT3D7_g213	3D7.chr_1	777480	778124	-	191	2	1.04712	core	0	0	29.2324	30.7444	5.33066	9.62857	7.47961	30.7444	0				2	4	3	4				No		No	Zt09_1_00208	Mycgr3G28485
ZT3D7_g214	3D7.chr_1	778949	779480	-	142	1	0.704225	core	59.8349	18.48	11.0388	10.7117	24.6294	28.7099	21.5547	59.8349	10.7117											No		No
ZT3D7_g215	3D7.chr_1	779745	783506	+	1253	20	1.59617	core	3.41164	5.61966	8.95156	13.0344	3.44475	3.0059	4.5322	13.0344	3.0059	WD domain, G-beta repeat							GO:0005515	WD40 repeat, WD40-repeat-containing domain, WD40/YVTN repeat-like-containing domain, WD40 repeat, conserved site		No		No	Zt09_1_00209	Mycgr3G88763
ZT3D7_g216	3D7.chr_1	783786	785171	-	461	4	0.867679	core	9.26016	1.90667	7.2132	9.34007	3.74653	5.0928	6.153	9.34007	1.90667											No		No	Zt09_1_00210	Mycgr3G102049
ZT3D7_g217	3D7.chr_1	785278	785569	+	74	3	4.05405	core	28.5213	0	25.7245	15.1932	3.81299	4.16154	9.67736	28.5213	0											No		No
ZT3D7_g218	3D7.chr_1	785690	786754	-	300	1	0.333333	core	0	0	4.07894	8.50226	3.20027	4.94536	3.63961	8.50226	0											No		No	Zt09_1_00210
ZT3D7_g219	3D7.chr_1	787545	789338	-	506	3	0.592885	core	0	5.21231	7.95676	5.60036	2.52339	2.22568	3.86785	7.95676	0	XLF-Cernunnos, XRcc4-like factor, NHEJ component							GO:0003677|GO:0005634|GO:0006302|GO:0006310|GO:0005634|GO:0006302	DNA double-strand break repair and VJ recombination XRCC4, N-terminal, XLF family		No		No	Zt09_1_00211	Mycgr3G34157
ZT3D7_g220	3D7.chr_1	789703	791421	+	493	2	0.40568	core	21.6508	23.1811	24.8535	15.2391	11.6693	9.5258	18.4449	24.8535	9.5258	Cactus-binding C-terminus of cactin protein, Conserved mid region of cactin							GO:0005515	Cactin, C-terminal, Cactin, central domain		No		No	Zt09_1_00212	Mycgr3G83371
ZT3D7_g221	3D7.chr_1	793064	794701	+	528	3	0.568182	core	12.131	1.66518	12.5992	11.5824	6.71474	8.16938	9.87589	12.5992	1.66518	Forkhead domain							GO:0003700|GO:0006355|GO:0043565	Winged helix-turn-helix DNA-binding domain, Fork head domain		No		No	Zt09_1_00213	Mycgr3G31038
ZT3D7_g222	3D7.chr_1	795232	796613	-	259	3	1.1583	core	0	3.388	16.8649	16.0937	26.1082	21.1463	16.4793	26.1082	0									NAD(P)-binding domain		No		No
ZT3D7_g223	3D7.chr_1	797660	800879	+	1048	7	0.667939	core	4.07835	6.71787	16.8874	20.5321	12.0955	11.0317	11.5636	20.5321	4.07835	Importin-beta N-terminal domain							GO:0006886|GO:0008536|GO:0005488	Armadillo-like helical, Importin-beta, N-terminal domain, Armadillo-type fold		No		No	Zt09_1_00216	Mycgr3G98194
ZT3D7_g224	3D7.chr_1	801415	806812	-	1779	44	2.4733	orphan	8.41218	6.4334	19.0175	15.6997	9.13223	7.25662	8.77221	19.0175	6.4334	Ubiquitin carboxyl-terminal hydrolase, SCA7, zinc-binding domain							GO:0016579|GO:0036459	Ubiquitin specific protease domain, SCA7 domain, Peptidase C19, ubiquitin carboxyl-terminal hydrolase		No		No
ZT3D7_g225	3D7.chr_1	807202	807631	-	105	4	3.80952	core	0	0	8.27333	7.75402	4.25979	3.17099	3.71539	8.27333	0											No		No
ZT3D7_g226	3D7.chr_1	807683	808066	+	127			orphan	0	6.88188	5.48108	3.35659	3.05729	3.75139	3.55399	6.88188	0											No		No
ZT3D7_g227	3D7.chr_1	808863	809750	+	276	4	1.44928	core	46.3342	25.4406	75.9832	108.709	193.276	195.625	92.3461	195.625	25.4406			1	1							No		No	Zt09_1_00217	Mycgr3G106814
ZT3D7_g228	3D7.chr_1	810229	811677	+	357	13	3.64146	core	89.627	76.2774	39.1943	48.7353	57.0098	48.2861	52.8726	89.627	39.1943	Alcohol dehydrogenase GroES-like domain, Zinc-binding dehydrogenase							GO:0008270|GO:0016491|GO:0055114|GO:0055114|GO:0016491	Alcohol dehydrogenase superfamily, zinc-type, GroES-like, Alcohol dehydrogenase, N-terminal, Alcohol dehydrogenase, C-terminal, NAD(P)-binding domain, Polyketide synthase, enoylreductase domain, Alcohol dehydrogenase, zinc-type, conserved site		No		No	Zt09_1_00218	Mycgr3G31826
ZT3D7_g229	3D7.chr_1	812046	812390	-	73	6	8.21918	core	0	0	2145.03	36.8554	14.4411	16.8711	15.6561	2145.03	0		1	1	1							Yes	1	Yes
ZT3D7_g230	3D7.chr_1	812986	813372	-	128	1	0.78125	core	99.4929	34.1427	65.2631	95.428	71.2893	81.7047	76.497	99.4929	34.1427	HIUase/Transthyretin family							GO:0006144|GO:0033971	Transthyretin/hydroxyisourate hydrolase, superfamily, Transthyretin, thyroxine binding site, Hydroxyisourate hydrolase	KEGG: 00230+3.5.2.17|MetaCyc: PWY-5691|MetaCyc: PWY-7394	No		No	Zt09_1_00219	Mycgr3G65081
ZT3D7_g231	3D7.chr_1	813914	815032	-	372	7	1.88172	core	5.73484	2.36161	1.41068	2.50404	1.57373	1.54481	1.96767	5.73484	1.41068	Protein kinase domain							GO:0004672|GO:0005524|GO:0006468	Protein kinase-like domain, Serine/threonine/dual specificity protein kinase, catalytic domain, Protein kinase domain		No		No	Zt09_1_00220
ZT3D7_g232	3D7.chr_1	816292	817399	-	330	7	2.12121	core	0	2.66127	0.529893	3.44256	2.91022	3.40912	2.78574	3.44256	0	Protein kinase domain			1	1	1		GO:0004672|GO:0005524|GO:0006468|GO:0004672|GO:0006468	Protein kinase domain, Protein kinase-like domain, Serine/threonine/dual specificity protein kinase, catalytic domain, Serine/threonine-protein kinase, active site		No		No	Zt09_1_00221
ZT3D7_g233	3D7.chr_1	818422	819865	-	421	5	1.18765	core	0	6.26219	9.14379	8.41049	5.63531	6.03067	6.14643	9.14379	0									CYTH-like domain		No		No
ZT3D7_g234	3D7.chr_1	821066	821762	-	192	2	1.04167	core	66.5004	36.5132	52.7092	88.0773	77.6739	67.1752	66.8378	88.0773	36.5132											No		No	Zt09_1_00223	Mycgr3G106817
ZT3D7_g235	3D7.chr_1	821838	822968	+	173	3	1.7341	core	12.2937	0	15.1202	20.1831	17.2138	15.454	15.2871	20.1831	0	ThiS family							GO:0005829|GO:0006777	ThiamineS/Molybdopterin converting factor subunit 1, Molybdopterin synthase sulfur carrier subunit, Beta-grasp domain, Molybdopterin synthase/thiamin biosynthesis sulphur carrier, beta-grasp	UniPathway: UPA00344	No		No
ZT3D7_g236	3D7.chr_1	825288	827864	+	766	1	0.130548	core	52.9894	55.1268	68.1455	183.708	224.984	190.068	125.927	224.984	52.9894	Transferrin receptor-like dimerisation domain, PA domain, Peptidase family M28			1	1	1	1		Transferrin receptor-like, dimerisation domain, PA domain, Glutamate carboxypeptidase 2 homologue, Peptidase M28		No		No	Zt09_1_00225	Mycgr3G65087
ZT3D7_g237	3D7.chr_1	828182	830209	-	658	11	1.67173	core	38.9517	16.0403	26.083	34.2705	24.4155	22.9888	25.2492	38.9517	16.0403	Fungal specific transcription factor domain							GO:0003677|GO:0005634|GO:0006351|GO:0008270	Transcription factor domain, fungi		No		No	Zt09_1_00226	Mycgr3G11191
ZT3D7_g238	3D7.chr_1	831324	833005	+	541	2	0.369686	core	63.1468	74.7611	96.4346	80.0282	68.7304	71.0079	72.8845	96.4346	63.1468	tRNA synthetases class II core domain (F)							GO:0000166|GO:0004826|GO:0005524|GO:0005737|GO:0006432|GO:0004812|GO:0006418|GO:0000049|GO:0004812|GO:0005524|GO:0005737|GO:0043039	Phenylalanyl-tRNA synthetase, class IIc, alpha subunit, Aminoacyl-tRNA synthetase, class II, Phenylalanyl-tRNA synthetase	KEGG: 00970+6.1.1.20, Reactome: REACT_71	No		No	Zt09_1_00227	Mycgr3G52041
ZT3D7_g239	3D7.chr_1	834537	835016	-	159	2	1.25786	core	0	0	0	1.28426	0.940704	0.300111	0.150056	1.28426	0											No		No
ZT3D7_g240	3D7.chr_1	835634	836275	-	193	1	0.518135	core	0	4.54062	6.32867	2.11837	1.16376	0.866301	1.64106	6.32867	0											No		No	Zt09_1_00229	Mycgr3G88777
ZT3D7_g241	3D7.chr_1	837039	837491	+	150	2	1.33333	orphan	14.1662	0	5.80777	4.82467	2.59161	1.43099	3.70814	14.1662	0											No		No
ZT3D7_g242	3D7.chr_1	838193	838585	+	130			orphan	16.329	0	4.01667	7.70021	4.25112	5.31495	4.78303	16.329	0											No		No
ZT3D7_g243	3D7.chr_1	840759	844757	-	1313	7	0.53313	core	86.2802	51.6194	15.7508	11.1455	10.0227	7.29037	13.4482	86.2802	7.29037	UDP-glucoronosyl and UDP-glucosyl transferase, Glycosyltransferase family 28 N-terminal domain							GO:0008152|GO:0016758|GO:0005975|GO:0016758|GO:0030259	UDP-glucuronosyl/UDP-glucosyltransferase, Glycosyltransferase family 28, N-terminal domain	KEGG: 00550+2.4.1.227|MetaCyc: PWY-5265|MetaCyc: PWY-6385|MetaCyc: PWY-6470|MetaCyc: PWY-6471|UniPathway: UPA00219	No		No	Zt09_1_00232	Mycgr3G20207
ZT3D7_g244	3D7.chr_1	846151	846787	-	166	5	3.01205	core	2177.52	1735.39	324.532	298.882	512.554	419.653	466.103	2177.52	298.882	Membrane-associating domain			2	4	3	4	GO:0016020	Marvel domain		No		No	Zt09_1_00233	Mycgr3G102052
ZT3D7_g245	3D7.chr_1	849248	849609	-	83	10	12.0482	core	407.447	765.528	1008.52	116.306	47.1248	13.4336	261.877	1008.52	13.4336		1	1	1							Yes	1	Yes
ZT3D7_g246	3D7.chr_1	851230	852066	-	278			core	7.66701	12.6291	1.25731	18.0106	8.46971	3.09792	8.06836	18.0106	1.25731	LicD family	1	1	1					LicD family, Fukutin-related		Yes		No	Zt09_1_00234	Mycgr3G26233
ZT3D7_g247	3D7.chr_1	852778	853809	-	343	5	1.45773	core	6.2183	0	0.509868	1.79199	2.14393	2.51256	1.96796	6.2183	0								GO:0004672|GO:0005524|GO:0006468	Protein kinase-like domain, Protein kinase domain, Serine/threonine/dual specificity protein kinase, catalytic domain		No		No	Zt09_1_00235	Mycgr3G88783
ZT3D7_g248	3D7.chr_1	855233	857791	+	852	5	0.586854	core	62.6933	53.6997	40.9185	61.6905	58.3171	56.2929	57.305	62.6933	40.9185	Adenylate sensor of SNF1-like protein kinase, Ubiquitin associated domain (UBA), Protein kinase domain							GO:0004672|GO:0005524|GO:0006468|GO:0004674|GO:0005524|GO:0004672|GO:0006468	Serine/threonine/dual specificity protein kinase, catalytic domain, Protein kinase domain, Protein kinase-like domain, AMPK, C-terminal adenylate sensor domain, Ubiquitin-associated domain (UBA), Protein kinase, ATP binding site, Serine/threonine-protein kinase, active site, KA1 domain/Ssp2, C-terminal		No		No	Zt09_1_00236	Mycgr3G98201
ZT3D7_g249	3D7.chr_1	858198	862472	-	1407	1	0.0710732	core	7.59622	9.38439	81.2196	57.1283	13.4478	7.87792	11.4161	81.2196	7.59622											No		No	Zt09_1_00237	Mycgr3G78133
ZT3D7_g250	3D7.chr_1	863808	865760	-	584	4	0.684932	core	18.2829	3.01156	22.1867	22.959	14.7425	7.67464	16.5127	22.959	3.01156	Protein of unknown function (DUF3405)			1	1	1	1		Protein of unknown function DUF3405		No		No
ZT3D7_g251	3D7.chr_1	866933	867982	-	349			core	18.3351	10.0672	12.5282	14.8374	13.6322	9.32917	13.0802	18.3351	9.32917	Exosome complex exonuclease RRP4 N-terminal region							GO:0000178|GO:0003723|GO:0003723	Nucleic acid-binding, OB-fold, Exosome complex RNA-binding protein 1/RRP40/RRP4, Exosome complex component, N-terminal domain, K Homology domain, type 1		No		No	Zt09_1_00239	Mycgr3G32207
ZT3D7_g252	3D7.chr_1	868749	871612	-	916	10	1.0917	core	102.639	59.5579	23.9087	129.111	167.698	163.271	115.875	167.698	23.9087	Chitin synthase, Chitin synthase N-terminal			5	8	4	7	GO:0016758|GO:0004100|GO:0006031|GO:0004100	Chitin synthase, Fungal chitin synthase, Nucleotide-diphospho-sugar transferases, Chitin synthase N-terminal	KEGG: 00520+2.4.1.16|MetaCyc: PWY-6981	No		No	Zt09_1_00239	Mycgr3G65104
ZT3D7_g253	3D7.chr_1	892113	892958	+	281	1	0.355872	core	7.58545	6.24738	20.5249	18.6139	6.51154	3.40552	7.0485	20.5249	3.40552											No		No	Zt09_1_00240	Mycgr3G65107
ZT3D7_g254	3D7.chr_1	893850	896644	+	691	7	1.01302	core	0	2.5459	4.81575	8.47625	3.93682	2.87968	3.40825	8.47625	0											No		No	Zt09_1_00241	Mycgr3G88790
ZT3D7_g255	3D7.chr_1	897145	898680	+	511			core	0	0	0.342568	0.109454	0.205779	0.562709	0.157617	0.562709	0											No		No
ZT3D7_g256	3D7.chr_1	899229	902063	-	944	10	1.05932	core	70.1714	83.8934	97.4414	249.76	174.977	167.122	132.282	249.76	70.1714	Tetrahydrofolate dehydrogenase/cyclohydrolase, catalytic domain, Tetrahydrofolate dehydrogenase/cyclohydrolase, NAD(P)-binding domain, Formate--tetrahydrofolate ligase							GO:0003824|GO:0004488|GO:0009396|GO:0055114|GO:0004329|GO:0005524|GO:0009396|GO:0003824|GO:0009396|GO:0055114	Tetrahydrofolate dehydrogenase/cyclohydrolase, catalytic domain, Tetrahydrofolate dehydrogenase/cyclohydrolase, NAD(P)-binding domain, Formate-tetrahydrofolate ligase, FTHFS, conserved site, Tetrahydrofolate dehydrogenase/cyclohydrolase, conserved site, Formate-tetrahydrofolate ligase, FTHFS, Tetrahydrofolate dehydrogenase/cyclohydrolase, P-loop containing nucleoside triphosphate hydrolase, NAD(P…	KEGG: 00670+1.5.1.5+3.5.4.9|KEGG: 00720+1.5.1.5+3.5.4.9|MetaCyc: PWY-1722|MetaCyc: PWY-2201|MetaCyc: PWY-3841|MetaCyc: PWY-5030|MetaCyc: PWY-5497|MetaCyc: PWY-6613|UniPathway: UPA00193, KEGG: 00670+6.3.4.3|KEGG: 00720+6.3.4.3|MetaCyc: PWY-1722|MetaCyc: PWY-2161|MetaCyc: PWY-2201|MetaCyc: PWY-3841|UniPathway: UPA00193	No		No	Zt09_1_00243	Mycgr3G52059
ZT3D7_g257	3D7.chr_1	902864	903944	+	340	3	0.882353	core	150.552	338.403	282.894	321.507	236.318	199.323	259.606	338.403	150.552	WD domain, G-beta repeat							GO:0005515|GO:0003743|GO:0005737|GO:0005852	WD40-repeat-containing domain, WD40 repeat, WD40/YVTN repeat-like-containing domain, Eukaryotic translation initiation factor 3 subunit I, WD40 repeat, conserved site		No		No	Zt09_1_00244	Mycgr3G65114
ZT3D7_g258	3D7.chr_1	904646	905224	-	192	5	2.60417	core	0	0	3.63512	0.677518	1.32576	2.36357	1.00164	3.63512	0		1	1	1			1				Yes	0.808	No	Zt09_1_00245
ZT3D7_g259	3D7.chr_1	905778	906542	-	212	4	1.88679	core	10.0427	8.27118	6.58759	8.68232	23.6015	17.3585	9.36251	23.6015	6.58759		1	1	1							Yes	0.642	No	Zt09_1_00246	Mycgr3G88794
ZT3D7_g260	3D7.chr_1	907099	907922	-	224			core	294.72	101.791	109.914	101.288	158.206	189.404	134.06	294.72	101.288	Snf7							GO:0007034	Snf7 family		No		No	Zt09_1_00247	Mycgr3G98206
ZT3D7_g261	3D7.chr_1	909476	911216	+	560	13	2.32143	core	7.62601	4.71059	7.50351	10.1892	7.88783	7.48941	7.56476	10.1892	4.71059	Heterokaryon incompatibility protein (HET)								Heterokaryon incompatibility		No		No	Zt09_1_00249	Mycgr3G106831
ZT3D7_g262	3D7.chr_1	915519	917220	+	383	7	1.82768	core	729.744	500.084	686.049	622.039	335.4	322.244	561.061	729.744	322.244	Glutamine synthetase, catalytic domain, Glutamine synthetase, beta-Grasp domain							GO:0004356|GO:0006807|GO:0004356|GO:0006542|GO:0006807|GO:0003824	Glutamine synthetase, glycine-rich site, Glutamine synthetase, N-terminal conserved site, Glutamine synthetase, catalytic domain, Glutamine synthetase, beta-Grasp domain, Glutamine synthetase/guanido kinase, catalytic domain	KEGG: 00220+6.3.1.2|KEGG: 00250+6.3.1.2|KEGG: 00630+6.3.1.2|KEGG: 00910+6.3.1.2|MetaCyc: PWY-381|MetaCyc: PWY-5675|MetaCyc: PWY-6549|MetaCyc: PWY-6963|MetaCyc: PWY-6964, Reactome: REACT_13	No		No	Zt09_1_00251	Mycgr3G102064
ZT3D7_g263	3D7.chr_1	917825	920125	+	766	8	1.04439	core	16.7335	6.89086	7.08896	17.6085	11.2051	9.70373	10.4544	17.6085	6.89086	Mediator of RNA polymerase II transcription subunit 1							GO:0001104|GO:0006357|GO:0016592	Mediator complex, subunit Med1		No		No	Zt09_1_00252	Mycgr3G78146
ZT3D7_g264	3D7.chr_1	924186	925665	+	460	4	0.869565	core	1832.85	823.557	63.1573	21.6382	7.01957	8.22865	42.3977	1832.85	7.01957	Secretory lipase	1	1	1			1	GO:0004806|GO:0016042	Lipase, secreted, Alpha/Beta hydrolase fold	KEGG: 00561+3.1.1.3|MetaCyc: PWY-6857	Yes		No	Zt09_1_00253	Mycgr3G52069
ZT3D7_g265	3D7.chr_1	926215	927967	+	488	6	1.22951	core	4.37443	5.40418	8.967	5.3099	2.80095	2.16031	4.84216	8.967	2.16031	Cytochrome b5-like Heme/Steroid binding domain, FMN-dependent dehydrogenase							GO:0010181|GO:0016491|GO:0055114|GO:0016491|GO:0003824	Cytochrome b5-like heme/steroid binding domain, Alpha-hydroxy acid dehydrogenase, FMN-dependent, FMN-dependent dehydrogenase, Aldolase-type TIM barrel		No		No	Zt09_1_00254	Mycgr3G65123
ZT3D7_g266	3D7.chr_1	934504	935993	+	402	6	1.49254	core	26.5397	28.4155	103.583	39.7243	36.7505	26.3919	32.583	103.583	26.3919	Peroxidase, family 2	1	1	1	1	1		GO:0004601	Chloroperoxidase		No		No	Zt09_1_00255	Mycgr3G15056
ZT3D7_g267	3D7.chr_1	936235	937080	-	281	1	0.355872	core	37.9273	31.2369	180.992	8.01524	5.76432	5.70424	19.6261	180.992	5.70424	Alpha/beta hydrolase family	1	1	1					Alpha/Beta hydrolase fold, Alpha/beta hydrolase fold-1		Yes		No	Zt09_1_00256	Mycgr3G35016
ZT3D7_g268	3D7.chr_1	939577	942038	+	800			core	64.0928	50.5874	49.925	59.3287	40.5313	34.4397	50.2562	64.0928	34.4397	RNA polymerase II elongation factor ELL							GO:0006368|GO:0008023	RNA polymerase II elongation factor ELL, N-terminal, Winged helix-turn-helix DNA-binding domain		No		No	Zt09_1_00257	Mycgr3G106834
ZT3D7_g269	3D7.chr_1	942440	943516	+	358			core	17.8755	22.0834	28.8253	23.6754	22.5979	16.1174	22.3406	28.8253	16.1174	D-isomer specific 2-hydroxyacid dehydrogenase, catalytic domain, D-isomer specific 2-hydroxyacid dehydrogenase, NAD binding domain							GO:0008152|GO:0016616|GO:0051287|GO:0055114|GO:0051287|GO:0055114	D-isomer specific 2-hydroxyacid dehydrogenase, NAD-binding domain conserved site, D-isomer specific 2-hydroxyacid dehydrogenase, catalytic domain, NAD(P)-binding domain, D-isomer specific 2-hydroxyacid dehydrogenase, NAD-binding domain		No		No	Zt09_1_00258	Mycgr3G88803
ZT3D7_g270	3D7.chr_1	943522	944368	-	229	4	1.74672	core	390.618	134.047	69.3952	102.416	341.795	381.637	237.921	390.618	69.3952	Glutathione S-transferase, C-terminal domain, Glutathione S-transferase, N-terminal domain							GO:0005515	Glutathione S-transferase, C-terminal-like, Glutathione S-transferase, N-terminal, Thioredoxin-like fold, Glutathione S-transferase, C-terminal		No		No	Zt09_1_00259	Mycgr3G31926
ZT3D7_g271	3D7.chr_1	945182	946006	+	274	6	2.18978	core	7.77853	19.2192	17.2206	3.05675	5.47319	5.93675	6.85764	19.2192	3.05675	Protein of unknown function (DUF3431)								Protein of unknown function DUF3431		No		No	Zt09_1_00260	Mycgr3G33747
ZT3D7_g272	3D7.chr_1	946228	946870	-	190	6	3.15789	core	0	4.61194	11.9378	9.78018	8.74707	5.02804	6.88756	11.9378	0											No		No
ZT3D7_g273	3D7.chr_1	947429	950052	+	853	4	0.468933	core	25.048	56.7312	67.1593	75.9892	68.1361	57.2671	62.2132	75.9892	25.048	Sel1 repeat	1	1	1	1	1	1	GO:0005515	Sel1-like repeat, Tetratricopeptide-like helical domain		No		No	Zt09_1_00261	Mycgr3G98210
ZT3D7_g274	3D7.chr_1	950121	952720	-	783	14	1.78799	core	5.45688	7.86501	22.3718	21.444	14.3409	13.3519	13.8464	22.3718	5.45688	Fungal specific transcription factor domain, Fungal Zn(2)-Cys(6) binuclear cluster domain							GO:0003677|GO:0005634|GO:0006351|GO:0008270|GO:0000981|GO:0005634|GO:0006355|GO:0008270	Transcription factor domain, fungi, Zn(2)-C6 fungal-type DNA-binding domain		No		No	Zt09_1_00262	Mycgr3G65129
ZT3D7_g275	3D7.chr_1	953072	954400	+	425	6	1.41176	core	20.0854	2.0678	38.2904	40.2544	61.053	62.7275	39.2724	62.7275	2.0678	Enolase C-terminal domain-like, Mandelate racemase / muconate lactonizing enzyme, N-terminal domain							GO:0003824|GO:0008152	Enolase C-terminal domain-like, Enolase N-terminal domain-like, Mandelate racemase/muconate lactonizing enzyme, C-terminal, Mandelate racemase/muconate lactonizing enzyme, N-terminal domain, Mandelate racemase/muconate lactonizing enzyme/methylaspartate ammonia-lyase		No		No	Zt09_1_00263	Mycgr3G32540
ZT3D7_g276	3D7.chr_1	956591	957394	-	267	7	2.62172	core	534.774	164.343	1967.95	2888.31	1701.07	1870.9	1785.99	2888.31	164.343									Immunoglobulin E-set		No		No	Zt09_1_00264	Mycgr3G102067,Mycgr3G102068
ZT3D7_g277	3D7.chr_1	958718	960391	-	557	1	0.179533	core	0	7.8932	18.5453	23.9695	6.09603	3.95846	6.99462	23.9695	0	Afadin- and alpha -actinin-Binding								Afadin/alpha-actinin-binding		No		No	Zt09_1_00265	Mycgr3G22971
ZT3D7_g278	3D7.chr_1	962582	963580	+	312	3	0.961538	core	13.6684	5.62863	6.72439	11.22	5.09724	6.90352	6.81396	13.6684	5.09724	galactosyl transferase GMA12/MNN10 family		1	1			1	GO:0016021|GO:0016757	Glycosyltransferase 34		No		No
ZT3D7_g279	3D7.chr_1	964468	966241	+	556	13	2.33813	core	115.212	140.751	56.0507	87.4311	51.1797	72.8888	80.1599	140.751	51.1797		1		1	1	1					No		No	Zt09_1_00267
ZT3D7_g280	3D7.chr_1	966987	967862	+	199	3	1.50754	core	10.6955	8.80881	55.2493	472.514	308.777	423.517	182.013	472.514	8.80881	Scytalone dehydratase							GO:0006582|GO:0030411	Scytalone dehydratase, NTF2-like domain		No		No	Zt09_1_00268	Mycgr3G18775
ZT3D7_g281	3D7.chr_1	968231	969448	+	385	8	2.07792	core	0	9.1283	7.72463	1.25825	0.623887	1.49278	1.37551	9.1283	0	3-beta hydroxysteroid dehydrogenase/isomerase family							GO:0003854|GO:0006694|GO:0016616|GO:0055114	NAD(P)-binding domain, Polyketide synthase, ketoreductase domain, 3-beta hydroxysteroid dehydrogenase/isomerase		No		No	Zt09_1_00269	Mycgr3G32274
ZT3D7_g282	3D7.chr_1	970104	972812	-	516	5	0.968992	core	169.638	204.46	108.901	155.909	129.581	107.924	142.745	204.46	107.924	RNA recognition motif. (a.k.a. RRM, RBD, or RNP domain)							GO:0003676|GO:0000166	RNA recognition motif domain, Nucleotide-binding alpha-beta plait domain		No		No	Zt09_1_00270	Mycgr3G65137
ZT3D7_g283	3D7.chr_1	973453	974478	-	266	2	0.75188	core	833.206	610.348	776.466	675.284	681.084	618.746	678.184	833.206	610.348	14-3-3 protein							GO:0019904	14-3-3 protein, 14-3-3 protein, conserved site, 14-3-3 domain		No		No	Zt09_1_00271	Mycgr3G102072
ZT3D7_g284	3D7.chr_1	975771	979403	-	1210	18	1.4876	core	3.53278	2.1822	2.02768	11.5228	17.189	18.3189	7.52777	18.3189	2.02768	Ubiquitin-conjugating enzyme, Poly(ADP-ribose) polymerase catalytic domain							GO:0003950	Ubiquitin-conjugating enzyme E2, Ubiquitin-conjugating enzyme/RWD-like, Poly(ADP-ribose) polymerase, catalytic domain		No		No	Zt09_1_00272	Mycgr3G83400
ZT3D7_g285	3D7.chr_1	980137	981144	+	335			core	0	10.4867	19.8363	25.018	15.4096	7.86006	12.9482	25.018	0											No		No	Zt09_1_00273	Mycgr3G15337
ZT3D7_g286	3D7.chr_1	981417	982715	+	432	8	1.85185	core	34.5812	16.2749	61.9754	39.7762	34.0305	29.9973	34.3059	61.9754	16.2749	O-methyltransferase							GO:0008171|GO:0008168	Winged helix-turn-helix DNA-binding domain, O-methyltransferase, family 2, S-adenosyl-L-methionine-dependent methyltransferase, O-methyltransferase COMT-type		No		No	Zt09_1_00274	Mycgr3G32957
ZT3D7_g287	3D7.chr_1	983171	984024	-	167	2	1.1976	core	0	5.24334	24.0124	40.4736	34.5821	38.0141	29.2972	40.4736	0											No		No
ZT3D7_g288	3D7.chr_1	984575	986563	+	623	13	2.08668	core	6.85608	7.05834	21.9243	55.6513	15.7749	12.1968	13.9859	55.6513	6.85608	Flavin containing amine oxidoreductase, Endoribonuclease L-PSP							GO:0016491|GO:0055114	Flavin amine oxidase, Amine oxidase, FAD/NAD(P)-binding domain, YjgF/YER057c/UK114 family, Endoribonuclease L-PSP/chorismate mutase-like		No		No	Zt09_1_00275	Mycgr3G88816
ZT3D7_g289	3D7.chr_1	986849	987295	+	148			core	14.3564	0	2.35429	2.63277	1.41421	2.417	2.38565	14.3564	0											No		No	Zt09_1_00276	Mycgr3G88817
ZT3D7_g290	3D7.chr_1	988798	989475	+	225	5	2.22222	core	75.7202	81.8518	68.2952	67.3642	76.9879	68.6272	72.1737	81.8518	67.3642	Mitochondrial ribosomal protein subunit L20								Ribosomal protein L20, mitochondrial		No		No		Mycgr3G32848
ZT3D7_g291	3D7.chr_1	989858	991141	-	403	5	1.24069	core	15.8844	32.706	35.1657	29.4074	31.7045	32.9231	32.2053	35.1657	15.8844	Pyridoxal-phosphate dependent enzyme								Tryptophan synthase beta subunit-like PLP-dependent enzyme		No		No	Zt09_1_00277	Mycgr3G33257
ZT3D7_g292	3D7.chr_1	991771	995782	-	1319	8	0.60652	core	32.4106	31.3647	33.6173	38.365	31.8471	44.1982	33.0139	44.1982	31.3647	Rab-GTPase-TBC domain								Rab-GTPase-TBC domain		No		No	Zt09_1_00278	Mycgr3G65146
ZT3D7_g293	3D7.chr_1	997476	1002537	+	1563	18	1.15163	core	6.83855	7.3219	16.1489	19.7193	6.2457	4.92766	7.08022	19.7193	4.92766	Sfi1 spindle body protein								Sfi1 spindle body		No		No	Zt09_1_00280	Mycgr3G65146
ZT3D7_g294	3D7.chr_1	1002809	1005557	-	895	3	0.335196	core	14.3243	2.94938	10.1791	26.1647	27.5156	24.518	19.4212	27.5156	2.94938	C2 domain							GO:0005515	C2 domain		No		No	Zt09_1_00281	Mycgr3G106842
ZT3D7_g295	3D7.chr_1	1006534	1007250	+	238	3	1.2605	core	44.751	3.68569	15.4112	33.296	88.7962	71.7253	39.0235	88.7962	3.68569		1	1	1							Yes		No	Zt09_1_00282	Mycgr3G33930
ZT3D7_g296	3D7.chr_1	1007319	1007716	-	114			core	688.231	275.754	50.3306	1492.46	4260.16	3711.57	1090.35	4260.16	50.3306											No		No
ZT3D7_g297	3D7.chr_1	1008667	1009828	+	369	8	2.16802	orphan	0	2.38076	0	0.605842	0.691545	1.10311	0.648694	2.38076	0	Ankyrin repeats (3 copies)							GO:0005515	Ankyrin repeat-containing domain, Ankyrin repeat		No		No
ZT3D7_g298	3D7.chr_1	1010115	1011240	+	275	4	1.45455	orphan	0	0	18.4291	59.8983	12.3246	5.3933	8.85895	59.8983	0	PQ loop repeat			4	7	4	7		PQ-loop repeat		No		No
ZT3D7_g299	3D7.chr_1	1011945	1012934	-	329	5	1.51976	orphan	0	0	0	0.169819	0.18244	0.218263	0.0849097	0.218263	0		1	1	1				GO:0003723|GO:0004540	Ribonuclease/ribotoxin		Yes		No
ZT3D7_g300	3D7.chr_1	1013095	1014144	+	349	5	1.43266	orphan	0	0	0	0.426975	0.344029	0.274387	0.137194	0.426975	0											No		No
ZT3D7_g301	3D7.chr_1	1015613	1017928	-	771	7	0.907912	core	22.1668	47.9236	72.248	30.5367	34.3528	23.107	32.4447	72.248	22.1668	Neutral/alkaline non-lysosomal ceramidase, C-terminal, Neutral/alkaline non-lysosomal ceramidase, N-terminal	1	1	1			1		Neutral/alkaline non-lysosomal ceramidase, C-terminal, Neutral/alkaline nonlysosomal ceramidase, Neutral/alkaline non-lysosomal ceramidase, N-terminal	KEGG: 00600+3.5.1.23|MetaCyc: PWY-6483|MetaCyc: PWY-7119	Yes		No	Zt09_1_00285	Mycgr3G65151
ZT3D7_g302	3D7.chr_1	1018313	1018933	+	206			core	20.6676	29.7882	88.9683	84.0155	53.5156	51.6133	52.5645	88.9683	20.6676	Breast carcinoma amplified sequence 2 (BCAS2)							GO:0006397	Pre-mRNA-splicing factor SPF27		No		No	Zt09_1_00286	Mycgr3G83408
ZT3D7_g303	3D7.chr_1	1019623	1020828	+	401	2	0.498753	core	0	0	0	0.69702	0.37441	0.597236	0.187205	0.69702	0											No		No	Zt09_1_00287	Mycgr3G88827
ZT3D7_g304	3D7.chr_1	1021271	1023106	-	611	5	0.818331	core	24.4668	8.63609	1.71955	14.7121	6.36974	6.04146	7.50291	24.4668	1.71955	Major Facilitator Superfamily			6	12	7	12	GO:0016021|GO:0055085	Major facilitator superfamily domain, Major facilitator superfamily		No		No	Zt09_1_00288	Mycgr3G22912
ZT3D7_g305	3D7.chr_1	1024081	1024956	+	291	4	1.37457	core	43.954	9.05015	10.812	28.532	15.4121	10.5245	13.112	43.954	9.05015	Thiopurine S-methyltransferase (TPMT)							GO:0008757	TPMT family, S-adenosyl-L-methionine-dependent methyltransferase	KEGG: 00983+2.1.1.67	No		No	Zt09_1_00289	Mycgr3G83409
ZT3D7_g306	3D7.chr_1	1025320	1027302	-	622	11	1.76849	core	10.3006	14.1393	5.91218	23.8674	26.9618	17.2648	15.7021	26.9618	5.91218	Major Facilitator Superfamily			6	12	7	12	GO:0016021|GO:0055085	Major facilitator superfamily domain, Major facilitator superfamily		No		No	Zt09_1_00290	Mycgr3G33142
ZT3D7_g307	3D7.chr_1	1029532	1031273	+	537	6	1.11732	core	783.275	355.3	58.6822	44.4435	41.0133	41.2346	51.5628	783.275	41.0133	Isocitrate lyase family							GO:0004451|GO:0019752|GO:0003824|GO:0008152|GO:0003824	Isocitrate lyase, Isocitrate lyase/phosphorylmutase, conserved site, Pyruvate/Phosphoenolpyruvate kinase-like domain	KEGG: 00630+4.1.3.1|MetaCyc: PWY-6969|UniPathway: UPA00703	No		No	Zt09_1_00291	Mycgr3G102083
ZT3D7_g308	3D7.chr_1	1031632	1032090	-	152	1	0.657895	core	41.9431	5.75739	2.29274	5.98253	1.86911	2.66766	4.21252	41.9431	1.86911				1	2	2	2				No		No
ZT3D7_g309	3D7.chr_1	1033689	1035462	-	502	8	1.59363	core	8.50536	21.0151	2.09218	31.9382	46.5602	29.6412	25.3281	46.5602	2.09218	Glucanosyltransferase	1	1	1	1	1	2	GO:0005975	Glucanosyltransferase, Glycoside hydrolase superfamily, Glycoside hydrolase, catalytic domain		No		No	Zt09_1_00292	Mycgr3G19433
ZT3D7_g310	3D7.chr_1	1036861	1037220	-	86	3	3.48837	core	0	253.127	413.286	4.509	2.94105	1.65579	3.72503	413.286	0		1	1	1							Yes		No
ZT3D7_g311	3D7.chr_1	1038710	1040998	+	762	9	1.1811	core	8.4106	5.77248	9.88462	9.13197	7.39741	5.78983	7.90401	9.88462	5.77248	Beta-lactamase superfamily domain								Metallo-beta-lactamase		No		No	Zt09_1_00294	Mycgr3G65158
ZT3D7_g312	3D7.chr_1	1041297	1044719	+	1140	9	0.789474	core	20.6223	20.8447	46.8846	51.9802	30.4455	29.2904	29.868	51.9802	20.6223	tRNA synthetases class I (I, L, M and V), Anticodon-binding domain of tRNA							GO:0000166|GO:0004822|GO:0005524|GO:0005737|GO:0006428|GO:0000166|GO:0004812|GO:0005524|GO:0006418|GO:0000166|GO:0006418|GO:0002161|GO:0006418	Isoleucine-tRNA ligase, Aminoacyl-tRNA synthetase, class I, conserved site, Aminoacyl-tRNA synthetase, class 1a, anticodon-binding, Aminoacyl-tRNA synthetase, class Ia, Rossmann-like alpha/beta/alpha sandwich fold, Methionyl/Valyl/Leucyl/Isoleucyl-tRNA synthetase, anticodon-binding, Valyl/Leucyl/Isoleucyl-tRNA synthetase, editing domain	KEGG: 00970+6.1.1.5|Reactome: REACT_71, Reactome: REACT_71	No		No	Zt09_1_00295	Mycgr3G32217
ZT3D7_g313	3D7.chr_1	1045700	1046845	-	217	13	5.99078	core	9.81237	8.08148	36.2053	16.0238	34.9355	34.4715	25.2476	36.2053	8.08148				1	1	1					No		No
ZT3D7_g314	3D7.chr_1	1047270	1048257	+	300	5	1.66667	core	85.2796	38.0447	168.985	134.236	159.663	141.421	137.829	168.985	38.0447	Fumarylacetoacetate (FAA) hydrolase family							GO:0003824|GO:0008152	Fumarylacetoacetase, C-terminal-related		No		No	Zt09_1_00297	Mycgr3G32651
ZT3D7_g315	3D7.chr_1	1048603	1051344	-	877	8	0.912201	core	7.30899	5.01641	3.39602	7.48908	3.42854	2.32432	4.22247	7.48908	2.32432											No		No	Zt09_1_00298	Mycgr3G106850
ZT3D7_g316	3D7.chr_1	1051513	1052190	-	225	9	4	core	9.46503	0	3.10433	12.3983	7.72543	3.18702	5.45623	12.3983	0											No		No	Zt09_1_00299	Mycgr3G106850
ZT3D7_g317	3D7.chr_1	1054902	1057644	+	895	3	0.335196	core	105.045	50.1394	34.844	50.8492	36.4859	32.4763	43.3127	105.045	32.4763	Protein kinase domain							GO:0004672|GO:0005524|GO:0006468|GO:0005524|GO:0004672|GO:0006468	Protein kinase-like domain, PH domain-like, Serine/threonine/dual specificity protein kinase, catalytic domain, Protein kinase, ATP binding site, Serine/threonine-protein kinase, active site, Protein kinase domain		No		No	Zt09_1_00300	Mycgr3G65163
ZT3D7_g318	3D7.chr_1	1059847	1061002	+	367	9	2.45232	core	34.8766	11.9685	12.392	16.8527	8.30274	4.76264	12.1803	34.8766	4.76264				4	7	4	7				No		No	Zt09_1_00301
ZT3D7_g319	3D7.chr_1	1063221	1066316	+	1031	10	0.969932	core	2.07277	0	10.5373	44.0033	21.906	21.4963	16.0168	44.0033	0	Protein kinase domain							GO:0004672|GO:0005524|GO:0006468	Protein kinase domain, Serine/threonine/dual specificity protein kinase, catalytic domain, Protein kinase-like domain		No		No	Zt09_1_00302	Mycgr3G31681
ZT3D7_g320	3D7.chr_1	1066735	1068852	+	705	4	0.567376	core	99.9861	207.119	86.952	66.5712	42.4676	45.6373	76.7616	207.119	42.4676	DEAD/DEAH box helicase, Helicase conserved C-terminal domain		1	1				GO:0003676|GO:0005524	DEAD/DEAH box helicase domain, ATP-dependent RNA helicase DEAD-box, conserved site, Helicase, C-terminal, P-loop containing nucleoside triphosphate hydrolase, Helicase superfamily 1/2, ATP-binding domain		No		No	Zt09_1_00303	Mycgr3G106853
ZT3D7_g321	3D7.chr_1	1069654	1071201	+	515	1	0.194175	core	327.497	448.976	100.954	114.832	186.099	172.994	179.547	448.976	100.954	Senescence-associated protein								Senescence/spartin-associated		No		No	Zt09_1_00304	Mycgr3G52118
ZT3D7_g322	3D7.chr_1	1071921	1074788	+	955	6	0.628272	core	6.71265	3.68569	3.30241	3.59534	2.12544	2.83787	3.44887	6.71265	2.12544	von Willebrand factor type A domain, Vault protein inter-alpha-trypsin domain								von Willebrand factor, type A, VIT domain		No		No	Zt09_1_00305	Mycgr3G29785
ZT3D7_g323	3D7.chr_1	1075878	1078325	-	719	11	1.5299	core	17.8258	12.2345	61.8753	59.0759	24.9809	19.0737	22.0273	61.8753	12.2345											No		No	Zt09_1_00306	Mycgr3G88841
ZT3D7_g324	3D7.chr_1	1080781	1081773	-	330	5	1.51515	core	32.3126	10.6451	30.2039	22.6871	14.1873	10.9527	18.4372	32.3126	10.6451	Ras family							GO:0005525|GO:0007264|GO:0015031|GO:0005525|GO:0005622|GO:0007264|GO:0005525|GO:0005525|GO:0007264|GO:0005525|GO:0007165|GO:0016020	P-loop containing nucleoside triphosphate hydrolase, Small GTPase superfamily, Rab type, Small GTPase superfamily, Rho type, Small GTP-binding protein domain, Small GTPase superfamily, Small GTPase superfamily, Ras type	Reactome: REACT_11044	No		No	Zt09_1_00307	Mycgr3G52122
ZT3D7_g325	3D7.chr_1	1082663	1083381	-	222	11	4.95495	core	9.59236	3.95014	1.57305	6.45009	5.60204	2.58392	4.77609	9.59236	1.57305									Zinc finger, RING-type, conserved site, Zinc finger, RING/FYVE/PHD-type		No		No		Mycgr3G17411
ZT3D7_g326	3D7.chr_1	1083973	1085781	-	602	4	0.664452	core	159.634	119.788	34.9044	15.4584	14.9514	16.4439	25.6741	159.634	14.9514	Platelet-activating factor acetylhydrolase, isoform II							GO:0003847|GO:0016042|GO:0003847	Platelet-activating factor acetylhydrolase, Alpha/Beta hydrolase fold, Platelet-activating factor acetylhydrolase, eucaryote	KEGG: 00565+3.1.1.47	No		No	Zt09_1_00308	Mycgr3G65177
ZT3D7_g327	3D7.chr_1	1087157	1087894	+	197	4	2.03046	core	10.8035	0	24.8033	1.41516	3.57278	6.42663	4.9997	24.8033	0											No		No	Zt09_1_00309	Mycgr3G88845
ZT3D7_g328	3D7.chr_1	1088304	1090042	-	422	2	0.473934	core	50.5697	56.2265	47.2695	57.5419	39.176	40.2419	48.9196	57.5419	39.176	Transcription factor IIA, alpha/beta subunit							GO:0006367|GO:0005672|GO:0006367	Transcription factor IIA, alpha subunit, N-terminal, Transcription factor IIA, beta-barrel, Transcription factor IIA, helical, Transcription factor IIA, alpha/beta subunit		No		No	Zt09_1_00310	Mycgr3G29663
ZT3D7_g329	3D7.chr_1	1091207	1093642	+	525	11	2.09524	core	8.13345	11.7228	18.6732	9.23353	6.12352	4.70136	8.68349	18.6732	4.70136	G protein-coupled glucose receptor regulating Gpa2 C-term, G protein-coupled glucose receptor regulating Gpa2			3	5	3	5	GO:0016021	G protein-coupled receptor GPR1, C-terminal, GPCR, rhodopsin-like, 7TM, Glucose receptor Git3, N-terminal	Reactome: REACT_14797	No		No
ZT3D7_g330	3D7.chr_1	1093827	1096278	-	766	3	0.391645	core	5.57783	37.8997	36.3595	18.8019	6.4954	2.84851	12.6487	37.8997	2.84851	Glycosyl hydrolases family 31	1	1	1				GO:0004553|GO:0005975	Glycoside hydrolase superfamily, Glycoside hydrolase family 31		Yes		No	Zt09_1_00312	Mycgr3G29881
ZT3D7_g331	3D7.chr_1	1097315	1098260	-	291	3	1.03093	core	0	6.03343	5.406	8.3165	6.59782	6.33111	6.18227	8.3165	0	2OG-Fe(II) oxygenase superfamily							GO:0005506|GO:0016705|GO:0031418|GO:0055114|GO:0016491|GO:0055114	Prolyl 4-hydroxylase, alpha subunit, Oxoglutarate/iron-dependent dioxygenase		No		No	Zt09_1_00313	Mycgr3G32234
ZT3D7_g332	3D7.chr_1	1098769	1101988	-	1031	8	0.775946	core	114.002	69.9925	74.6107	167.252	136.337	135.539	124.77	167.252	69.9925	Heterokaryon incompatibility protein Het-C	1	1	1			1		Heterokaryon incompatibility Het-C		Yes		No	Zt09_1_00314	Mycgr3G98224
ZT3D7_g333	3D7.chr_1	1103080	1105117	+	502	7	1.39442	core	12.758	1.75125	5.57915	14.7436	15.949	10.2145	11.4863	15.949	1.75125	Plasmid pRiA4b ORF-3-like protein		1	1					Protein MM3350-like domain, Plasmid pRiA4b, Orf3		No		No	Zt09_1_00315
ZT3D7_g334	3D7.chr_1	1105399	1105764	-	79	8	10.1266	core	0	11.011	228.013	20.7817	15.6157	15.6058	15.6107	228.013	0		1	1	1							Yes	1	Yes
ZT3D7_g335	3D7.chr_1	1106221	1107966	-	581	8	1.37694	core	3.67542	7.56771	40.0816	34.0543	22.3442	15.8409	19.0925	40.0816	3.67542	Adenosine/AMP deaminase							GO:0019239	Metal-dependent hydrolase, Adenosine/AMP deaminase domain		No		No	Zt09_1_00316	Mycgr3G98225
ZT3D7_g336	3D7.chr_1	1108450	1110186	+	578	6	1.03806	core	33.2502	15.2138	11.5112	50.3622	59.9191	58.799	41.8062	59.9191	11.5112	Phosphatidylinositol-specific phospholipase C, X domain, Phosphatidylinositol-specific phospholipase C, Y domain, C2 domain							GO:0005515|GO:0035556|GO:0006629|GO:0008081|GO:0004435|GO:0006629|GO:0007165|GO:0035556	C2 domain, Phosphoinositide phospholipase C family, Phosphatidylinositol-specific phospholipase C, X domain, PLC-like phosphodiesterase, TIM beta/alpha-barrel domain, Phospholipase C, phosphatidylinositol-specific, Y domain	KEGG: 00562+3.1.4.11|MetaCyc: PWY-6351|MetaCyc: PWY-6367|MetaCyc: PWY-7039	No		No	Zt09_1_00317	Mycgr3G32625
ZT3D7_g337	3D7.chr_1	1110580	1111190	+	185	5	2.7027	core	23.001	47.3592	22.6316	50.818	42.4834	28.6558	35.5696	50.818	22.6316	Redoxin							GO:0016491	Thioredoxin-like fold, Redoxin		No		No	Zt09_1_00318	Mycgr3G34048
ZT3D7_g338	3D7.chr_1	1111784	1118367	+	2175	10	0.45977	core	27.5251	30.7661	20.7153	47.2927	28.3664	26.5135	27.9458	47.2927	20.7153	Autophagy-related protein 2 CAD motif, Autophagy-related protein C terminal domain, N-terminal region of Chorein or VPS13							GO:0006914	Autophagy-related protein 2 CAD motif, Autophagy-related, C-terminal, Autophagy-related protein 2, Vacuolar protein sorting-associated protein 13, N-terminal domain		No		No	Zt09_1_00319	Mycgr3G83423
ZT3D7_g339	3D7.chr_1	1118618	1120120	-	500	3	0.6	core	12.809	29.8902	31.8581	27.8897	16.8238	14.137	22.3567	31.8581	12.809											No		No	Zt09_1_00320	Mycgr3G65191
ZT3D7_g340	3D7.chr_1	1120737	1122142	+	410	6	1.46341	core	72.8646	51.4383	14.9363	22.8616	28.0884	24.7099	26.3991	72.8646	14.9363	Sodium Bile acid symporter family			5	10	6	10	GO:0015103|GO:0015297|GO:0016021|GO:0016020	Arsenical-resistance protein Acr3, Bile acid:sodium symporter/arsenical resistance protein Acr3		No		No	Zt09_1_00321	Mycgr3G83424
ZT3D7_g341	3D7.chr_1	1122242	1123282	-	346	4	1.15607	core	24.6582	17.7699	40.4368	48.5576	92.9535	99.8411	44.4972	99.8411	17.7699											No		No
ZT3D7_g342	3D7.chr_1	1124287	1124568	+	77	6	7.79221	core	82.273	22.5867	6.74594	6.70569	30.4885	34.7821	26.5376	82.273	6.70569		1	1	1				GO:0006952	Knottin, scorpion toxin-like		Yes	0.999	Yes
ZT3D7_g343	3D7.chr_1	1124856	1127132	-	591	3	0.507614	orphan	3.61334	1.48797	4.14784	9.46629	10.1189	6.85389	5.50087	10.1189	1.48797	Protein kinase domain							GO:0004672|GO:0006468|GO:0004672|GO:0005524|GO:0006468	Serine/threonine-protein kinase, active site, Protein kinase-like domain, Serine/threonine/dual specificity protein kinase, catalytic domain, Protein kinase domain		No		No
ZT3D7_g344	3D7.chr_1	1127548	1130294	-	715	6	0.839161	orphan	0	0	5.14425	1.53929	0.588597	0.368852	0.478725	5.14425	0	Protein kinase domain							GO:0004672|GO:0005524|GO:0006468	Protein kinase domain, Serine/threonine/dual specificity protein kinase, catalytic domain, Protein kinase-like domain		No		No
ZT3D7_g345	3D7.chr_1	1130626	1132888	-	610	6	0.983607	core	10.5029	1.4417	10.9083	9.84453	6.13382	4.83322	7.98917	10.9083	1.4417	Protein kinase domain							GO:0004672|GO:0006468|GO:0004672|GO:0005524|GO:0006468	Serine/threonine-protein kinase, active site, Protein kinase domain, Serine/threonine/dual specificity protein kinase, catalytic domain, Protein kinase-like domain		No		No
ZT3D7_g346	3D7.chr_1	1133169	1134104	-	311			core	0	62.1134	32.6054	22.5718	15.7266	12.2353	19.1492	62.1134	0	Ribosomal RNA-processing protein 7 (RRP7)							GO:0000166	Ribosomal RNA-processing protein 7, Nucleotide-binding alpha-beta plait domain		No		No	Zt09_1_00326	Mycgr3G65192
ZT3D7_g347	3D7.chr_1	1134554	1136024	-	338	7	2.07101	core	6.31002	10.3939	2.58694	2.36946	2.26435	1.06234	2.4782	10.3939	1.06234	Rad51							GO:0003677|GO:0005524|GO:0006259|GO:0008094|GO:0003677|GO:0005524|GO:0005634|GO:0007131|GO:0008094|GO:0003677|GO:0005524|GO:0006281|GO:0008094|GO:0000166	DNA recombination and repair protein RecA, monomer-monomer interface, DNA recombination and repair protein, RecA-like, P-loop containing nucleoside triphosphate hydrolase, Meiotic recombinase Dmc1, DNA recombination and repair protein RecA-like, ATP-binding domain, AAA+ ATPase domain, DNA recombination and repair protein Rad51, C-terminal, DNA repair Rad51/transcription factor NusA, alpha-helical		No		No
ZT3D7_g348	3D7.chr_1	1136835	1140093	-	728	26	3.57143	core	164.32	130.501	146.282	233.361	217.614	203.005	183.663	233.361	130.501	UTP--glucose-1-phosphate uridylyltransferase, Zinc knuckle							GO:0008152|GO:0070569|GO:0003676|GO:0008270	UTP--glucose-1-phosphate uridylyltransferase family, Zinc finger, CCHC-type, Nucleotide-diphospho-sugar transferases		No		No	Zt09_1_00329,Zt09_1_00328	Mycgr3G106864
ZT3D7_g349	3D7.chr_1	1141047	1142955	+	601	11	1.83028	core	0	0	1.16541	1.17915	1.2251	1.27622	1.17228	1.27622	0	Serine carboxypeptidase	1	1	1				GO:0004185|GO:0006508	Alpha/Beta hydrolase fold, Peptidase S10, serine carboxypeptidase		Yes		No	Zt09_1_00330	Mycgr3G33626
ZT3D7_g350	3D7.chr_1	1143424	1144047	+	207	6	2.89855	core	20.5682	0	0.843243	3.2331	4.84825	3.00111	3.11711	20.5682	0											No		No	Zt09_1_00331
ZT3D7_g351	3D7.chr_1	1145676	1149705	+	1278	8	0.625978	core	75.2614	47.5221	55.8136	80.9862	38.3284	32.2496	51.6679	80.9862	32.2496	Response regulator receiver domain, His Kinase A (phospho-acceptor) domain, Histidine kinase-, DNA gyrase B-, and HSP90-like ATPase							GO:0004871|GO:0007165|GO:0016021|GO:0016310|GO:0016772|GO:0000155|GO:0007165|GO:0000160	Histidine kinase-like ATPase, C-terminal domain, HAMP domain, Signal transduction histidine kinase-related protein, C-terminal, Signal transduction histidine kinase, dimerisation/phosphoacceptor domain, Signal transduction response regulator, receiver domain, Histidine kinase domain, CheY-like superfamily	Reactome: REACT_14797, Reactome: REACT_1046	No		No	Zt09_1_00332	Mycgr3G35302
ZT3D7_g352	3D7.chr_1	1150539	1152263	+	536	2	0.373134	core	3.98342	4.92112	1.30648	5.14834	6.05414	3.21907	4.45227	6.05414	1.30648											No		No		Mycgr3G106866
ZT3D7_g353	3D7.chr_1	1153265	1155034	+	479	6	1.25261	core	155.976	45.8792	425.332	644.154	477.031	309.615	367.473	644.154	45.8792	Aldehyde dehydrogenase family							GO:0008152|GO:0016491|GO:0055114|GO:0008152|GO:0016491|GO:0016620|GO:0055114	Aldehyde dehydrogenase, cysteine active site, Aldehyde dehydrogenase, C-terminal, Aldehyde dehydrogenase N-terminal domain, Aldehyde/histidinol dehydrogenase, Aldehyde dehydrogenase, glutamic acid active site, Aldehyde dehydrogenase domain		No		No	Zt09_1_00333	Mycgr3G65205
ZT3D7_g354	3D7.chr_1	1155494	1158045	+	833	3	0.360144	core	25.6486	20.068	36.1725	57.0259	42.1399	37.1649	36.6687	57.0259	20.068	ABC transporter, ABC transporter transmembrane region 2			1	1	1	1	GO:0005524|GO:0016887|GO:0005524|GO:0006810|GO:0016021|GO:0042626|GO:0055085	ABC transporter-like, ABC transporter, conserved site, P-loop containing nucleoside triphosphate hydrolase, ABC transporter type 1, transmembrane domain, AAA+ ATPase domain		No		No	Zt09_1_00334	Mycgr3G106868
ZT3D7_g355	3D7.chr_1	1158164	1160076	-	567	7	1.23457	core	0	0	0.617586	1.54572	2.1199	3.50834	1.08165	3.50834	0	FAD-binding domain, Ferric reductase like transmembrane component, Ferric reductase NAD binding domain			3	6	4	6	GO:0016491|GO:0055114	FAD-binding 8, Ferric reductase transmembrane component-like domain, Ferric reductase, NAD binding domain		No		No	Zt09_1_00335	Mycgr3G88868
ZT3D7_g356	3D7.chr_1	1160566	1163091	-	547	10	1.82815	core	19.5173	16.0745	37.4474	35.0082	26.6693	20.0658	23.3676	37.4474	16.0745	PCRF domain, RF-1 domain							GO:0005737|GO:0006415|GO:0016149|GO:0003747|GO:0006415	Peptide chain release factor, Peptide chain release factor class I/class II, Double-stranded RNA-binding domain		No		No
ZT3D7_g357	3D7.chr_1	1163893	1165579	+	524	8	1.52672	core	12.2234	3.35574	10.3566	13.7344	14.8506	12.1188	12.1711	14.8506	3.35574	Major Facilitator Superfamily			6	12	7	12	GO:0016021|GO:0055085	Major facilitator superfamily domain, Major facilitator superfamily		No		No	Zt09_1_00337	Mycgr3G14611
ZT3D7_g358	3D7.chr_1	1166556	1167585	+	323	4	1.23839	core	59.4194	5.43754	7.57878	13.6642	29.4522	24.4535	19.0588	59.4194	5.43754											No		No	Zt09_1_00338	Mycgr3G31350
ZT3D7_g359	3D7.chr_1	1167665	1168571	-	284	5	1.76056	core	52.5392	12.3632	41.2331	32.8377	23.237	20.3865	28.0374	52.5392	12.3632	Enoyl-CoA hydratase/isomerase							GO:0003824|GO:0008152	Crotonase superfamily, Enoyl-CoA hydratase/isomerase, conserved site, ClpP/crotonase-like domain, Crontonase, C-terminal		No		No	Zt09_1_00339	Mycgr3G106870
ZT3D7_g360	3D7.chr_1	1169265	1170551	+	380	1	0.263158	core	50.5298	39.3044	71.3547	102.373	49.6968	39.3847	50.1133	102.373	39.3044	Actin							GO:0005869	Actin family, Actin-related protein 1 family, Actin/actin-like conserved site		No		No	Zt09_1_00340	Mycgr3G65218
ZT3D7_g361	3D7.chr_1	1172049	1172519	+	156			core	531.368	1245.58	331.797	51.2812	54.0695	40.2187	192.933	1245.58	40.2187	Protein of unknown function (DUF3602)								Protein of unknown function DUF3602		No		No	Zt09_1_00341	Mycgr3G102108
ZT3D7_g362	3D7.chr_1	1173793	1176825	+	1010	5	0.49505	core	25.3899	13.9407	14.9198	19.0312	9.76621	10.2115	14.4303	25.3899	9.76621	Pleckstrin homology domain, Oxysterol-binding protein							GO:0006810|GO:0016021	GOLD domain, Oxysterol-binding protein, Pleckstrin homology domain, PH domain-like		No		No	Zt09_1_00342	Mycgr3G98235
ZT3D7_g363	3D7.chr_1	1177445	1179278	+	512	7	1.36719	core	12.5093	22.3225	50.9431	9.94089	12.0586	10.2026	12.284	50.9431	9.94089	Serine carboxypeptidase							GO:0004185|GO:0006508	Alpha/Beta hydrolase fold, Peptidase S10, serine carboxypeptidase, active site, Peptidase S10, serine carboxypeptidase		No		No	Zt09_1_00343	Mycgr3G106874
ZT3D7_g364	3D7.chr_1	1179587	1184881	+	1597	18	1.12711	core	32.1266	12.6785	15.3662	22	19.1108	19.5316	19.3212	32.1266	12.6785	Zinc finger, C3HC4 type (RING finger), Helicase conserved C-terminal domain, SNF2 family N-terminal domain							GO:0005524|GO:0005515|GO:0008270	Zinc finger, RING/FYVE/PHD-type, Helicase superfamily 1/2, ATP-binding domain, P-loop containing nucleoside triphosphate hydrolase, Helicase, C-terminal, SNF2-related, N-terminal domain, Zinc finger, RING-type		No		No	Zt09_1_00344	Mycgr3G34542
ZT3D7_g365	3D7.chr_1	1185388	1187039	+	476	5	1.05042	core	0	3.69342	2.57392	0.195809	0.15777	0.150999	0.176789	3.69342	0	Cytochrome P450			2	2	1	2	GO:0005506|GO:0016705|GO:0020037|GO:0055114|GO:0004497|GO:0005506|GO:0016705|GO:0020037|GO:0055114	Cytochrome P450, Cytochrome P450, E-class, group IV	Reactome: REACT_13433	No		No	Zt09_1_00345	Mycgr3G65227
ZT3D7_g366	3D7.chr_1	1187346	1189695	-	729	8	1.09739	core	0	0	1.20133	0.716499	1.01029	0.624889	0.670694	1.20133	0	Protein kinase domain							GO:0004672|GO:0005524|GO:0006468	Protein kinase domain, Protein kinase-like domain, Serine/threonine/dual specificity protein kinase, catalytic domain		No		No	Zt09_1_00346	Mycgr3G88879
ZT3D7_g367	3D7.chr_1	1190823	1192852	+	640	10	1.5625	core	50.0569	35.73	29.5517	29.929	21.6729	24.4958	29.7403	50.0569	21.6729	Clr5 domain								Clr5 domain		No		No	Zt09_1_00347	Mycgr3G52181
ZT3D7_g368	3D7.chr_1	1197198	1198518	+	349	3	0.859599	core	122.234	291.949	94.7131	49.0487	17.1584	11.5929	71.8809	291.949	11.5929	Methyltransferase domain								S-adenosyl-L-methionine-dependent methyltransferase		No		No	Zt09_1_00348	Mycgr3G65233
ZT3D7_g369	3D7.chr_1	1199278	1201154	-	605	8	1.32231	core	52.9479	33.4328	65.1217	88.9619	72.102	57.5659	61.3438	88.9619	33.4328	FAD linked oxidases, C-terminal domain, FAD binding domain			1	1	1	1	GO:0050660|GO:0003824|GO:0016614|GO:0050660|GO:0055114|GO:0003824|GO:0050660|GO:0016491|GO:0050660|GO:0055114|GO:0003824|GO:0050660|GO:0055114	Vanillyl-alcohol oxidase, C-terminal subdomain 2, CO dehydrogenase flavoprotein-like, FAD-binding, subdomain 2, FAD-binding, type 2, FAD-linked oxidase, C-terminal, FAD linked oxidase, N-terminal, FAD-linked oxidase-like, C-terminal, FAD-binding, type 2, subdomain 1		No		No	Zt09_1_00349	Mycgr3G65235
ZT3D7_g370	3D7.chr_1	1201673	1203214	-	513	7	1.36452	core	41.6167	44.5582	47.4316	40.6311	49.4291	43.0666	43.8124	49.4291	40.6311	GATA zinc finger, PAS fold							GO:0003700|GO:0006355|GO:0008270|GO:0043565|GO:0005515|GO:0006355|GO:0008270	PAS domain, Zinc finger, GATA-type, PAS fold-3, Zinc finger, NHR/GATA-type		No		No	Zt09_1_00350	Mycgr3G32587
ZT3D7_g371	3D7.chr_1	1205920	1209029	-	982	2	0.203666	core	36.9935	46.598	30.6896	39.9447	30.9141	34.6334	35.8135	46.598	30.6896	PH domain, SAM domain (Sterile alpha motif), Variant SH3 domain							GO:0005515	PH domain-like, SH3 domain, Pleckstrin homology domain, Sterile alpha motif domain, Sterile alpha motif/pointed domain		No		No	Zt09_1_00352	Mycgr3G106880
ZT3D7_g372	3D7.chr_1	1210878	1213742	+	853	10	1.17233	core	22.5432	24.7554	33.0662	30.7544	18.7524	18.0207	23.6493	33.0662	18.0207	MIZ/SP-RING zinc finger							GO:0008270	Zinc finger, MIZ-type	UniPathway: UPA00886	No		No	Zt09_1_00353
ZT3D7_g373	3D7.chr_1	1214477	1219237	-	1513	11	0.727032	core	42.3863	26.1821	12.8592	13.3747	7.42622	7.91311	13.1169	42.3863	7.42622	Response regulator receiver domain, Histidine kinase-, DNA gyrase B-, and HSP90-like ATPase, PAS domain, His Kinase A (phospho-acceptor) domain							GO:0000160|GO:0016310|GO:0016772|GO:0000155|GO:0007165	Signal transduction response regulator, receiver domain, Histidine kinase domain, PAS domain, GAF domain-like, Histidine kinase-like ATPase, C-terminal domain, Signal transduction histidine kinase-related protein, C-terminal, Signal transduction histidine kinase, dimerisation/phosphoacceptor domain, CheY-like superfamily	Reactome: REACT_14797, Reactome: REACT_1046	No		No	Zt09_1_00354	Mycgr3G52186
ZT3D7_g374	3D7.chr_1	1220354	1221536	+	195	6	3.07692	core	0	0	0	0	0	0	0	0	0											No		No
ZT3D7_g375	3D7.chr_1	1226942	1228159	-	405	3	0.740741	core	26.3436	15.1876	43.2006	76.0089	95.646	67.355	55.2778	95.646	15.1876									Metallo-beta-lactamase		No		No	Zt09_1_00355	Mycgr3G33464
ZT3D7_g376	3D7.chr_1	1229058	1230059	+	333	1	0.3003	core	12.809	15.8242	30.4577	49.4409	35.4201	28.3219	29.3898	49.4409	12.809											No		No	Zt09_1_00356	Mycgr3G106883
ZT3D7_g377	3D7.chr_1	1231546	1232915	+	418	6	1.43541	core	66.3682	27.3304	11.7209	14.8906	11.6746	13.924	14.4073	66.3682	11.6746	Cellulase (glycosyl hydrolase family 5)	1	1	1				GO:0005975|GO:0004553|GO:0005975	Glycoside hydrolase, catalytic domain, Glycoside hydrolase, family 5, Glycoside hydrolase superfamily		Yes		No	Zt09_1_00357	Mycgr3G88889
ZT3D7_g378	3D7.chr_1	1233445	1235945	-	646	7	1.08359	core	0	0	0.271089	0.779542	0.442	0.779269	0.356545	0.779542	0	Protein kinase domain							GO:0004672|GO:0005524|GO:0006468|GO:0004672|GO:0006468	Protein kinase-like domain, Protein kinase domain, Serine/threonine/dual specificity protein kinase, catalytic domain, Serine/threonine-protein kinase, active site		No		No
ZT3D7_g379	3D7.chr_1	1236930	1240841	+	1303	14	1.07444	core	3.28082	6.75522	8.87733	10.0277	5.47109	4.16105	6.11316	10.0277	3.28082	AAA domain							GO:0000723|GO:0005634|GO:0006281|GO:0016887|GO:0030870	P-loop containing nucleoside triphosphate hydrolase, DNA repair protein Rad50, eukaryotes		No		No	Zt09_1_00359	Mycgr3G106885
ZT3D7_g380	3D7.chr_1	1241539	1243629	-	632	4	0.632911	core	43.9309	19.4824	61.7899	153.396	149.038	161.235	105.414	161.235	19.4824	FHA domain		1	1				GO:0005515	Forkhead-associated (FHA) domain, SMAD/FHA domain		No		No	Zt09_1_00360	Mycgr3G106886
ZT3D7_g381	3D7.chr_1	1244606	1249078	+	1490	27	1.81208	core	20.0854	27.7675	30.35	36.8466	21.0576	21.7384	24.753	36.8466	20.0854	RNA polymerase Rpb1, domain 5, RNA polymerase Rpb1, domain 3, RNA polymerase Rpb1, domain 1, RNA polymerase Rpb1, domain 2, RNA polymerase Rpb1, domain 4							GO:0003677|GO:0003899|GO:0006351	RNA polymerase Rpb1, domain 5, RNA polymerase, N-terminal, RNA polymerase Rpb1, domain 3, RNA polymerase Rpb1, domain 1, RNA polymerase, alpha subunit, RNA polymerase Rpb1, domain 4	KEGG: 00230+2.7.7.6|KEGG: 00240+2.7.7.6|Reactome: REACT_1788	No		No	Zt09_1_00361	Mycgr3G83445
ZT3D7_g382	3D7.chr_1	1249272	1249564	-	76	1	1.31579	core	0	0	0	1.94079	3.12754	10.9131	0.970397	10.9131	0		1	1	1							Yes		No	Zt09_1_00362	Mycgr3G83445
ZT3D7_g383	3D7.chr_1	1250137	1251293	-	276	4	1.44928	core	84.9461	15.9004	20.8954	23.5356	26.0816	17.595	22.2155	84.9461	15.9004	short chain dehydrogenase							GO:0016491|GO:0008152|GO:0016491	Glucose/ribitol dehydrogenase, NAD(P)-binding domain, Short-chain dehydrogenase/reductase, conserved site, Short-chain dehydrogenase/reductase SDR		No		No
ZT3D7_g384	3D7.chr_1	1252194	1252602	+	97			core	174.62	26.9657	37.5845	40.2195	148.516	147.973	94.0964	174.62	26.9657											No		No
ZT3D7_g385	3D7.chr_1	1255362	1256909	+	515	8	1.5534	core	149.239	221.927	35.6908	20.7798	12.3677	14.7031	28.2353	221.927	12.3677	Arrestin (or S-antigen), N-terminal domain								Arrestin-like, N-terminal		No		No	Zt09_1_00365	Mycgr3G65252
ZT3D7_g386	3D7.chr_1	1257854	1259843	+	566	5	0.883392	core	11.318	6.21433	8.66146	18.1201	27.8727	19.1394	14.719	27.8727	6.21433	Arrestin (or S-antigen), N-terminal domain								Arrestin-like, N-terminal, Immunoglobulin E-set		No		No	Zt09_1_00366	Mycgr3G65256
ZT3D7_g387	3D7.chr_1	1259993	1260406	-	114	2	1.75439	core	55.8025	30.6393	4.57551	50.8425	133.367	129.231	53.3225	133.367	4.57551									RmlC-like cupin domain, RmlC-like jelly roll fold		No		No	Zt09_1_00367	Mycgr3G52203
ZT3D7_g388	3D7.chr_1	1260430	1260733	-	80	2	2.5	core	26.4086	65.2505	12.9922	150.364	273.153	282.179	107.807	282.179	12.9922									RmlC-like jelly roll fold		No		No	Zt09_1_00367	Mycgr3G52203
ZT3D7_g389	3D7.chr_1	1261491	1262455	+	284	5	1.76056	core	15.0112	6.18162	7.38503	4.98137	5.75645	6.57086	6.37624	15.0112	4.98137											No		No	Zt09_1_00368
ZT3D7_g390	3D7.chr_1	1262655	1263728	-	357			core	41.8259	66.4352	52.9123	32.5076	26.1085	25.149	37.1668	66.4352	25.149	Sas10/Utp3/C1D family								Sas10/Utp3/C1D		No		No	Zt09_1_00369	Mycgr3G65258
ZT3D7_g391	3D7.chr_1	1264665	1266379	+	552	4	0.724638	core	85.0997	17.522	35.2058	176.33	155.929	235.617	120.514	235.617	17.522	PA domain, Peptidase family M28	1	1	1					PA domain, Peptidase M28		Yes		No	Zt09_1_00370	Mycgr3G65261
ZT3D7_g392	3D7.chr_1	1267000	1268782	-	572	1	0.174825	core	111.995	210.612	176.313	136.857	104.728	121.092	128.975	210.612	104.728	NOP5NT (NUC127) domain, snoRNA binding domain, fibrillarin								NOP5, N-terminal, NOSIC, Nop domain		No		No	Zt09_1_00371	Mycgr3G106893
ZT3D7_g393	3D7.chr_1	1269067	1270602	+	511	5	0.978474	core	16.7117	24.0866	62.0047	54.7635	43.9191	36.0134	39.9662	62.0047	16.7117	Actin								Actin family, Actin-related protein 10		No		No	Zt09_1_00372	Mycgr3G52213
ZT3D7_g394	3D7.chr_1	1272427	1273656	+	392	3	0.765306	core	968.853	116.554	15.6204	2.61427	2.94898	7.0866	11.3535	968.853	2.61427	Subtilase family	1	1	1				GO:0004252|GO:0006508	Peptidase S8, subtilisin, Ser-active site, Peptidase S8, subtilisin, His-active site, Peptidase S8 propeptide/proteinase inhibitor I9, Peptidase S8/S53 domain, Peptidase S8, subtilisin-related, Proteinase inhibitor, propeptide, Peptidase S8, subtilisin, Asp-active site		Yes		No	Zt09_1_00373	Mycgr3G34453
ZT3D7_g395	3D7.chr_1	1274214	1274577	+	102			core	685.342	230.911	236.698	743.941	1314.14	1481.79	714.641	1481.79	230.911	Phospholipase_D-nuclease N-terminal		1	2	2	1	3		Cardiolipin synthase N-terminal		No		No
ZT3D7_g396	3D7.chr_1	1274896	1276321	-	391	5	1.27877	core	16.3706	4.49429	30.873	15.678	14.6289	10.0445	15.1534	30.873	4.49429	alpha/beta hydrolase fold							GO:0008152|GO:0016787	Alpha/beta hydrolase fold-3, Alpha/Beta hydrolase fold		No		No	Zt09_1_00375	Mycgr3G33888
ZT3D7_g397	3D7.chr_1	1276491	1280363	-	1290	1	0.0775194	core	1.65693	0	8.69501	7.48074	1.04928	0.595108	1.3531	8.69501	0	MRC1-like domain								DNA replication checkpoint mediator, MRC1 domain		No		No	Zt09_1_00376
ZT3D7_g398	3D7.chr_1	1281026	1283212	+	728	5	0.686813	core	0	12.0834	17.8041	22.3957	11.5827	8.06884	11.833	22.3957	0											No		No	Zt09_1_00377	Mycgr3G88907
ZT3D7_g399	3D7.chr_1	1283318	1284731	-	451	5	1.10865	core	4.73252	3.8977	12.0293	12.0264	2.36425	2.60273	4.31511	12.0293	2.36425	Glycerate kinase family							GO:0008887|GO:0031388	Glycerate kinase, Glycerate kinase, flavodoxin-like domain		No		No	Zt09_1_00378	Mycgr3G31557
ZT3D7_g400	3D7.chr_1	1287014	1288790	+	484	8	1.65289	core	8.82102	5.44875	5.06294	6.04697	2.51372	3.51471	5.25584	8.82102	2.51372	Major Facilitator Superfamily			5	10	6	10	GO:0016021|GO:0055085	Major facilitator superfamily domain, Major facilitator superfamily		No		No	Zt09_1_00379	Mycgr3G33525
ZT3D7_g401	3D7.chr_1	1289582	1292053	+	766	8	1.04439	core	2.78891	0	6.63161	1.38822	0.451342	0.406931	0.919783	6.63161	0	Lipoxygenase							GO:0016702|GO:0046872|GO:0055114	Lipoxygenase, C-terminal, Lipoxygenase		No		No	Zt09_1_00380	Mycgr3G106897
ZT3D7_g402	3D7.chr_1	1292291	1294078	-	595	5	0.840336	core	14.3564	5.91195	11.1829	13.1639	8.08122	10.3528	10.7679	14.3564	5.91195											No		No	Zt09_1_00381	Mycgr3G88911
ZT3D7_g403	3D7.chr_1	1296394	1297023	-	209	1	0.478469	core	0	0	0	0.266859	0.430036	0.228656	0.114328	0.430036	0											No		No
ZT3D7_g404	3D7.chr_1	1297779	1298144	-	121			core	0	0	0	1.22493	0.123371	0	0	1.22493	0											No		No
ZT3D7_g405	3D7.chr_1	1303138	1304610	-	317	2	0.630915	core	0	0	10.4795	7.04911	2.79253	0.981496	1.88701	10.4795	0											No		No
ZT3D7_g406	3D7.chr_1	1304929	1305598	-	188	2	1.06383	core	0	9.32149	2.78404	4.44765	2.38909	1.77844	2.58657	9.32149	0											No		No
ZT3D7_g407	3D7.chr_1	1310068	1311769	+	510	9	1.76471	core	184.188	48.2675	22.9969	51.3612	70.5731	83.9607	60.9672	184.188	22.9969	Sodium/hydrogen exchanger family			6	11	6	10	GO:0006812|GO:0015299|GO:0016021|GO:0055085	Cation/H+ exchanger		No		No	Zt09_1_00383	Mycgr3G65274
ZT3D7_g408	3D7.chr_1	1311891	1313120	-	409	9	2.20049	core	41.7385	45.1183	26.5231	22.0061	20.9984	23.072	24.7975	45.1183	20.9984	PLD-like domain							GO:0003824	Phospholipase D/Transphosphatidylase, Phospholipase D-like domain		No		No	Zt09_1_00384	Mycgr3G65279
ZT3D7_g409	3D7.chr_1	1313586	1315241	+	551	3	0.544465	core	73.6283	87.7689	49.568	38.274	31.2205	37.1007	43.921	87.7689	31.2205											No		No	Zt09_1_00385	Mycgr3G98251
ZT3D7_g410	3D7.chr_1	1315524	1317399	-	606			core	24.6683	30.4753	24.561	40.8378	32.9045	25.7097	28.0925	40.8378	24.561	Sds3-like								Sds3-like		No		No	Zt09_1_00386	Mycgr3G106901
ZT3D7_g411	3D7.chr_1	1320548	1320903	-	86	1	1.16279	core	0	10.1251	22.1763	104.566	90.6536	97.1395	56.415	104.566	0				1	1	1					No		No
ZT3D7_g412	3D7.chr_1	1322531	1324173	+	416	5	1.20192	core	318.043	19.0118	19.7687	17.6946	14.582	13.1847	18.3532	318.043	13.1847	Peroxidase, family 2	1	1	1				GO:0004601	Chloroperoxidase		Yes		No
ZT3D7_g413	3D7.chr_1	1324547	1325155	-	202	1	0.49505	core	10.5374	39.0538	48.3847	41.0411	23.5779	18.5685	31.3158	48.3847	10.5374		1	1	1							Yes	0.951	Yes	Zt09_1_00389	Mycgr3G65284
ZT3D7_g414	3D7.chr_1	1325444	1328883	+	1091	7	0.641613	core	17.6299	61.3067	24.7351	22.7172	18.4971	17.8748	20.6072	61.3067	17.6299	RNB domain								Nucleic acid-binding, OB-fold		No		No	Zt09_1_00390	Mycgr3G98253
ZT3D7_g415	3D7.chr_1	1329086	1330685	-	509	6	1.17878	core	209.715	129.541	75.6604	103.18	103.736	95.047	103.458	209.715	75.6604	Aldehyde dehydrogenase family							GO:0008152|GO:0016491|GO:0016620|GO:0055114|GO:0008152|GO:0016491|GO:0055114|GO:0004030|GO:0006081|GO:0055114	Aldehyde dehydrogenase, C-terminal, Aldehyde/histidinol dehydrogenase, Aldehyde dehydrogenase domain, Aldehyde dehydrogenase NAD(P)-dependent, Aldehyde dehydrogenase N-terminal domain		No		No	Zt09_1_00391	Mycgr3G98253
ZT3D7_g416	3D7.chr_1	1331511	1332862	+	414	8	1.93237	core	51.5445	59.4329	124.678	282.723	239.877	216.832	170.755	282.723	51.5445	Protein kinase domain							GO:0005524|GO:0004672|GO:0006468|GO:0004672|GO:0005524|GO:0006468|GO:0004707|GO:0005524|GO:0006468	Protein kinase-like domain, Protein kinase, ATP binding site, Serine/threonine-protein kinase, active site, Protein kinase domain, Serine/threonine/dual specificity protein kinase, catalytic domain, Mitogen-activated protein (MAP) kinase, conserved site		No		No	Zt09_1_00392	Mycgr3G102121
ZT3D7_g417	3D7.chr_1	1334421	1339981	+	1792			core	5.96513	4.91289	23.086	33.7659	14.7491	14.7696	14.7593	33.7659	4.91289											No		No	Zt09_1_00393	Mycgr3G106905
ZT3D7_g418	3D7.chr_1	1342499	1343747	+	287	6	2.09059	core	222.823	198.81	46.2847	50.2677	66.0584	53.3531	59.7057	222.823	46.2847	Fungal Zn(2)-Cys(6) binuclear cluster domain							GO:0000981|GO:0005634|GO:0006355|GO:0008270	Zn(2)-C6 fungal-type DNA-binding domain		No		No	Zt09_1_00394	Mycgr3G102125
ZT3D7_g419	3D7.chr_1	1344893	1346278	-	403	2	0.496278	core	301.803	571.264	470.179	351.085	334.071	354.012	352.549	571.264	301.803	Acetohydroxy acid isomeroreductase, catalytic domain, Acetohydroxy acid isomeroreductase, NADPH-binding domain							GO:0009082|GO:0016491|GO:0055114|GO:0004455|GO:0009082|GO:0055114|GO:0004455|GO:0055114|GO:0055114|GO:0016491|GO:0055114	NAD(P)-binding domain, Ketol-acid reductoisomerase, Acetohydroxy acid isomeroreductase C-terminal, Acetohydroxy acid isomeroreductase, NADPH-binding domain, Ketol-acid reductoisomerase, fungi, 6-phosphogluconate dehydrogenase C-terminal domain-like, 6-phosphogluconate dehydrogenase, domain 2	KEGG: 00290+1.1.1.86|KEGG: 00770+1.1.1.86|MetaCyc: PWY-5103|MetaCyc: PWY-7111|UniPathway: UPA00047|UniPathway: UPA00049	No		No	Zt09_1_00395	Mycgr3G102127
ZT3D7_g420	3D7.chr_1	1346743	1349520	+	887	11	1.24014	core	0	14.8797	11.456	12.7059	7.79683	5.73186	9.62639	14.8797	0	AAA domain, AAA domain								P-loop containing nucleoside triphosphate hydrolase		No		No
ZT3D7_g421	3D7.chr_1	1349865	1350611	+	214	2	0.934579	core	99.4929	131.108	203.947	207.393	155.833	133.892	144.862	207.393	99.4929	emp24/gp25L/p24 family/GOLD	1	1	1	1	1	1	GO:0006810|GO:0016021	TMP21-related, GOLD domain		No		No	Zt09_1_00397	Mycgr3G98257
ZT3D7_g422	3D7.chr_1	1351132	1352927	-	522	3	0.574713	core	0	0	2.01217	2.53593	1.20871	1.37718	1.29294	2.53593	0											No		No	Zt09_1_00398	Mycgr3G88926
ZT3D7_g423	3D7.chr_1	1353327	1354325	-	314			core	264.841	123.044	123.611	184.37	297.394	286.506	224.605	297.394	123.044	Flavinator of succinate dehydrogenase							GO:0005739|GO:0018293	Flavinator of succinate dehydrogenase, Succinate dehydrogenase assembly factor 2, mitochondrial		No		No	Zt09_1_00399	Mycgr3G102131
ZT3D7_g424	3D7.chr_1	1355428	1357502	-	453	13	2.86976	core	4.71167	1.94027	3.47698	5.96612	4.40929	3.27875	3.94314	5.96612	1.94027								GO:0005515	F-box domain, Leucine-rich repeat domain, L domain-like		No		No	Zt09_1_00401	Mycgr3G88929
ZT3D7_g425	3D7.chr_1	1358106	1359504	+	443	4	0.902935	core	211.983	105.15	107.449	112.249	147.801	134.158	123.203	211.983	105.15	Thiolase, C-terminal domain, Thiolase, N-terminal domain							GO:0008152|GO:0016747|GO:0003824|GO:0008152	Thiolase, C-terminal, Thiolase, Thiolase, acyl-enzyme intermediate active site, Thiolase-like, Thiolase, N-terminal	Reactome: REACT_22258	No		No	Zt09_1_00402	Mycgr3G65302
ZT3D7_g426	3D7.chr_1	1359936	1364806	-	1562	15	0.960307	core	109.487	325.751	41.7446	34.3127	45.0094	35.1301	43.377	325.751	34.3127	ABC transporter, ABC-transporter extracellular N-terminal, CDR ABC transporter, ABC-2 type transporter			7	14	8	12	GO:0005524|GO:0016887|GO:0005524|GO:0006810|GO:0016021|GO:0042626|GO:0016020	P-loop containing nucleoside triphosphate hydrolase, ABC transporter, conserved site, AAA+ ATPase domain, ABC transporter-like, ABC-transporter extracellular N-terminal domain, CDR ABC transporter, ABC-2 type transporter		No		No	Zt09_1_00403	Mycgr3G65305
ZT3D7_g427	3D7.chr_1	1366236	1367438	-	400	3	0.75	core	0	8.78684	2.18696	0.745342	0.638084	0.179618	0.691713	8.78684	0											No		No	Zt09_1_00404	Mycgr3G88932
ZT3D7_g428	3D7.chr_1	1370535	1372574	-	660			core	64.7231	18.6571	28.6575	45.471	30.2619	25.7887	29.4597	64.7231	18.6571											No		No	Zt09_1_00405	Mycgr3G106912
ZT3D7_g429	3D7.chr_1	1373207	1373859	+	137			core	1224.56	414.908	224.963	824.363	1999.64	1981.95	1024.46	1999.64	224.963				1	1	1	1				No		No
ZT3D7_g430	3D7.chr_1	1373994	1375623	-	490	8	1.63265	core	13.0698	0	1.07166	4.6415	9.41088	13.4469	7.02619	13.4469	0	Sugar (and other) transporter			6	12	7	12	GO:0016021|GO:0022857|GO:0055085|GO:0016020|GO:0022891|GO:0055085	Major facilitator superfamily domain, Major facilitator, sugar transporter-like, Sugar/inositol transporter	Reactome: REACT_15518	No		No
ZT3D7_g431	3D7.chr_1	1376414	1377022	+	178	10	5.61798	core	0	0	2.93957	2.81767	2.77482	1.07302	1.92392	2.93957	0											No		No	Zt09_1_00408	Mycgr3G88936
ZT3D7_g432	3D7.chr_1	1377402	1378133	-	243	1	0.411523	core	61.3675	64.983	51.7558	72.8066	59.6499	64.3517	62.8596	72.8066	51.7558	Mitochondrial ribosomal subunit protein								Ribosomal protein S24/S35, mitochondrial, conserved domain		No		No	Zt09_1_00409	Mycgr3G15671
ZT3D7_g433	3D7.chr_1	1378507	1379161	+	195	2	1.02564	core	10.9138	22.4715	28.6358	39.5523	30.8705	18.7416	25.5537	39.5523	10.9138	Glycosyltransferase family 28 C-terminal domain		1	1				GO:0016758	Glycosyl transferase, family 28, C-terminal	KEGG: 00550+2.4.1.227|MetaCyc: PWY-5265|MetaCyc: PWY-6385|MetaCyc: PWY-6470|MetaCyc: PWY-6471|UniPathway: UPA00219	No		No	Zt09_1_00410	Mycgr3G65316
ZT3D7_g434	3D7.chr_1	1381444	1382406	+	320	11	3.4375	core	53.3108	30.186	22.9488	15.5959	12.8475	10.9947	19.2724	53.3108	10.9947											No		No	Zt09_1_00411	Mycgr3G102134,Mycgr3G102136
ZT3D7_g435	3D7.chr_1	1383320	1384027	+	235	1	0.425532	core	108.768	33.5929	67.631	59.7606	63.0113	60.4292	61.7202	108.768	33.5929									Ubiquitin-related domain		No		No	Zt09_1_00412	Mycgr3G33375
ZT3D7_g436	3D7.chr_1	1384432	1385723	-	366	5	1.36612	core	122.401	177.616	152.933	194.742	157.28	169.436	163.358	194.742	122.401	ATP synthase (C/AC39) subunit							GO:0015078|GO:0015991|GO:0033179	ATPase, V0 complex, c/d subunit, ATPase, V0 complex, subunit d		No		No	Zt09_1_00413	Mycgr3G65322
ZT3D7_g437	3D7.chr_1	1388446	1391277	+	943	11	1.16649	core	49.8518	59.7208	54.8108	55.9217	32.3507	25.7384	52.3313	59.7208	25.7384	16S rRNA methyltransferase RsmF							GO:0008168|GO:0003723|GO:0008168|GO:0016428	RNA (C5-cytosine) methyltransferase, SAM-dependent methyltransferase RsmB/NOP2-type, S-adenosyl-L-methionine-dependent methyltransferase, Bacterial Fmu (Sun)/eukaryotic nucleolar NOL1/Nop2p, conserved site, tRNA (C5-cytosine) methyltransferase, NCL1		No		No	Zt09_1_00415	Mycgr3G52269
ZT3D7_g438	3D7.chr_1	1392317	1394321	+	608	4	0.657895	core	10.5374	23.143	32.8325	23.0971	13.0988	7.45104	18.098	32.8325	7.45104				4	7	4	7				No		No	Zt09_1_00416	Mycgr3G52272
ZT3D7_g439	3D7.chr_1	1394970	1396274	-	434	4	0.921659	core	0	0	0	1.84654	0.346006	0.275964	0.137982	1.84654	0		1	1	1							Yes		No	Zt09_1_00417	Mycgr3G88944
ZT3D7_g440	3D7.chr_1	1398941	1400212	+	386	8	2.07254	core	0	0	5.89181	6.95075	1.78904	1.613	1.70102	6.95075	0								GO:0003677	Transcription regulator HTH, APSES-type DNA-binding domain		No		No	Zt09_1_00418	Mycgr3G102139
ZT3D7_g441	3D7.chr_1	1400399	1400954	-	88	2	2.27273	core	0	0	9.85363	7.55601	3.88965	3.50692	3.69829	9.85363	0											No		No
ZT3D7_g442	3D7.chr_1	1401479	1402646	+	371	4	1.07817	core	11.5005	14.2078	16.0307	16.5711	24.3572	27.0423	16.3009	27.0423	11.5005	Triose-phosphate Transporter family			5	10	6	8		Sugar phosphate transporter domain		No		No	Zt09_1_00419	Mycgr3G88946
ZT3D7_g443	3D7.chr_1	1403065	1404949	+	610	1	0.163934	core	10.5029	11.5336	16.6496	16.7846	7.58722	5.85487	11.0183	16.7846	5.85487	Domain of unknown function (DUF4217), DEAD/DEAH box helicase, Helicase conserved C-terminal domain							GO:0003676|GO:0005524	P-loop containing nucleoside triphosphate hydrolase, Helicase, C-terminal, Domain of unknown function DUF4217, Helicase superfamily 1/2, ATP-binding domain, DEAD/DEAH box helicase domain, ATP-dependent RNA helicase DEAD-box, conserved site		No		No	Zt09_1_00420	Mycgr3G65330
ZT3D7_g444	3D7.chr_1	1405184	1406704	+	506	5	0.988142	core	0	12.1621	27.3297	30.3598	14.1013	10.0392	13.1317	30.3598	0	Seryl-tRNA synthetase N-terminal domain, tRNA synthetase class II core domain (G, H, P, S and T)							GO:0004812|GO:0006418|GO:0000166|GO:0000166|GO:0004828|GO:0005524|GO:0005737|GO:0006434|GO:0000166|GO:0004812|GO:0005524|GO:0006418	Aminoacyl-tRNA synthetase, class II, tRNA-binding arm, Serine-tRNA ligase, type1, Serine-tRNA synthetase, type1, N-terminal, Aminoacyl-tRNA synthetase, class II (G/ P/ S/T)	Reactome: REACT_71, KEGG: 00970+6.1.1.11|MetaCyc: PWY-6281|Reactome: REACT_71|UniPathway: UPA00906, KEGG: 00970+6.1.1.11|MetaCyc: PWY-6281|UniPathway: UPA00906	No		No	Zt09_1_00421	Mycgr3G34973
ZT3D7_g445	3D7.chr_1	1407694	1409331	-	545	8	1.46789	core	3.91776	6.45334	5.78224	8.79267	7.27754	8.22283	6.86544	8.79267	3.91776											No		No	Zt09_1_00422	Mycgr3G88949
ZT3D7_g446	3D7.chr_1	1410383	1411929	-	313	4	1.27796	core	74.9365	67.3285	55.2996	60.0263	108.379	93.5888	71.1325	108.379	55.2996	Ubiquitin-conjugating enzyme								Ubiquitin-conjugating enzyme/RWD-like, Ubiquitin-conjugating enzyme E2		No		No	Zt09_1_00423,Zt09_1_00422	Mycgr3G52280,Mycgr3G88949
ZT3D7_g447	3D7.chr_1	1412072	1412474	-	103	3	2.91262	core	0	0	3.37297	0.898084	3.76282	5.30966	2.13553	5.30966	0											No		No
ZT3D7_g448	3D7.chr_1	1415504	1417435	+	595	9	1.51261	core	46.6582	36.9497	20.6	24.8546	7.6519	6.24393	22.7273	46.6582	6.24393	Major Facilitator Superfamily			5	10	6	10	GO:0016021|GO:0055085	Major facilitator superfamily domain, Major facilitator superfamily		No		No	Zt09_1_00424	Mycgr3G52282
ZT3D7_g449	3D7.chr_1	1418609	1421923	-	1010	10	0.990099	core	4.23165	6.09908	15.9607	22.5972	5.94012	4.25083	6.0196	22.5972	4.23165	Fungal specific transcription factor domain, Fungal Zn(2)-Cys(6) binuclear cluster domain			2	3	2		GO:0003677|GO:0005634|GO:0006351|GO:0008270|GO:0000981|GO:0005634|GO:0006355|GO:0008270	Transcription factor domain, fungi, Zn(2)-C6 fungal-type DNA-binding domain		No		No	Zt09_1_00425	Mycgr3G31719
ZT3D7_g450	3D7.chr_1	1437031	1440120	+	1029	5	0.485909	core	49.843	88.9433	67.4332	62.0253	28.4513	31.0251	55.9342	88.9433	28.4513	HAND, Helicase conserved C-terminal domain, SNF2 family N-terminal domain, SLIDE							GO:0031491|GO:0043044|GO:0003677|GO:0016589|GO:0016887|GO:0043044|GO:0005524|GO:0003676|GO:0005524|GO:0005634|GO:0006338|GO:0016818	P-loop containing nucleoside triphosphate hydrolase, ISWI, HAND domain, Helicase superfamily 1/2, ATP-binding domain, Homeodomain-like, Helicase, C-terminal, ISWI family, SNF2-related, N-terminal domain, SANT domain, SANT/Myb domain, SLIDE domain		No		No	Zt09_1_00428	Mycgr3G98268
ZT3D7_g451	3D7.chr_1	1440406	1440722	+	86			orphan	663.858	567.004	411.27	419.766	290.299	374.208	415.518	663.858	290.299											No		No
ZT3D7_g452	3D7.chr_1	1442258	1443091	-	277	5	1.80505	core	0	0	5.04733	3.8973	1.24525	1.72726	1.48625	5.04733	0											No		No	Zt09_1_00427	Mycgr3G106928
ZT3D7_g453	3D7.chr_1	1444857	1446927	+	672	5	0.744048	core	22.2492	64.1355	56.0324	37.6378	26.39	21.1906	32.0139	64.1355	21.1906	Domain of unknown function (DUF4217), Helicase conserved C-terminal domain, DEAD/DEAH box helicase							GO:0003676|GO:0005524	RNA helicase, DEAD-box type, Q motif, Helicase, C-terminal, Domain of unknown function DUF4217, ATP-dependent RNA helicase DEAD-box, conserved site, P-loop containing nucleoside triphosphate hydrolase, Helicase superfamily 1/2, ATP-binding domain, DEAD/DEAH box helicase domain		No		No	Zt09_1_00426	Mycgr3G65342
ZT3D7_g454	3D7.chr_1	1448133	1450044	+	559	3	0.536673	core	61.1171	15.73	19.1055	113.916	385.366	377.883	87.5163	385.366	15.73	Sugar (and other) transporter			6	12	7	10	GO:0016020|GO:0022891|GO:0055085|GO:0016021|GO:0022857|GO:0055085|GO:0005215|GO:0016021|GO:0055085	Sugar/inositol transporter, Major facilitator, sugar transporter-like, Sugar transporter, conserved site, Major facilitator superfamily domain	Reactome: REACT_15518	No		No	Zt09_1_00442	Mycgr3G65364
ZT3D7_g455	3D7.chr_1	1450494	1451396	+	300	7	2.33333	core	0	0	11.0714	9.18492	4.50038	1.83457	3.16747	11.0714	0	short chain dehydrogenase							GO:0008152|GO:0016491	Glucose/ribitol dehydrogenase, NAD(P)-binding domain, Short-chain dehydrogenase/reductase SDR		No		No	Zt09_1_00441	Mycgr3G65361
ZT3D7_g456	3D7.chr_1	1451789	1457507	-	1614	27	1.67286	core	11.9207	7.09068	17.9196	22.5203	10.1398	9.73736	11.0302	22.5203	7.09068	PHD/FYVE-zinc-finger like domain, SNF2 family N-terminal domain, Helicase conserved C-terminal domain							GO:0005515|GO:0008270|GO:0005524	P-loop containing nucleoside triphosphate hydrolase, Chromo domain-like, Zinc finger, PHD-type, conserved site, Zinc finger, FYVE/PHD-type, Zinc finger, RING/FYVE/PHD-type, Helicase, C-terminal, Zinc finger, PHD-type, Helicase superfamily 1/2, ATP-binding domain, SNF2-related, N-terminal domain		No		No	Zt09_1_00440	Mycgr3G65359
ZT3D7_g457	3D7.chr_1	1458157	1460180	+	655	5	0.763359	core	22.8257	26.8561	39.3034	43.1124	21.728	12.8828	24.8409	43.1124	12.8828	SpoU rRNA Methylase family, RNA 2'-O ribose methyltransferase substrate binding							GO:0003723|GO:0006396|GO:0008173|GO:0008168	tRNA (guanine-N1-)-methyltransferase, N-terminal, tRNA/rRNA methyltransferase, SpoU type, RNA 2-O ribose methyltransferase, substrate binding, 50S ribosomal protein L30e-like, Alpha/beta knot methyltransferases		No		No	Zt09_1_00439	Mycgr3G34926,Mycgr3G102145
ZT3D7_g458	3D7.chr_1	1460441	1461224	+	241	2	0.829876	core	35.357	3.64	10.1468	56.8123	59.0234	41.2715	38.3142	59.0234	3.64	Glutathione S-transferase, N-terminal domain							GO:0005515	Glutathione S-transferase, N-terminal, Thioredoxin-like fold, Glutathione S-transferase, C-terminal-like		No		No	Zt09_1_00438	Mycgr3G83481
ZT3D7_g459	3D7.chr_1	1461610	1463327	-	479	6	1.25261	core	155.976	53.2199	14.2508	12.9204	45.1852	49.3683	47.2767	155.976	12.9204	Glycosyl hydrolase family 76	1	1	1	1	1		GO:0008496|GO:0016052|GO:0003824	Mannan endo-1,6-alpha-mannosidase, Six-hairpin glycosidase-like, Six-hairpin glycosidase, Glycoside hydrolase, family 76		No		No
ZT3D7_g460	3D7.chr_1	1464067	1466057	-	624	6	0.961538	core	143.747	183.223	91.7664	124.096	121.614	124.846	124.471	183.223	91.7664	Tetratricopeptide repeat, TPR repeat, Tetratricopeptide repeat			1	1	1	1	GO:0005515|GO:0005741|GO:0006886|GO:0015450	Tetratricopeptide-like helical domain, Tetratricopeptide repeat 1, Tetratricopeptide repeat, Tetratricopeptide repeat-containing domain, Mitochondrial outer membrane translocase complex, subunit Tom70		No		No	Zt09_1_00436	Mycgr3G65354
ZT3D7_g461	3D7.chr_1	1466668	1467525	+	285	6	2.10526	core	0	36.96	14.7184	19.5292	12.6831	7.80709	13.7007	36.96	0	Amino-transferase class IV							GO:0003824|GO:0008152	Aminotransferase class IV	Reactome: REACT_13	No		No	Zt09_1_00435	Mycgr3G26468
ZT3D7_g462	3D7.chr_1	1470548	1470982	+	86	6	6.97674	orphan	0	81.0006	233.859	11.3799	7.95814	8.00297	9.69141	233.859	0		1	1	1							Yes	1	Yes
ZT3D7_g463	3D7.chr_1	1471855	1473154	-	415	3	0.722892	core	226.251	357.858	267.308	233.592	247.912	199.689	240.752	357.858	199.689	Isocitrate/isopropylmalate dehydrogenase							GO:0004450|GO:0006102|GO:0055114|GO:0016616|GO:0055114|GO:0000287|GO:0016616|GO:0051287|GO:0055114	Isocitrate dehydrogenase NADP-dependent, Isopropylmalate dehydrogenase-like domain, Isocitrate/isopropylmalate dehydrogenase, conserved site	KEGG: 00020+1.1.1.42|KEGG: 00480+1.1.1.42|KEGG: 00720+1.1.1.42|MetaCyc: PWY-5913|MetaCyc: PWY-6549|MetaCyc: PWY-6728|MetaCyc: PWY-6969|MetaCyc: PWY-7124|MetaCyc: PWY-7254|MetaCyc: PWY-7268, Reactome: REACT_1046	No		No	Zt09_1_00434	Mycgr3G98270
ZT3D7_g464	3D7.chr_1	1475765	1478461	+	898	17	1.8931	orphan	4.75884	12.738	2.3412	5.63105	3.16428	1.81602	3.96156	12.738	1.81602											No		No
ZT3D7_g465	3D7.chr_1	1480875	1481807	+	310	6	1.93548	core	6.87813	93.4697	9.58748	5.46589	1.40349	1.69838	6.17201	93.4697	1.40349											No		No
ZT3D7_g466	3D7.chr_1	1483796	1484097	+	81	1	1.23457	orphan	52.1731	225.591	79.1414	27.3368	15.6019	16.6891	39.7549	225.591	15.6019	Ribosomal protein L41							GO:0003735|GO:0005840|GO:0006412	Ribosomal protein L41		No		No
ZT3D7_g467	3D7.chr_1	1485503	1485973	-	140			core	30.3418	0	21.1469	16.5604	4.91034	1.70276	10.7354	30.3418	0											No		No
ZT3D7_g468	3D7.chr_1	1493593	1494510	+	305	9	2.95082	core	0	0	0	1.5872	3.0496	2.5892	0.793601	3.0496	0				2	3	2	3				No		No	Zt09_1_00433
ZT3D7_g469	3D7.chr_1	1495764	1496674	+	246	1	0.406504	core	311.771	246.076	142.73	215.843	362.145	321.544	278.924	362.145	142.73	SH3 domain							GO:0005515	SH3 domain		No		No	Zt09_1_00432	Mycgr3G65348
ZT3D7_g470	3D7.chr_1	1497754	1499862	+	702	11	1.56695	core	3.04281	8.77122	20.708	14.03	7.49352	6.6938	8.13237	20.708	3.04281	Fungal specific transcription factor domain							GO:0003677|GO:0005634|GO:0006351|GO:0008270	Phosphatidylinositol-specific phospholipase C, X domain, Transcription factor domain, fungi		No		No	Zt09_1_00431
ZT3D7_g471	3D7.chr_1	1500388	1501494	-	368	8	2.17391	core	11.594	0	25.1922	28.3999	41.7683	31.0359	26.796	41.7683	0	Alpha/beta hydrolase family								Alpha/Beta hydrolase fold, Alpha/beta hydrolase fold-1		No		No	Zt09_1_00430	Mycgr3G34023
ZT3D7_g472	3D7.chr_1	1502097	1502681	+	194	1	0.515464	core	10.9697	22.5867	46.7719	48.5684	68.9271	56.6364	47.6701	68.9271	10.9697				1	1	1	1				No		No
ZT3D7_g473	3D7.chr_1	1515426	1516103	-	150	13	8.66667	orphan	0	0	15.1002	8.16483	3.58838	2.38499	2.98669	15.1002	0	Zinc knuckle							GO:0003676|GO:0008270	Zinc finger, CCHC-type		No		No
ZT3D7_g474	3D7.chr_1	1516832	1517205	-	104	5	4.80769	core	40.7447	0	5.01127	9.60693	5.30378	3.42984	5.15753	40.7447	0	Zinc knuckle							GO:0003676|GO:0008270	Zinc finger, CCHC-type		No		No	Zt09_1_00443
ZT3D7_g475	3D7.chr_1	1518416	1521483	-	946	14	1.47992	core	15.8117	6.51126	20.188	28.9769	21.8379	23.6033	21.0129	28.9769	6.51126	Chitin synthase N-terminal, Chitin synthase			4	7	4	9	GO:0016758|GO:0004100|GO:0006031|GO:0004100	Nucleotide-diphospho-sugar transferases, Chitin synthase, Fungal chitin synthase, Chitin synthase N-terminal	KEGG: 00520+2.4.1.16|MetaCyc: PWY-6981	No		No	Zt09_1_00444	Mycgr3G98274
ZT3D7_g476	3D7.chr_1	1522686	1523243	+	185	4	2.16216	core	23.001	9.47184	30.1754	35.5525	36.819	28.6558	29.4156	36.819	9.47184	Low molecular weight phosphotyrosine protein phosphatase							GO:0004725|GO:0006470	Protein-tyrosine phosphatase, low molecular weight, Phosphotyrosine protein phosphatase I superfamily		No		No	Zt09_1_00445	Mycgr3G28506
ZT3D7_g477	3D7.chr_1	1524131	1524405	+	67			core	0	12.9541	51.5866	52.7439	11.2885	6.00223	12.1213	52.7439	0											No		No
ZT3D7_g478	3D7.chr_1	1525396	1526221	-	253	4	1.58103	core	0	0	0	0.0735439	0.237028	0	0	0.237028	0				2	3	2	2				No		No
ZT3D7_g479	3D7.chr_1	1526682	1531168	-	1477	12	0.812458	core	107.1	44.1037	31.5663	31.1546	15.7641	15.9193	31.3605	107.1	15.7641	C2 domain, GTPase-activator protein for Ras-like GTPase							GO:0043087|GO:0007165|GO:0005515	Ras GTPase-activating protein, Rho GTPase activation protein, C2 domain, Ras GTPase-activating protein, conserved site		No		No	Zt09_1_00448	Mycgr3G65370
ZT3D7_g480	3D7.chr_1	1534230	1535270	-	346			core	117.126	30.4627	57.6224	99.1609	138.888	110.427	104.794	138.888	30.4627											No		No	Zt09_1_00449	Mycgr3G102147
ZT3D7_g481	3D7.chr_1	1536549	1537670	-	373	3	0.80429	core	11.439	54.1718	125.215	150.74	117.633	110.415	114.024	150.74	11.439	Cyclophilin type peptidyl-prolyl cis-trans isomerase/CLD, Tetratricopeptide repeat							GO:0003755|GO:0006457|GO:0005515|GO:0000413|GO:0003755|GO:0006457	Cyclophilin-type peptidyl-prolyl cis-trans isomerase, Tetratricopeptide-like helical domain, Cyclophilin-like domain, Cyclophilin-type peptidyl-prolyl cis-trans isomerase domain, Tetratricopeptide repeat, Tetratricopeptide repeat-containing domain, Tetratricopeptide repeat 2, Cyclophilin-type peptidyl-prolyl cis-trans isomerase, conserved site		No		No	Zt09_1_00450	Mycgr3G98275
ZT3D7_g482	3D7.chr_1	1538154	1540969	-	876	3	0.342466	core	78.0514	52.2301	112.797	122.113	71.4292	62.8831	74.7403	122.113	52.2301	Trehalase, Neutral trehalase Ca2+ binding domain							GO:0004555|GO:0005991|GO:0004555|GO:0005509|GO:0005737|GO:0005993|GO:0003824	Glycoside hydrolase, family 37, conserved site, Glycoside hydrolase, family 37, Neutral trehalase Ca2+ binding, Six-hairpin glycosidase-like	KEGG: 00500+3.2.1.28	No		No	Zt09_1_00451	Mycgr3G65376
ZT3D7_g483	3D7.chr_1	1542267	1543657	-	376	1	0.265957	core	39.718	28.0387	64.2028	107.275	105.439	144.244	84.8208	144.244	28.0387	short chain dehydrogenase							GO:0008152|GO:0016491	Short-chain dehydrogenase/reductase SDR, NAD(P)-binding domain, Glucose/ribitol dehydrogenase		No		No	Zt09_1_00452	Mycgr3G106942
ZT3D7_g484	3D7.chr_1	1544351	1545917	-	449	7	1.55902	core	0	0	1.94883	2.61522	2.97681	3.62801	2.28202	3.62801	0	Eukaryotic aspartyl protease							GO:0004190|GO:0006508	Aspartic peptidase, Aspartic peptidase domain		No		No	Zt09_1_00453	Mycgr3G83488
ZT3D7_g485	3D7.chr_1	1546736	1550212	-	1041	4	0.384246	core	16.423	21.9798	19.5257	27.823	13.6935	15.1841	17.9743	27.823	13.6935								GO:0046872	Zinc finger, CCCH-type		No		No	Zt09_1_00453
ZT3D7_g486	3D7.chr_1	1551199	1553468	+	697	1	0.143472	core	42.9045	39.1222	76.8922	108.174	48.0649	37.0797	45.4847	108.174	37.0797	Sec1 family							GO:0006904|GO:0016192	Sec1-like protein, Sec1-like, domain 2		No		No	Zt09_1_00454	Mycgr3G102151
ZT3D7_g487	3D7.chr_1	1553813	1555999	+	728			core	76.2915	66.4588	65.4421	60.9859	38.7741	46.5358	63.214	76.2915	38.7741	CASC3/Barentsz eIF4AIII binding								Btz domain		No		No	Zt09_1_00455
ZT3D7_g488	3D7.chr_1	1557118	1560763	+	1160	28	2.41379	core	189.773	100.911	139.742	166.142	161.986	213.35	164.064	213.35	100.911	Ig-like domain from next to BRCA1 gene, Zinc finger, ZZ type							GO:0008270	Zinc finger, ZZ-type, Next to BRCA1, central domain		No		No	Zt09_1_00456	Mycgr3G106945
ZT3D7_g489	3D7.chr_1	1561557	1562166	+	182	2	1.0989	core	116.891	259.932	147.6	187.618	210.882	224.87	199.25	259.932	116.891	Ubiquitin-conjugating enzyme								Ubiquitin-conjugating enzyme/RWD-like, Ubiquitin-conjugating enzyme E2, Ubiquitin-conjugating enzyme, active site	MetaCyc: PWY-7511|UniPathway: UPA00143	No		No	Zt09_1_00457	Mycgr3G65387
ZT3D7_g490	3D7.chr_1	1562774	1564012	-	412	6	1.45631	core	62.1529	57.5879	21.2342	33.0182	32.9087	30.7523	32.9634	62.1529	21.2342	MOSC N-terminal beta barrel domain, MOSC domain			1	1	1	1	GO:0003824|GO:0030151|GO:0030170	Molybdenum cofactor sulfurase, C-terminal, MOSC, N-terminal beta barrel, Pyruvate kinase-like, insert domain		No		No	Zt09_1_00458	Mycgr3G33192
ZT3D7_g491	3D7.chr_1	1564584	1565329	+	226	1	0.442478	core	9.42333	19.4027	58.7224	44.7665	23.9362	17.5572	21.6694	58.7224	9.42333	Histidine phosphatase superfamily (branch 1)								Histidine phosphatase superfamily, clade-1, Histidine phosphatase superfamily		No		No	Zt09_1_00459	Mycgr3G65395
ZT3D7_g492	3D7.chr_1	1565762	1568791	-	1009	4	0.396432	core	0	0.872159	0.86829	12.3363	6.46758	4.82555	2.84886	12.3363	0											No		No	Zt09_1_00460	Mycgr3G88982
ZT3D7_g493	3D7.chr_1	1571348	1573330	+	660	3	0.454545	core	45.3061	9.32854	16.1862	42.1646	30.057	20.2314	25.1442	45.3061	9.32854		1	1	1	1	1	1	GO:0004190|GO:0006508	Aspartic peptidase domain, Aspartic peptidase, Concanavalin A-like lectin/glucanase domain		No		No	Zt09_1_00461	Mycgr3G31283
ZT3D7_g494	3D7.chr_1	1573918	1575179	-	383	2	0.522193	core	5.57056	0	2.74054	3.35659	5.44825	4.68924	4.02291	5.57056	0								GO:0005515	WD40/YVTN repeat-like-containing domain, WD40 repeat, WD40-repeat-containing domain		No		No
ZT3D7_g495	3D7.chr_1	1575834	1577264	-	476	8	1.68067	core	242.162	225.299	144.507	123.673	236.529	264.652	230.914	264.652	123.673	Opy2 protein			1	1	1	1		Membrane anchor Opy2, N-terminal, Concanavalin A-like lectin/glucanase domain		No		No	Zt09_1_00463	Mycgr3G106949
ZT3D7_g496	3D7.chr_1	1577884	1579114	-	346	4	1.15607	core	18.4936	5.07712	48.5241	56.7941	26.7626	20.9645	23.8636	56.7941	5.07712									S-adenosyl-L-methionine-dependent methyltransferase		No		No	Zt09_1_00464	Mycgr3G106949
ZT3D7_g497	3D7.chr_1	1579563	1580689	+	354	2	0.564972	core	6.02563	0	8.89325	15.1546	29.721	10.9562	9.92471	29.721	0	short chain dehydrogenase							GO:0008152|GO:0016491	NAD(P)-binding domain, Glucose/ribitol dehydrogenase, Short-chain dehydrogenase/reductase SDR		No		No	Zt09_1_00465	Mycgr3G33694
ZT3D7_g498	3D7.chr_1	1580958	1581344	-	128			core	298.479	47.7997	48.9473	73.4173	85.6406	86.5437	79.5289	298.479	47.7997											No		No	Zt09_1_00466	Mycgr3G65399
ZT3D7_g499	3D7.chr_1	1581380	1582637	-	390	3	0.769231	core	147.713	49.5636	33.6435	46.1509	43.3446	29.2282	44.7478	147.713	29.2282				1	1	1	1				No		No	Zt09_1_00466	Mycgr3G65399
ZT3D7_g500	3D7.chr_1	1583384	1586908	-	1174	14	1.1925	core	29.1281	37.4843	39.2585	36.0566	32.8694	35.9214	35.989	39.2585	29.1281	E1-E2 ATPase, Heavy-metal-associated domain, haloacid dehalogenase-like hydrolase			4	8	5	8	GO:0000166|GO:0046872|GO:0030001|GO:0046872|GO:0016021|GO:0000166|GO:0006812|GO:0016021|GO:0019829|GO:0005507	P-type ATPase, A domain, Heavy metal-associated domain, HMA, P-type ATPase, HAD-like domain, P-type ATPase, cytoplasmic domain N, P-type ATPase, subfamily IB, Heavy metal-associated domain, copper ion-binding, P-type ATPase, phosphorylation site		No		No	Zt09_1_00467	Mycgr3G65403
ZT3D7_g501	3D7.chr_1	1588273	1588857	-	194	1	0.515464	core	0	0	0.899459	0.478978	0.694674	0.984981	0.586826	0.984981	0	Transcription factor TFIID (or TATA-binding protein, TBP)							GO:0003677|GO:0006352	TATA-box binding protein, Beta2-adaptin/TBP, C-terminal domain, TATA-box binding protein, conserved site		No		No	Zt09_1_00468	Mycgr3G32491
ZT3D7_g502	3D7.chr_1	1589454	1590080	-	208	2	0.961538	core	0	0	3.35683	2.05571	1.22427	1.26363	1.24395	3.35683	0											No		No	Zt09_1_00469
ZT3D7_g503	3D7.chr_1	1590557	1591342	-	261	2	0.766284	core	0	0	4.68611	1.42596	0.746819	0.641459	0.694139	4.68611	0											No		No
ZT3D7_g504	3D7.chr_1	1592086	1595485	-	1115	3	0.269058	core	51.7523	31.5728	35.519	43.3192	22.496	23.7938	33.5459	51.7523	22.496	Protein kinase domain							GO:0005524|GO:0004672|GO:0005524|GO:0006468|GO:0004672|GO:0006468	Protein kinase, ATP binding site, Protein kinase domain, Serine/threonine/dual specificity protein kinase, catalytic domain, Serine/threonine-protein kinase, active site, Protein kinase-like domain		No		No	Zt09_1_00470	Mycgr3G102157,Mycgr3G34777
ZT3D7_g505	3D7.chr_1	1600946	1601818	+	290	2	0.689655	core	36.7542	81.7312	59.0676	107.074	128.737	124.665	94.4025	128.737	36.7542								GO:0005515	Proteasome component (PCI) domain		No		No	Zt09_1_00473	Mycgr3G98284
ZT3D7_g506	3D7.chr_1	1602270	1603208	+	233	4	1.71674	core	0	3.76445	2.24865	2.31506	2.05829	2.46245	2.28185	3.76445	0	Methyltransferase domain								S-adenosyl-L-methionine-dependent methyltransferase		No		No
ZT3D7_g507	3D7.chr_1	1603440	1605109	-	477	7	1.46751	core	26.8506	20.2713	54.6732	55.9623	29.2209	22.4518	28.0357	55.9623	20.2713	Protein phosphatase 2C							GO:0003824|GO:0004722|GO:0006470	PPM-type phosphatase domain, Protein phosphatase 2C family		No		No	Zt09_1_00475	Mycgr3G52355
ZT3D7_g508	3D7.chr_1	1605663	1608993	-	1075	6	0.55814	core	57.6522	67.1303	40.5885	46.683	33.9353	34.2506	43.6358	67.1303	33.9353	XRN 5'-3' exonuclease N-terminus							GO:0004534|GO:0005634|GO:0006139|GO:0003676|GO:0008270|GO:0003676|GO:0004527	5'-3' exoribonuclease 2/3, Zinc finger, CCHC-type, Putative 5-3 exonuclease, 5'-3' exoribonuclease		No		No	Zt09_1_00476
ZT3D7_g509	3D7.chr_1	1609459	1613225	+	1233	6	0.486618	core	12.1343	21.4153	27.7163	32.5616	12.5631	8.67745	16.9892	32.5616	8.67745	Uso1 / p115 like vesicle tethering protein, C terminal region, Uso1 / p115 like vesicle tethering protein, head region							GO:0005737|GO:0006886|GO:0008565|GO:0016020|GO:0000139|GO:0005737|GO:0006886|GO:0048280|GO:0005488|GO:0048193	Uso1/p115-like vesicle tethering protein, C-terminal, Vesicle tethering protein Uso1/P115-like , head domain, Armadillo-type fold, Vesicle tethering protein p115-like		No		No	Zt09_1_00477	Mycgr3G34213
ZT3D7_g510	3D7.chr_1	1613281	1615590	-	769	3	0.390117	core	161.127	30.888	25.0564	33.6243	42.0458	42.6548	37.835	161.127	25.0564	OPT oligopeptide transporter protein			7	13	7	14	GO:0055085	Oligopeptide transporter, OPT superfamily		No		No	Zt09_1_00478	Mycgr3G106955
ZT3D7_g511	3D7.chr_1	1615818	1616412	+	179	3	1.67598	core	95.071	34.2565	45.7975	61.0218	34.5343	25.6095	40.1659	95.071	25.6095								GO:0006479|GO:0008168	Protein arginine N-methyltransferase		No		No	Zt09_1_00479	Mycgr3G102163
ZT3D7_g512	3D7.chr_1	1616572	1616940	+	100	3	3	core	0	0	26.0487	42.7239	23.2475	18.0661	20.6568	42.7239	0											No		No
ZT3D7_g513	3D7.chr_1	1617108	1620238	+	642	6	0.934579	core	459.091	67.1278	30.0053	26.3207	35.58	32.5222	34.0511	459.091	26.3207	Zinc-finger double-stranded RNA-binding, ChrR Cupin-like domain							GO:0003676|GO:0008270|GO:0046872	Zinc finger, double-stranded RNA binding, RmlC-like jelly roll fold, Zinc finger, U1-type, Zinc finger, C2H2, ChrR-like cupin domain, RmlC-like cupin domain		No		No	Zt09_1_00480	Mycgr3G83502
ZT3D7_g514	3D7.chr_1	1620826	1626022	+	1714	4	0.233372	core	4.98915	15.9226	23.5223	25.2264	7.25796	8.07763	12.0001	25.2264	4.98915	DNA gyrase/topoisomerase IV, subunit A, Toprim domain, DNA gyrase B, C-terminal associated domain of TOPRIM, Histidine kinase-, DNA gyrase B-, and HSP90-like ATPase							GO:0003677|GO:0003918|GO:0005524|GO:0006265|GO:0003677|GO:0003918|GO:0005524|GO:0006259|GO:0006265|GO:0003918|GO:0005524	DNA topoisomerase, type IIA, Toprim domain, DNA topoisomerase II, eukaryotic-type, DNA topoisomerase, type IIA, subunit A/C-terminal, Histidine kinase-like ATPase, C-terminal domain, Ribosomal protein S5 domain 2-type fold, subgroup, Type IIA DNA topoisomerase subunit A, alpha-helical domain, DNA topoisomerase, type IIA, subunit A/ C-terminal, alpha-beta, DNA topoisomerase, type IIA, central doma…		No		No	Zt09_1_00481	Mycgr3G98287
ZT3D7_g515	3D7.chr_1	1626380	1628202	+	547	14	2.55941	core	11.7104	3.21489	7.04139	19.7369	25.5981	23.0012	15.7236	25.5981	3.21489											No		No
ZT3D7_g516	3D7.chr_1	1628589	1629591	+	298	8	2.68456	core	1001.58	1063.54	488.054	283.201	792.532	1030.62	897.058	1063.54	283.201	Class II Aldolase and Adducin N-terminal domain								Class II aldolase/adducin N-terminal		No		No	Zt09_1_00483	Mycgr3G65422
ZT3D7_g517	3D7.chr_1	1630690	1632372	+	408			core	94.1412	127.071	82.7656	179.083	210.423	162.955	145.013	210.423	82.7656	Reticulon			2	4	3	4		Reticulon		No		No	Zt09_1_00484	Mycgr3G102170
ZT3D7_g518	3D7.chr_1	1632847	1634982	-	560	8	1.42857	core	7.62601	23.553	491.167	19.3461	7.91466	7.87458	13.6304	491.167	7.62601	Major Facilitator Superfamily			5	10	6	10	GO:0016021|GO:0055085	Major facilitator superfamily domain, Major facilitator superfamily		No		No	Zt09_1_00485	Mycgr3G98291
ZT3D7_g519	3D7.chr_1	1637106	1639169	+	687	8	1.16448	core	6.2183	0	4.07894	5.21306	4.50663	4.39698	4.4518	6.2183	0								GO:0005515|GO:0008270	Zinc finger, RING/FYVE/PHD-type, Zinc finger, FYVE/PHD-type, Zinc finger, PHD-type, Zinc finger, PHD-type, conserved site		No		No	Zt09_1_00486	Mycgr3G89002
ZT3D7_g520	3D7.chr_1	1639702	1640867	-	341	5	1.46628	core	6.25467	7.72703	2.56425	6.9914	4.09289	3.08886	5.17378	7.72703	2.56425				1	1	1	1				No		No	Zt09_1_00487	Mycgr3G106959
ZT3D7_g521	3D7.chr_1	1641988	1643103	-	352	1	0.284091	core	151.494	39.9266	42.7307	63.9782	99.5601	120.249	81.7691	151.494	39.9266	short chain dehydrogenase	1	1	1				GO:0008152|GO:0016491|GO:0016491	Glucose/ribitol dehydrogenase, NAD(P)-binding domain, Short-chain dehydrogenase/reductase SDR, Short-chain dehydrogenase/reductase, conserved site		Yes		No	Zt09_1_00488	Mycgr3G106960
ZT3D7_g522	3D7.chr_1	1643990	1645420	+	476			core	13.4534	24.0072	27.9455	28.1964	16.4712	17.9689	20.9881	28.1964	13.4534	GTP1/OBG, 50S ribosome-binding GTPase							GO:0005525	GTP1/OBG domain, P-loop containing nucleoside triphosphate hydrolase, GTP binding domain, OBG-type guanine nucleotide-binding (G) domain		No		No	Zt09_1_00489	Mycgr3G22915
ZT3D7_g523	3D7.chr_1	1647511	1652484	+	1556	28	1.79949	core	72.8145	46.3919	19.1503	15.9807	7.27913	6.24509	17.5655	72.8145	6.24509	Patatin-like phospholipase							GO:0005515|GO:0008270|GO:0006629|GO:0008152	Zinc finger, RING/FYVE/PHD-type, Zinc finger, RING-type, Patatin/Phospholipase A2-related, Zinc finger, RING-type, conserved site, P-loop containing nucleoside triphosphate hydrolase, Acyl transferase/acyl hydrolase/lysophospholipase		No		No	Zt09_1_00490	Mycgr3G89006
ZT3D7_g524	3D7.chr_1	1653553	1654240	-	209	4	1.91388	core	10.1862	16.7787	91.0381	115.283	88.5158	58.0787	73.2972	115.283	10.1862											No		No	Zt09_1_00491	Mycgr3G28154
ZT3D7_g525	3D7.chr_1	1654944	1655712	-	218			core	146.513	48.2675	104.115	111.057	149.482	129.363	120.21	149.482	48.2675	Protein of unknown function (DUF1014)								Coiled-coil domain-containing protein 124		No		No	Zt09_1_00492	Mycgr3G18515
ZT3D7_g526	3D7.chr_1	1655989	1656842	+	266	3	1.12782	core	24.0348	19.7951	39.4145	59.3287	44.2519	25.8972	32.6559	59.3287	19.7951	FRG1-like domain								FRG1-like, Actin cross-linking		No		No	Zt09_1_00493	Mycgr3G65433
ZT3D7_g527	3D7.chr_1	1658247	1659639	-	350	1	0.285714	core	469.261	808.102	623.125	1031.45	729.279	540.508	676.202	1031.45	469.261	Zinc-binding dehydrogenase, N-terminal domain of oxidoreductase							GO:0016491|GO:0055114|GO:0008270|GO:0016491|GO:0055114	Polyketide synthase, enoylreductase domain, Alcohol dehydrogenase, C-terminal, NAD(P)-binding domain, GroES-like, Alcohol dehydrogenase superfamily, zinc-type		No		No	Zt09_1_00494	Mycgr3G102173
ZT3D7_g528	3D7.chr_1	1660481	1662262	-	518	9	1.73745	core	32.9726	0	7.43484	19.148	9.91818	14.942	12.4301	32.9726	0	Domain of unknown function (DUF1966), Alpha amylase, catalytic domain	1	1	1	1	1		GO:0003824|GO:0003824|GO:0005975|GO:0043169|GO:0004556|GO:0005509|GO:0016052|GO:0003824|GO:0005975|GO:0005975	Glycoside hydrolase, family 13, Glycosyl hydrolase, family 13, subfamily, catalytic domain, Glycoside hydrolase superfamily, Glycosyl hydrolase, family 13, all-beta, Alpha-amylase, domain of unknown function DUF1966, C-terminal, Glycosyl hydrolase, family 13, catalytic domain, Glycoside hydrolase, catalytic domain	KEGG: 00500+3.2.1.1	No		No	Zt09_1_00495	Mycgr3G65440
ZT3D7_g529	3D7.chr_1	1664858	1666290	-	458	4	0.873362	core	46.6034	92.1183	70.3107	75.4124	56.4669	47.6517	63.3888	92.1183	46.6034	Protein kinase domain							GO:0004672|GO:0005524|GO:0006468|GO:0004672|GO:0006468|GO:0005524	Protein kinase domain, Serine/threonine/dual specificity protein kinase, catalytic domain, Serine/threonine-protein kinase, active site, Protein kinase-like domain, Protein kinase, ATP binding site		No		No	Zt09_1_00496	Mycgr3G102176,Mycgr3G52389
ZT3D7_g530	3D7.chr_1	1667390	1671725	+	1426	13	0.911641	core	38.9744	32.7167	40.6837	40.934	26.2316	23.6219	35.8456	40.934	23.6219	Death-like domain of SPT6, Acidic N-terminal SPT6, Holliday-junction resolvase-like of SPT6, Helix-hairpin-helix motif, Helix-turn-helix DNA-binding domain of SPT6, SH2 domain							GO:0006357|GO:0032784|GO:0003676|GO:0006139|GO:0003677	Transcription elongation factor Spt6, Death-like domain of Spt6, Spt6 acidic, N-terminal domain, RuvA domain 2-like, Transcription elongation factor Spt6, YqgF domain, Ribonuclease H-like domain, Transcription elongation factor Spt6, helix-hairpin-helix motif, YqgF/RNase H-like domain, Tex-like domain, Tex RuvX-like domain, Helix-turn-helix DNA-binding domain of Spt6, SH2 domain, Nucleic acid-bin…	Reactome: REACT_216	No		No	Zt09_1_00497	Mycgr3G89011
ZT3D7_g531	3D7.chr_1	1672599	1673652	+	331	6	1.81269	core	2358.16	5744.3	1079.31	505.883	754.558	365.268	916.934	5744.3	365.268	Zinc-binding dehydrogenase, Alcohol dehydrogenase GroES-like domain							GO:0055114|GO:0016491|GO:0008270|GO:0016491|GO:0055114	Alcohol dehydrogenase, C-terminal, GroES-like, Alcohol dehydrogenase, N-terminal, Polyketide synthase, enoylreductase domain, Alcohol dehydrogenase superfamily, zinc-type, NAD(P)-binding domain, Alcohol dehydrogenase, zinc-type, conserved site		No		No	Zt09_1_00498	Mycgr3G65448
ZT3D7_g532	3D7.chr_1	1674145	1675056	-	240	3	1.25	core	35.5037	14.6204	18.1945	31.0819	20.5472	17.2346	19.3708	35.5037	14.6204	D-Tyr-tRNA(Tyr) deacylase							GO:0005737|GO:0016788|GO:0019478	D-aminoacyl-tRNA deacylase DTD, D-Tyr tRNAtyr deacylase-like domain		No		No
ZT3D7_g533	3D7.chr_1	1675709	1677821	+	646	1	0.154799	core	46.2865	61.2668	58.2841	58.4657	34.1038	35.4753	52.2853	61.2668	34.1038	Not1 N-terminal domain, CCR4-Not complex component, NOT2 / NOT3 / NOT5 family							GO:0005634|GO:0006355	CCR4-Not complex component, Not N-terminal domain, NOT2/NOT3/NOT5	Reactome: REACT_21257	No		No	Zt09_1_00500	Mycgr3G98298
ZT3D7_g534	3D7.chr_1	1679396	1679924	+	140	4	2.85714	core	0	0	0	1.5898	1.28096	0.681104	0.340552	1.5898	0											No		No
ZT3D7_g535	3D7.chr_1	1680223	1680934	-	178	2	1.1236	core	0	4.92112	0	1.77409	1.26128	0.268256	0.764768	4.92112	0											No		No
ZT3D7_g536	3D7.chr_1	1681841	1682772	-	254	4	1.5748	core	67.1089	113.996	162.326	296.831	266.083	220.411	191.369	296.831	67.1089	Proteasome subunit A N-terminal signature, Proteasome subunit							GO:0004175|GO:0006511|GO:0019773|GO:0004298|GO:0005839|GO:0051603|GO:0004298	Proteasome alpha-subunit, N-terminal domain, Nucleophile aminohydrolases, N-terminal, Proteasome, subunit alpha/beta, Proteasome A-type subunit	Reactome: REACT_11045|Reactome: REACT_13|Reactome: REACT_13635|Reactome: REACT_152|Reactome: REACT_1538|Reactome: REACT_383|Reactome: REACT_578|Reactome: REACT_6185|Reactome: REACT_6850	No		No	Zt09_1_00503	Mycgr3G102177
ZT3D7_g537	3D7.chr_1	1683108	1684800	+	526			core	8.11801	11.7005	18.6378	19.0346	3.02739	2.59679	9.90926	19.0346	2.59679	Uncharacterised conserved protein (DUF2373)								Protein of unknown function DUF2373		No		No	Zt09_1_00504	Mycgr3G106967
ZT3D7_g538	3D7.chr_1	1685702	1687958	-	731	9	1.23119	core	566.919	612.525	188.813	144.618	286.57	396.081	341.326	612.525	144.618	ML-like domain, Transient receptor potential (TRP) ion channel	1	1	4	7	4	7		ML-like domain, TRP-like family		No		No	Zt09_1_00505	Mycgr3G33019
ZT3D7_g539	3D7.chr_1	1689479	1689864	-	92			orphan	0	0	1.88596	2.6112	5.98814	7.22849	2.24858	7.22849	0											No		No
ZT3D7_g540	3D7.chr_1	1690181	1691460	-	354	4	1.12994	core	0	0	0.494069	2.26266	2.20469	4.32837	1.34938	4.32837	0	Zinc-binding dehydrogenase, Alcohol dehydrogenase GroES-like domain							GO:0008270|GO:0016491|GO:0055114|GO:0055114|GO:0016491	Alcohol dehydrogenase superfamily, zinc-type, NAD(P)-binding domain, GroES-like, Alcohol dehydrogenase, C-terminal, Polyketide synthase, enoylreductase domain, Alcohol dehydrogenase, N-terminal		No		No
ZT3D7_g541	3D7.chr_1	1691770	1692523	-	227	3	1.32159	core	0	0	0.769274	17.5331	51.1611	57.6003	9.15119	57.6003	0											No		No	Zt09_1_00507
ZT3D7_g542	3D7.chr_1	1693682	1694886	+	333	4	1.2012	core	6.40448	0	15.754	10.4586	11.6715	10.9262	10.6924	15.754	0											No		No	Zt09_1_00508	Mycgr3G89020
ZT3D7_g543	3D7.chr_1	1695313	1696301	+	306	2	0.653595	core	6.96774	14.3466	27.9946	17.159	4.51048	3.28461	10.6572	27.9946	3.28461	OTU-like cysteine protease								OTU domain		No		No	Zt09_1_00509	Mycgr3G98302
ZT3D7_g544	3D7.chr_1	1696522	1698727	-	617	6	0.972447	core	10.384	11.403	27.8134	35.7885	16.3177	9.32385	13.8604	35.7885	9.32385	Protein of unknown function (DUF1446)								Protein of unknown function DUF1446		No		No	Zt09_1_00510	Mycgr3G98303
ZT3D7_g545	3D7.chr_1	1699356	1701367	+	580	6	1.03448	core	11.0453	1.51615	16.3017	24.5318	12.9788	11.4466	12.2127	24.5318	1.51615	CoA-transferase family III							GO:0003824	CoA-transferase family III domain, CoA-transferase family III		No		No
ZT3D7_g546	3D7.chr_1	1703591	1704781	+	362	5	1.38122	core	82.4996	43.6801	110.648	139.252	78.4076	50.1343	80.4536	139.252	43.6801	Amidohydrolase family							GO:0004151|GO:0019856|GO:0016787|GO:0016812	Metal-dependent hydrolase, Dihydroorotase homodimeric type, Amidohydrolase-related, Dihydroorotase, conserved site	KEGG: 00240+3.5.2.3|MetaCyc: PWY-5686|UniPathway: UPA00070	No		No	Zt09_1_00513	Mycgr3G102184
ZT3D7_g547	3D7.chr_1	1705220	1706980	+	551	8	1.45191	core	3.87518	6.3832	12.7098	26.2943	5.28976	2.65316	5.83648	26.2943	2.65316	Carboxylesterase family								Carboxylesterase type B, active site, Carboxylesterase, type B, Alpha/Beta hydrolase fold		No		No	Zt09_1_00514	Mycgr3G35091
ZT3D7_g548	3D7.chr_1	1707604	1709427	+	607	5	0.823723	core	0	1.44882	0.865434	4.17845	2.84687	3.0406	2.14784	4.17845	0								GO:0046872	Zinc finger, CCCH-type		No		No	Zt09_1_00515	Mycgr3G106974
ZT3D7_g549	3D7.chr_1	1711457	1713411	+	533	2	0.375235	core	765.108	508.074	115.616	104.175	162.069	171.21	166.639	765.108	104.175	Aft1 HRR domain, Aft1 HRA domain, Aft1 osmotic stress response (OSM) domain, bZIP transcription factor							GO:0003677|GO:0003700|GO:0006355|GO:0003700|GO:0006355|GO:0043565	Transcription factor Jun, Transcription factor Aft1, HRR domain, Basic-leucine zipper domain, Transcription factor Aft1, HRA domain, Transcription factor Aft1, osmotic stress domain		No		No	Zt09_1_00516	Mycgr3G98304
ZT3D7_g550	3D7.chr_1	1714342	1717176	+	944	2	0.211864	core	4.52719	8.38934	10.0225	21.0522	10.8943	8.76515	9.39385	21.0522	4.52719	Spc97 / Spc98 family							GO:0000226|GO:0000922|GO:0005815|GO:0090063	Gamma-tubulin complex component protein	Reactome: REACT_152	No		No	Zt09_1_00517	Mycgr3G65473
ZT3D7_g551	3D7.chr_1	1717538	1718397	+	267	1	0.374532	core	71.8353	46.0162	77.226	115.148	135.405	129.003	96.1869	135.405	46.0162	Maf-like protein							GO:0005737	Maf-like protein, Inosine triphosphate pyrophosphatase-like		No		No	Zt09_1_00518	Mycgr3G65477
ZT3D7_g552	3D7.chr_1	1718747	1719487	-	246			core	216.508	274.607	155.512	107.392	214.861	215.303	215.082	274.607	107.392	PRELI-like family								PRELI/MSF1 domain		No		No	Zt09_1_00519	Mycgr3G65481
ZT3D7_g553	3D7.chr_1	1719894	1721432	+	512	5	0.976562	core	33.3582	32.6252	58.123	64.634	52.8115	60.5137	55.4672	64.634	32.6252	tRNA synthetases class I (W and Y)							GO:0000166|GO:0004830|GO:0005524|GO:0005737|GO:0006436|GO:0000166|GO:0004812|GO:0005524|GO:0006418	Tryptophan-tRNA ligase, Aminoacyl-tRNA synthetase, class I, conserved site, Aminoacyl-tRNA synthetase, class Ic, Rossmann-like alpha/beta/alpha sandwich fold	KEGG: 00970+6.1.1.2|Reactome: REACT_71, Reactome: REACT_71	No		No	Zt09_1_00520	Mycgr3G65482
ZT3D7_g554	3D7.chr_1	1721765	1724467	-	883	14	1.5855	core	53.2354	160.432	19.6426	2.23993	4.18848	2.11843	11.9155	160.432	2.11843	Glycosyl transferase family group 2			4	8	5	8		Glycosyltransferase 2-like, Nucleotide-diphospho-sugar transferases		No		No	Zt09_1_00521	Mycgr3G32555
ZT3D7_g555	3D7.chr_1	1727071	1727869	-	230	1	0.434783	core	0	15.2534	46.3163	48.7624	24.6945	18.3964	21.5455	48.7624	0	HORMA domain							GO:0007094	HORMA domain, Mitotic spindle checkpoint protein Mad2		No		No	Zt09_1_00522	Mycgr3G33976
ZT3D7_g556	3D7.chr_1	1728053	1730038	+	661	6	0.907716	core	32.3126	87.822	78.1592	103.954	57.8405	47.6914	67.9999	103.954	32.3126	GTP-binding protein LepA C-terminus, Elongation factor Tu GTP binding domain, Elongation factor G C-terminus							GO:0005525|GO:0003924|GO:0005525	Small GTP-binding protein domain, Tr-type G domain, conserved site, Elongation factor G, III-V domain, GTP-binding protein LepA, C-terminal, Translation elongation factor EFG, V domain, P-loop containing nucleoside triphosphate hydrolase, Translation protein, beta-barrel domain, Elongation factor 4, Transcription factor, GTP-binding domain		No		No	Zt09_1_00523	Mycgr3G102189
ZT3D7_g557	3D7.chr_1	1730485	1734576	-	1363	3	0.220103	core	29.7968	48.4355	24.689	23.7884	8.60703	7.6568	24.2387	48.4355	7.6568	FHA domain, Forkhead domain							GO:0005515|GO:0003700|GO:0006355|GO:0043565	SMAD/FHA domain, Fork head domain, Winged helix-turn-helix DNA-binding domain, Forkhead-associated (FHA) domain		No		No	Zt09_1_00524	Mycgr3G89033
ZT3D7_g558	3D7.chr_1	1736698	1737543	+	255	3	1.17647	core	0	0	33.5716	21.38	7.64322	5.81466	6.72894	33.5716	0	2OG-Fe(II) oxygenase superfamily							GO:0005506|GO:0016705|GO:0031418|GO:0055114|GO:0016491|GO:0055114	Prolyl 4-hydroxylase, alpha subunit, Oxoglutarate/iron-dependent dioxygenase		No		No	Zt09_1_00526	Mycgr3G83529
ZT3D7_g559	3D7.chr_1	1737580	1738751	-	330	4	1.21212	core	19.3876	2.66127	14.837	24.5494	18.5526	12.8386	16.6948	24.5494	2.66127	Histidine phosphatase superfamily (branch 1)			1	1	1	1		Histidine phosphatase superfamily, clade-1, Histidine phosphatase superfamily		No		No	Zt09_1_00527	Mycgr3G65493
ZT3D7_g560	3D7.chr_1	1740509	1741368	-	262			core	8.13345	20.0961	23.3415	20.1007	22.6055	12.2327	20.0984	23.3415	8.13345											No		No	Zt09_1_00528	Mycgr3G65495
ZT3D7_g561	3D7.chr_1	1741770	1743811	-	601	5	0.831947	core	60.4064	46.8242	39.624	42.8836	39.3783	33.0621	41.2538	60.4064	33.0621	Plus-3 domain							GO:0006368|GO:0016570|GO:0016593|GO:0003677|GO:0003677|GO:0005634|GO:0006352|GO:0016570	RNA polymerase-associated protein Rtf1, Plus-3 domain, Plus-3 domain, subgroup		No		No	Zt09_1_00529	Mycgr3G106982
ZT3D7_g562	3D7.chr_1	1744331	1745068	+	245	2	0.816327	core	78.2596	89.5204	30.6584	25.2865	37.6894	34.2566	35.973	89.5204	25.2865	Ubiquinone biosynthesis protein COQ7							GO:0006744|GO:0055114	Ferritin-like superfamily, Ubiquinone biosynthesis protein Coq7, Ferritin-related	UniPathway: UPA00232	No		No	Zt09_1_00530	Mycgr3G102191
ZT3D7_g563	3D7.chr_1	1745506	1745846	+	92			core	0	9.47184	11.3158	4.82068	17.6407	21.9436	10.3938	21.9436	0											No		No
ZT3D7_g564	3D7.chr_1	1746524	1747906	-	460	1	0.217391	core	74.242	19.108	71.908	138.744	200.76	241.495	106.493	241.495	19.108	Regulatory subunit of type II PKA R-subunit, Cyclic nucleotide-binding domain							GO:0001932|GO:0005952|GO:0008603	cAMP-dependent protein kinase regulatory subunit, cAMP-dependent protein kinase regulatory subunit, dimerization-anchoring domain, RmlC-like jelly roll fold, Cyclic nucleotide-binding, conserved site, Cyclic nucleotide-binding domain, Cyclic nucleotide-binding-like	Reactome: REACT_11061|Reactome: REACT_1505|Reactome: REACT_15295|Reactome: REACT_15380	No		No	Zt09_1_00532	Mycgr3G98311
ZT3D7_g565	3D7.chr_1	1749742	1753137	+	782			core	98.3493	74.2505	75.0411	72.8836	46.2495	48.8457	73.567	98.3493	46.2495	Glycogen recognition site of AMP-activated protein kinase			1	1	1			Immunoglobulin E-set, AMP-activated protein kinase, glycogen-binding domain		No		No	Zt09_1_00533	Mycgr3G32503
ZT3D7_g566	3D7.chr_1	1756239	1760942	+	1367	19	1.3899	core	4.691	1.28784	18.4626	113.638	23.3691	15.5145	16.9886	113.638	1.28784	Hydantoinase B/oxoprolinase, Hydantoinase/oxoprolinase N-terminal region, Hydantoinase/oxoprolinase							GO:0003824|GO:0016787	Hydantoinase B/oxoprolinase, Hydantoinaseoxoprolinase, N-terminal, Hydantoinase/oxoprolinase		No		No	Zt09_1_00534	Mycgr3G106986
ZT3D7_g567	3D7.chr_1	1760973	1761488	-	135	1	0.740741	core	15.7287	12.9541	43.8486	64.9684	35.4148	30.0111	32.7129	64.9684	12.9541									Glyoxalase/Bleomycin resistance protein/Dihydroxybiphenyl dioxygenase		No		No
ZT3D7_g568	3D7.chr_1	1761913	1764130	-	478	6	1.25523	core	84.8494	75.399	81.6555	101.824	98.9802	96.9378	90.8936	101.824	75.399	Ribosomal protein S15							GO:0003735|GO:0005622|GO:0005840|GO:0006412	S15/NS1, RNA-binding, Ribosomal protein S15	Reactome: REACT_71	No		No
ZT3D7_g569	3D7.chr_1	1764353	1765405	+	307	2	0.651466	core	729.238	683.541	1112.16	1296.03	677.698	696.414	712.826	1296.03	677.698	Ribosomal protein S2, 40S ribosomal protein SA C-terminus							GO:0003735|GO:0005622|GO:0005840|GO:0006412|GO:0003735|GO:0005840|GO:0006412|GO:0003735|GO:0006412|GO:0015935	Ribosomal protein S2, Ribosomal protein S2, conserved site, 40S ribosomal protein SA, C-terminal domain, Ribosomal protein S2, flavodoxin-like domain, Ribosomal protein S2, eukaryotic/archaeal, Ribosomal protein S2, eukaryotic		No		No	Zt09_1_00538	Mycgr3G102197
ZT3D7_g570	3D7.chr_1	1766066	1770965	+	1596	19	1.19048	core	22.7706	26.4761	25.3702	23.6631	11.6961	16.2816	23.2168	26.4761	11.6961	EPSP synthase (3-phosphoshikimate 1-carboxyvinyltransferase), Type I 3-dehydroquinase, Shikimate dehydrogenase substrate binding domain, 3-dehydroquinate synthase, Shikimate kinase							GO:0016765|GO:0003855|GO:0004764|GO:0055114|GO:0003866|GO:0003856|GO:0005737|GO:0009073|GO:0004764|GO:0005737|GO:0055114|GO:0003855|GO:0003856|GO:0003866|GO:0004764|GO:0004765|GO:0005524|GO:0009073|GO:0055114|GO:0003824	Shikimate kinase/Threonine synthase-like 1, Enolpyruvate transferase domain, 3-dehydroquinate dehydratase type I, NAD(P)-binding domain, P-loop containing nucleoside triphosphate hydrolase, Shikimate dehydrogenase substrate binding, N-terminal, 3-dehydroquinate synthase domain, 3-phosphoshikimate 1-carboxyvinyltransferase, 3-phosphoshikimate 1-carboxyvinyltransferase, conserved site, 3-dehydroqui…	KEGG: 00400+2.7.1.71|MetaCyc: PWY-6163|UniPathway: UPA00053, KEGG: 00400+4.2.1.10|MetaCyc: PWY-6163|MetaCyc: PWY-6416|MetaCyc: PWY-6707|UniPathway: UPA00053, KEGG: 00400+1.1.1.25|MetaCyc: PWY-6163|UniPathway: UPA00053, KEGG: 00400+4.2.3.4|MetaCyc: PWY-6164|UniPathway: UPA00053, KEGG: 00400+2.5.1.19|MetaCyc: PWY-6163|UniPathway: UPA00053, KEGG: 00400+1.1.1.25+4.2.1.10+2.7.1.71+2.5.1.19+4.2.3.4|Met…	No		No	Zt09_1_00539	Mycgr3G65516
ZT3D7_g571	3D7.chr_1	1771138	1772534	-	382	7	1.83246	core	111.702	2.29995	36.178	33.1658	18.313	12.9134	25.7394	111.702	2.29995	alpha/beta hydrolase fold							GO:0008152|GO:0016787	Alpha/Beta hydrolase fold, Alpha/beta hydrolase fold-3		No		No	Zt09_1_00540	Mycgr3G106990
ZT3D7_g572	3D7.chr_1	1772888	1774933	-	507	14	2.76134	core	581.093	32.9463	130.855	3.9346	11.3773	19.8026	26.3745	581.093	3.9346	Major Facilitator Superfamily			6	12	7	11	GO:0016021|GO:0055085	Major facilitator superfamily domain, Major facilitator superfamily		No		No	Zt09_1_00541	Mycgr3G106991
ZT3D7_g573	3D7.chr_1	1794713	1795848	+	339	1	0.294985	core	31.4573	93.2698	67.5785	120.597	168.84	154.928	106.933	168.84	31.4573	Zinc-binding dehydrogenase, Alcohol dehydrogenase GroES-like domain							GO:0016491|GO:0055114|GO:0008270|GO:0016491|GO:0055114	Polyketide synthase, enoylreductase domain, GroES-like, NAD(P)-binding domain, Alcohol dehydrogenase, C-terminal, Alcohol dehydrogenase superfamily, zinc-type, Alcohol dehydrogenase, N-terminal		No		No	Zt09_1_00542	Mycgr3G52468
ZT3D7_g574	3D7.chr_1	1796332	1797261	+	251	4	1.59363	core	8.48848	6.99112	2.78404	6.00433	4.53927	3.52512	5.2718	8.48848	2.78404	short chain dehydrogenase							GO:0008152|GO:0016491	NAD(P)-binding domain, Short-chain dehydrogenase/reductase SDR, Glucose/ribitol dehydrogenase		No		No	Zt09_1_00543	Mycgr3G98317
ZT3D7_g575	3D7.chr_1	1797480	1799674	-	467	4	0.856531	core	9.14144	1.88222	9.74414	15.9659	16.2734	19.4944	12.855	19.4944	1.88222				1	1	1	1				No		No
ZT3D7_g576	3D7.chr_1	1800083	1801808	-	533	12	2.25141	core	56.0812	31.3422	43.6844	51.6677	38.051	42.5776	43.131	56.0812	31.3422	Calcineurin-like phosphoesterase, Serine-threonine protein phosphatase N-terminal domain							GO:0016787|GO:0004724|GO:0048037	Serine/threonine-specific protein phosphatase/bis(5-nucleosyl)-tetraphosphatase, Metallo-dependent phosphatase-like, Phosphoprotein phosphatase PPZ/Ppq1, Calcineurin-like phosphoesterase domain, apaH type, Serine-threonine protein phosphatase, N-terminal		No		No	Zt09_1_00545	Mycgr3G52472
ZT3D7_g577	3D7.chr_1	1802708	1803505	-	265	3	1.13208	core	72.3755	72.8548	60.0034	85.4652	41.3627	39.8945	66.1894	85.4652	39.8945	UbiA prenyltransferase family			4	7	4	5	GO:0004659|GO:0016021	UbiA prenyltransferase family		No		No	Zt09_1_00546	Mycgr3G65527
ZT3D7_g578	3D7.chr_1	1805696	1807073	+	439	1	0.22779	core	24.3079	46.0461	178.185	286.825	167.685	121.19	144.438	286.825	24.3079	Biotin-requiring enzyme, e3 binding domain							GO:0008152|GO:0016746	Biotin/lipoyl attachment, 2-oxo acid dehydrogenase, lipoyl-binding site, E3-binding domain, Single hybrid motif		No		No	Zt09_1_00548	Mycgr3G65527,Mycgr3G34965
ZT3D7_g579	3D7.chr_1	1807201	1807993	-	244	5	2.04918	core	26.193	10.7863	26.4882	48.9496	37.4746	30.9666	28.7274	48.9496	10.7863	2OG-Fe(II) oxygenase superfamily							GO:0005506|GO:0016705|GO:0031418|GO:0055114|GO:0016491|GO:0055114	Prolyl 4-hydroxylase, alpha subunit, Oxoglutarate/iron-dependent dioxygenase		No		No	Zt09_1_00549	Mycgr3G33455
ZT3D7_g580	3D7.chr_1	1810793	1813786	+	859	2	0.232829	core	24.8732	6.14568	15.5	28.8239	18.8841	14.7962	17.192	28.8239	6.14568	PSP1 C-terminal conserved region								PSP1, C-terminal		No		No	Zt09_1_00550	Mycgr3G106995
ZT3D7_g581	3D7.chr_1	1815098	1815689	-	167			core	394.714	225.464	247.432	454.884	384.793	248.378	316.585	454.884	225.464	Predicted coiled-coil protein (DUF2205)								Predicted coiled-coil protein (DUF2205)		No		No	Zt09_1_00551	Mycgr3G89053
ZT3D7_g582	3D7.chr_1	1818220	1819538	+	292	2	0.684932	core	36.5034	15.0321	49.0865	45.5846	18.904	9.42329	27.7037	49.0865	9.42329									Alpha/Beta hydrolase fold		No		No
ZT3D7_g583	3D7.chr_1	1820250	1820917	-	120			core	318.213	167.44	337.743	488.154	450.792	450.217	393.98	488.154	167.44	Vacuolar (H+)-ATPase G subunit							GO:0015992|GO:0016471|GO:0016820	F-type ATP synthase subunit B-like, membrane domain, Vacuolar (H+)-ATPase G subunit		No		No
ZT3D7_g584	3D7.chr_1	1821126	1821428	+	82	1	1.21951	core	51.5445	53.0651	44.3769	65.7181	55.6716	47.15	52.3048	65.7181	44.3769	PET assembly of cytochrome c oxidase, mitochondrial			1	1	1	1		Protein Pet117, mitochondrial		No		No	Zt09_1_00554	Mycgr3G102204
ZT3D7_g585	3D7.chr_1	1821927	1822982	-	351	2	0.569801	core	18.2309	7.50751	25.9106	27.9671	31.4281	29.9429	26.9389	31.4281	7.50751	Amidohydrolase							GO:0016787	Amidohydrolase-related, Metal-dependent hydrolase		No		No	Zt09_1_00555	Mycgr3G33800
ZT3D7_g586	3D7.chr_1	1823323	1824155	+	258	4	1.55039	core	16.5181	17.0054	34.5372	39.2355	38.3546	35.5962	35.0667	39.2355	16.5181	short chain dehydrogenase							GO:0008152|GO:0016491	Short-chain dehydrogenase/reductase SDR, Glucose/ribitol dehydrogenase, NAD(P)-binding domain		No		No	Zt09_1_00556	Mycgr3G83548
ZT3D7_g587	3D7.chr_1	1824164	1826223	-	671	2	0.298063	core	19.0991	22.2842	26.1004	20.765	14.8945	13.6479	19.932	26.1004	13.6479	DEAD/DEAH box helicase, Helicase conserved C-terminal domain							GO:0003676|GO:0005524	P-loop containing nucleoside triphosphate hydrolase, Helicase, C-terminal, Helicase superfamily 1/2, ATP-binding domain, DEAD/DEAH box helicase domain, RNA helicase, DEAD-box type, Q motif		No		No	Zt09_1_00557	Mycgr3G65543
ZT3D7_g588	3D7.chr_1	1826495	1828009	+	504	3	0.595238	core	16.9433	13.9546	28.1326	35.8807	31.6822	22.8203	25.4765	35.8807	13.9546	Dor1-like family							GO:0017119	Conserved oligomeric Golgi complex subunit 8		No		No	Zt09_1_00558	Mycgr3G83550
ZT3D7_g589	3D7.chr_1	1830330	1832456	+	689	6	0.870827	core	601.427	518.316	109.558	44.4804	95.7392	77.1416	102.649	601.427	44.4804								GO:0046872|GO:0003676	Zinc finger, C2H2-like, Zinc finger, C2H2, Zinc finger C2H2-type/integrase DNA-binding domain		No		No	Zt09_1_00559	Mycgr3G102206,Mycgr3G102207
ZT3D7_g590	3D7.chr_1	1833300	1833980	+	226	3	1.32743	core	9.42333	7.76107	3.86332	27.2384	15.3828	11.74	10.5817	27.2384	3.86332	Methyltransferase domain							GO:0008152|GO:0008168	S-adenosyl-L-methionine-dependent methyltransferase, Methyltransferase type 11		No		No	Zt09_1_00560	Mycgr3G18164
ZT3D7_g591	3D7.chr_1	1834110	1835877	-	537	14	2.60708	core	47.7122	67.1303	66.5065	56.4224	27.3888	15.3068	52.0673	67.1303	15.3068	Major Facilitator Superfamily			6	12	7	12	GO:0016021|GO:0055085	Major facilitator superfamily domain, Major facilitator superfamily		No		No	Zt09_1_00561	Mycgr3G23438
ZT3D7_g592	3D7.chr_1	1836325	1837962	-	545	10	1.83486	core	0	0	0.642471	3.42127	2.03992	1.14328	0.892876	3.42127	0	Phosphotransferase enzyme family								Aminoglycoside phosphotransferase, Protein kinase-like domain		No		No	Zt09_1_00562	Mycgr3G107001
ZT3D7_g593	3D7.chr_1	1838401	1839065	+	199	8	4.0201	core	0	0	2.63092	3.54923	1.50513	0.840312	1.17272	3.54923	0											No		No	Zt09_1_00563	Mycgr3G89063
ZT3D7_g594	3D7.chr_1	1839624	1840723	+	337	4	1.18694	core	69.6156	148.551	325.881	226.925	370.537	338.043	276.403	370.537	69.6156	Dihydrodipicolinate synthetase family							GO:0003824|GO:0008152|GO:0016829	Aldolase-type TIM barrel, DapA-like, Schiff base-forming aldolase, conserved site	KEGG: 00261+4.3.3.7|KEGG: 00300+4.3.3.7|MetaCyc: PWY-2941|MetaCyc: PWY-2942|MetaCyc: PWY-5097|UniPathway: UPA00034	No		No	Zt09_1_00564	Mycgr3G65551
ZT3D7_g595	3D7.chr_1	1843794	1845502	-	471	8	1.69851	core	285.515	515.091	456.695	216.088	187.12	173.658	250.802	515.091	173.658	Glycosyltransferase like family 2		1	1					Nucleotide-diphospho-sugar transferases		No		No	Zt09_1_00565	Mycgr3G65552
ZT3D7_g596	3D7.chr_1	1850234	1851026	-	226			core	301.547	259.996	474.415	678.328	527.789	441.045	457.73	678.328	259.996	Mitochondrial ATP synthase g subunit							GO:0000276|GO:0015078|GO:0015986	ATPase, F0 complex, subunit G, mitochondrial		No		No	Zt09_1_00566	Mycgr3G107003
ZT3D7_g597	3D7.chr_1	1851309	1854182	+	957	4	0.417973	core	20.0959	18.39	31.4905	41.7671	27.7616	24.6354	26.1985	41.7671	18.39	Ubiquitin-conjugating enzyme								Ubiquitin-conjugating enzyme E2, Ubiquitin-conjugating enzyme/RWD-like		No		No	Zt09_1_00567	Mycgr3G28682
ZT3D7_g598	3D7.chr_1	1854279	1854576	-	77	4	5.19481	core	0	0	2.24865	5.98722	6.94674	8.00297	4.11794	8.00297	0											No		No	Zt09_1_00567
ZT3D7_g599	3D7.chr_1	1854806	1855633	+	233	6	2.57511	core	18.2829	3.76445	3.74775	10.1384	21.6121	21.7517	14.2106	21.7517	3.74775	SUR7/PalI family			2	4	3	4	GO:0005886	Membrane protein SUR7/Rim9-like, fungi		No		No	Zt09_1_00567	Mycgr3G34722
ZT3D7_g600	3D7.chr_1	1855850	1857319	-	452	2	0.442478	core	42.4986	40.8355	27.4901	55.1332	63.0293	41.9228	42.2107	63.0293	27.4901	Histidine phosphatase superfamily (branch 1)								Histidine phosphatase superfamily, clade-1, Histidine phosphatase superfamily		No		No	Zt09_1_00568	Mycgr3G107004
ZT3D7_g601	3D7.chr_1	1857560	1858168	+	202			core	84.2994	47.7325	53.5688	54.6601	58.129	55.7054	55.1828	84.2994	47.7325	Protein of unknown function (DUF1168)								Protein of unknown function DUF1168		No		No	Zt09_1_00569	Mycgr3G83558
ZT3D7_g602	3D7.chr_1	1859672	1861363	+	526	1	0.190114	core	8.11801	13.372	23.63	28.1797	15.651	19.7265	17.6888	28.1797	8.11801											No		No	Zt09_1_00570	Mycgr3G89071
ZT3D7_g603	3D7.chr_1	1862944	1863309	+	121			orphan	17.5336	36.1017	8.62596	12.2493	31.0895	31.0935	24.3115	36.1017	8.62596	Helix-loop-helix DNA-binding domain							GO:0046983	Myc-type, basic helix-loop-helix (bHLH) domain		No		No
ZT3D7_g604	3D7.chr_1	1866889	1867158	-	67	2	2.98507	orphan	62.9146	64.7707	33.5313	50.5463	21.6915	22.2435	42.0388	64.7707	21.6915											No		No
ZT3D7_g605	3D7.chr_1	1871148	1871465	+	105			orphan	20.1802	0	8.27333	5.46306	2.55588	3.17099	4.31702	20.1802	0											No		No
ZT3D7_g606	3D7.chr_1	1879383	1880425	-	191	8	4.18848	orphan	0	0	10.0486	9.04819	8.77991	7.50278	8.14134	10.0486	0											No		No
ZT3D7_g607	3D7.chr_1	1881538	1881967	-	108	6	5.55556	core	0	0	0	2.05653	3.45213	4.4053	1.02826	4.4053	0			1	1			1				No		No
ZT3D7_g608	3D7.chr_1	1882901	1884556	+	551	2	0.362976	core	38.7518	82.9816	71.4923	79.0522	38.6098	38.7535	55.1229	82.9816	38.6098	WD domain, G-beta repeat, UTP15 C terminal							GO:0005515|GO:0005730|GO:0006364	WD40-repeat-containing domain, WD40 repeat, WD40/YVTN repeat-like-containing domain, G-protein beta WD-40 repeat, U3 small nucleolar RNA-associated protein 15, C-terminal, WD40 repeat, conserved site		No		No	Zt09_1_00580	Mycgr3G65574
ZT3D7_g609	3D7.chr_1	1884633	1885553	-	286	6	2.0979	core	74.533	55.2469	53.7795	82.0755	58.894	61.7372	60.3156	82.0755	53.7795	short chain dehydrogenase							GO:0008152|GO:0016491|GO:0016491	Short-chain dehydrogenase/reductase SDR, Glucose/ribitol dehydrogenase, NAD(P)-binding domain, Short-chain dehydrogenase/reductase, conserved site		No		No	Zt09_1_00579	Mycgr3G52515
ZT3D7_g610	3D7.chr_1	1886264	1886986	-	240	1	0.416667	core	8.87592	18.2755	31.2945	47.8243	30.6022	22.0165	26.3093	47.8243	8.87592	Polysaccharide deacetylase			1	1	1	1	GO:0003824|GO:0005975|GO:0005975|GO:0016810	Glycoside hydrolase/deacetylase, beta/alpha-barrel, NodB homology domain		No		No	Zt09_1_00578	Mycgr3G35147
ZT3D7_g611	3D7.chr_1	1887476	1888921	+	481	6	1.2474	core	97.6351	67.6195	191.406	250.167	245.411	225.445	208.425	250.167	67.6195	Peptidase family M20/M25/M40, Peptidase dimerisation domain							GO:0008152|GO:0016787|GO:0006508|GO:0008237|GO:0016805|GO:0034701	Peptidase M20, Peptidase M20, dimerisation domain, ArgE/DapE/ACY1/CPG2/YscS, conserved site, Glutathione degradosome, DUG1		No		No	Zt09_1_00577	Mycgr3G65568
ZT3D7_g612	3D7.chr_1	1889230	1890117	-	257			core	0	0	146.842	112.37	13.4178	7.90991	10.6639	146.842	0		1	1	1							Yes	1	Yes	Zt09_1_00576
ZT3D7_g613	3D7.chr_1	1891042	1892672	-	521	9	1.72745	core	4.09789	0	2.68804	14.2069	34.4565	41.4866	9.15241	41.4866	0											No		No	Zt09_1_00575	Mycgr3G14647
ZT3D7_g614	3D7.chr_1	1893720	1894481	-	236	1	0.423729	core	18.0515	11.1504	31.0826	27.6655	73.1606	74.6606	29.3741	74.6606	11.1504	PDZ domain							GO:0005515	PDZ domain		No		No	Zt09_1_00575	Mycgr3G65563
ZT3D7_g615	3D7.chr_1	1895273	1897744	+	746	3	0.402145	core	0	2.35845	1.64359	43.8371	444.849	462.533	23.0978	462.533	0	DJ-1/PfpI family, Catalase, Catalase-related immune-responsive							GO:0004096|GO:0006979|GO:0020037|GO:0055114|GO:0004096|GO:0020037|GO:0055114|GO:0020037|GO:0055114|GO:0020037|GO:0004096	Catalase, mono-functional, haem-containing, Catalase core domain, Class I glutamine amidotransferase-like, DJ-1/PfpI, Catalase immune-responsive domain, Catalase-like domain, Catalase, mono-functional, haem-containing, clade 2, Catalase haem-binding site, Catalase active site	KEGG: 00380+1.11.1.6|KEGG: 00630+1.11.1.6	No		No	Zt09_1_00574	Mycgr3G98331
ZT3D7_g616	3D7.chr_1	1898047	1899181	+	358	6	1.67598	core	0	2.45371	16.6112	23.4152	8.97207	6.68772	7.82989	23.4152	0	short chain dehydrogenase			2	2	1	2	GO:0008152|GO:0016491	Glucose/ribitol dehydrogenase, Short-chain dehydrogenase/reductase SDR, Polyketide synthase, ketoreductase domain, NAD(P)-binding domain		No		No	Zt09_1_00573	Mycgr3G89073
ZT3D7_g617	3D7.chr_1	1903603	1906113	+	836	13	1.55502	orphan	0	0	0.838206	0.758811	0.323683	0.487636	0.40566	0.838206	0											No		No
ZT3D7_g618	3D7.chr_1	1910851	1914209	-	954	11	1.15304	core	49.2776	83.015	152.437	216.748	78.2666	76.4011	80.6408	216.748	49.2776											No		No
ZT3D7_g619	3D7.chr_1	1916380	1916744	+	100	2	2	orphan	0	0	31.2584	32.7365	16.9886	14.2627	15.6256	32.7365	0											No		No
ZT3D7_g620	3D7.chr_1	1917039	1918352	+	437	5	1.14416	orphan	0	2.01114	0.400444	1.02357	4.74218	6.46815	1.51736	6.46815	0											No		No
ZT3D7_g621	3D7.chr_1	1919673	1925150	-	1825	23	1.26027	orphan	1.17147	0.48241	0.864486	2.43476	8.1933	8.87514	1.80311	8.87514	0.48241	AAA domain, AAA domain								P-loop containing nucleoside triphosphate hydrolase		No		No
ZT3D7_g622	3D7.chr_1	1926445	1927586	+	329	3	0.911854	orphan	19.4463	24.024	52.6184	79.5887	49.3955	31.1388	40.2672	79.5887	19.4463											No		No
ZT3D7_g623	3D7.chr_1	1929178	1929922	-	216	2	0.925926	orphan	0	0	12.9323	11.7935	4.30036	4.53624	4.4183	12.9323	0											No		No
ZT3D7_g624	3D7.chr_1	1940155	1941264	-	369	3	0.813008	orphan	0	0	0	0.454382	0.569508	0.519111	0.227191	0.569508	0											No		No
ZT3D7_g625	3D7.chr_1	1943205	1944175	-	162	7	4.32099	orphan	13.1233	0	7.53228	6.64692	17.2674	14.5821	10.3278	17.2674	0				1	1	1					No		No
ZT3D7_g626	3D7.chr_1	1945223	1945686	+	111	5	4.5045	orphan	133.694	15.73	43.8486	77.5559	146.212	94.9638	86.2599	146.212	15.73											No		No
ZT3D7_g627	3D7.chr_1	1948441	1949583	-	291	7	2.4055	orphan	21.977	9.05015	18.6207	37.1044	39.7415	32.3956	27.1863	39.7415	9.05015											No		No
ZT3D7_g628	3D7.chr_1	1951387	1952634	-	415	5	1.20482	orphan	41.1365	4.23501	11.8054	16.7493	23.192	19.2187	17.984	41.1365	4.23501											No		No
ZT3D7_g629	3D7.chr_1	1952866	1953248	-	107	1	0.934579	orphan	19.8065	8.15631	9.74414	11.2427	14.3545	10.226	10.7343	19.8065	8.15631											No		No
ZT3D7_g630	3D7.chr_1	1954778	1955782	-	334	3	0.898204	orphan	121.322	73.6259	65.4457	209.162	328.163	355.332	165.242	355.332	65.4457											No		No
ZT3D7_g631	3D7.chr_1	1955846	1956623	+	167	9	5.38922	core	0	0	2.08803	10.5632	19.6204	18.7212	6.3256	19.6204	0											No		No
ZT3D7_g632	3D7.chr_1	1956974	1958760	-	576	1	0.173611	core	70.4382	30.5331	68.0908	110.462	88.2208	63.8712	69.2645	110.462	30.5331	Mitochondrial matrix Mmp37		1	1					Mitochondrial matrix Mmp37	KEGG: 00564+2.7.7.41|MetaCyc: PWY-5667|MetaCyc: PWY-5981|UniPathway: UPA00557	No		No	Zt09_1_00582	Mycgr3G65576
ZT3D7_g633	3D7.chr_1	1959187	1961640	+	799	9	1.12641	core	10.6955	2.2022	16.6625	17.3492	4.15791	3.90145	7.4267	17.3492	2.2022	Inhibitor of Apoptosis domain								BIR repeat		No		No	Zt09_1_00583	Mycgr3G107010
ZT3D7_g634	3D7.chr_1	1963113	1964366	-	417			core	15.3524	35.8253	44.478	68.5534	44.2536	42.1592	43.2064	68.5534	15.3524	RNA polymerase II transcription elongation factor								Transcription elognation factor Eaf, N-terminal		No		No	Zt09_1_00584	Mycgr3G107011
ZT3D7_g635	3D7.chr_1	2043108	2043971	-	287	1	0.348432	core	482.782	1978.92	394.638	121.94	171.365	103.205	283.001	1978.92	103.205											No		No	Zt09_1_00585	Mycgr3G83566
ZT3D7_g636	3D7.chr_1	2044592	2046598	-	625	4	0.64	core	10.2513	29.5503	59.3988	68.6033	34.3102	33.5971	33.9536	68.6033	10.2513											No		No	Zt09_1_00586	Mycgr3G102217
ZT3D7_g637	3D7.chr_1	2049610	2050155	+	181	2	1.10497	core	23.5066	24.2	61.6772	58.6064	65.0016	57.7797	58.193	65.0016	23.5066	RNA polymerase Rpb4							GO:0003899|GO:0006351|GO:0000166|GO:0003824|GO:0044237	RNA polymerase II, Rpb4, HRDC-like		No		No	Zt09_1_00588
ZT3D7_g638	3D7.chr_1	2051079	2053380	+	747	3	0.401606	core	17.1585	18.8424	30.952	25.2731	46.18	50.2646	28.1126	50.2646	17.1585									Histidine phosphatase superfamily, Histidine phosphatase superfamily, clade-1		No		No	Zt09_1_00589	Mycgr3G33533
ZT3D7_g639	3D7.chr_1	2053730	2055810	-	675	13	1.92593	core	3.16434	6.51539	7.78378	8.84267	3.02807	2.34406	4.83987	8.84267	2.34406	5'-nucleotidase, C-terminal domain, Calcineurin-like phosphoesterase							GO:0009166|GO:0016787|GO:0016787	5'-Nucleotidase, C-terminal, Metallo-dependent phosphatase-like, 5'-Nucleotidase/apyrase, Calcineurin-like phosphoesterase domain, apaH type		No		No	Zt09_1_00590	Mycgr3G34433
ZT3D7_g640	3D7.chr_1	2056372	2059752	-	1108	31	2.79783	core	48.2213	13.5031	10.7546	7.3272	5.14376	5.69373	9.04089	48.2213	5.14376	Homeobox KN domain, Tc5 transposase DNA-binding domain							GO:0003677|GO:0046872|GO:0000981|GO:0005634|GO:0006355|GO:0008270|GO:0003677|GO:0006355	Zinc finger, C2H2-like, Homeodomain-like, Homeobox domain, Zinc finger, C2H2, Zn(2)-C6 fungal-type DNA-binding domain, Homeobox KN domain, HTH CenpB-type DNA-binding domain		No		No	Zt09_1_00591	Mycgr3G32778
ZT3D7_g641	3D7.chr_1	2061412	2062464	-	350	4	1.14286	core	0	7.5289	10.9934	34.6993	15.4801	12.0387	11.516	34.6993	0				1	1	1	1				No		No
ZT3D7_g642	3D7.chr_1	2063472	2065218	-	499	3	0.601202	core	47.0601	63.4234	75.4197	72.9273	52.0473	52.1954	57.8094	75.4197	47.0601	SWIB/MDM2 domain							GO:0005515	SWIB domain, SWIB/MDM2 domain		No		No	Zt09_1_00594	Mycgr3G65583
ZT3D7_g643	3D7.chr_1	2065713	2067143	+	435	9	2.06897	core	9.81237	4.04074	6.83878	8.14043	6.59356	3.79957	6.71617	9.81237	3.79957								GO:0016810	Metal-dependent hydrolase, Metal-dependent hydrolase, composite domain		No		No	Zt09_1_00595	Mycgr3G89091
ZT3D7_g644	3D7.chr_1	2067356	2069481	+	689	5	0.725689	core	9.30042	3.82992	5.84649	10.8832	6.91486	5.04535	6.38067	10.8832	3.82992								GO:0006355	Paired amphipathic helix		No		No	Zt09_1_00596
ZT3D7_g645	3D7.chr_1	2072579	2073267	+	141	6	4.25532	core	15.0641	0	8.64621	12.2342	10.3875	9.29922	9.84336	15.0641	0				1	1	1	1				No		No
ZT3D7_g646	3D7.chr_1	2074247	2075413	+	388	1	0.257732	core	21.9959	18.1158	21.1916	39.041	30.4895	21.1081	21.5937	39.041	18.1158								GO:0007005|GO:0032865|GO:0045040	Mitochondrial distribution and morphology protein 12		No		No	Zt09_1_00597	Mycgr3G98339
ZT3D7_g647	3D7.chr_1	2076397	2077853	-	466	33	7.08155	core	13.7415	9.43128	25.1637	18.8001	12.634	13.8809	13.8112	25.1637	9.43128	IBR domain, a half RING-finger domain							GO:0004842|GO:0016567	E3 ubiquitin ligase RBR family, Zinc finger, RING-type, conserved site, IBR domain	UniPathway: UPA00143	No		No
ZT3D7_g648	3D7.chr_1	2078232	2080380	-	667	2	0.29985	core	28.8202	25.055	34.1337	19.5191	11.8743	12.7592	22.287	34.1337	11.8743	Histone acetyltransferases subunit 3								Histone acetyltransferases subunit 3		No		No	Zt09_1_00599	Mycgr3G65589
ZT3D7_g649	3D7.chr_1	2081222	2082905	+	542	9	1.66052	core	193.031	339.05	96.2571	36.225	48.0088	47.0009	72.1329	339.05	36.225	Ring finger domain			1	1	1	1	GO:0005515|GO:0008270	Zinc finger, RING-type, Zinc finger, RING/FYVE/PHD-type		No		No	Zt09_1_00600	Mycgr3G65593
ZT3D7_g650	3D7.chr_1	2083415	2084235	+	250	4	1.6	core	17.0446	35.0949	30.0477	27.8342	28.4235	24.1046	28.1288	35.0949	17.0446	3' exoribonuclease family, domain 1								PNPase/RNase PH domain, Exoribonuclease, phosphorolytic domain 1, Exoribonuclease, phosphorolytic domain 2, Ribosomal protein S5 domain 2-type fold	Reactome: REACT_21257	No		No	Zt09_1_00601	Mycgr3G65596
ZT3D7_g651	3D7.chr_1	2084781	2085878	-	365	7	1.91781	core	5.84453	4.81356	10.5428	14.3419	14.7223	15.0876	12.4423	15.0876	4.81356											No		No
ZT3D7_g652	3D7.chr_1	2086699	2089740	+	887	13	1.46561	core	16.8623	3.96793	19.9492	16.871	13.4411	11.653	15.1517	19.9492	3.96793	Fungal specific transcription factor domain							GO:0003677|GO:0005634|GO:0006351|GO:0008270	Transcription factor domain, fungi		No		No	Zt09_1_00603	Mycgr3G33662
ZT3D7_g653	3D7.chr_1	2090879	2094790	-	1178	7	0.594228	core	7.25733	8.21857	10.1161	23.5918	15.9449	14.1121	12.1141	23.5918	7.25733	His Kinase A (phospho-acceptor) domain, Response regulator receiver domain, Histidine kinase-, DNA gyrase B-, and HSP90-like ATPase			1	2	2	1	GO:0000155|GO:0007165|GO:0000160|GO:0016310|GO:0016772	Signal transduction histidine kinase, dimerisation/phosphoacceptor domain, Histidine kinase-like ATPase, C-terminal domain, Signal transduction response regulator, receiver domain, Histidine kinase domain, CheY-like superfamily, Signal transduction histidine kinase-related protein, C-terminal	Reactome: REACT_14797, Reactome: REACT_1046	No		No	Zt09_1_00605	Mycgr3G29210,Mycgr3G83574
ZT3D7_g654	3D7.chr_1	2096155	2097795	+	484	2	0.413223	core	4.41051	5.44875	6.87113	4.12119	8.19286	9.20754	6.15994	9.20754	4.12119	Major Facilitator Superfamily			6	11	6	11	GO:0005215|GO:0016021|GO:0055085|GO:0016021|GO:0055085	Major facilitator superfamily domain, Sugar transporter, conserved site, Major facilitator superfamily		No		No	Zt09_1_00606	Mycgr3G52546
ZT3D7_g655	3D7.chr_1	2098420	2099262	+	213	2	0.938967	core	569.759	724.463	712.233	864.786	781.259	785.226	752.861	864.786	569.759	Ras family							GO:0003924|GO:0005525|GO:0006886|GO:0006913|GO:0007165|GO:0005525|GO:0005622|GO:0007264|GO:0005525|GO:0007264|GO:0015031|GO:0005525|GO:0005525|GO:0007165|GO:0016020|GO:0005525|GO:0007264	P-loop containing nucleoside triphosphate hydrolase, Ran GTPase, Small GTPase superfamily, Rho type, Small GTPase superfamily, Rab type, Small GTP-binding protein domain, Small GTPase superfamily, Ras type, Small GTPase superfamily	Reactome: REACT_11044	No		No
ZT3D7_g656	3D7.chr_1	2099639	2100813	-	373	1	0.268097	core	11.439	2.3553	6.0966	11.288	10.9866	10.528	10.7573	11.439	2.3553									P-loop containing nucleoside triphosphate hydrolase		No		No	Zt09_1_00607	Mycgr3G89100
ZT3D7_g657	3D7.chr_1	2100936	2101277	+	92	4	4.34783	core	69.0031	37.8874	58.4649	68.8956	73.9616	58.8605	63.8781	73.9616	37.8874	Mitochondrial export protein Som1							GO:0042720	Mitochondrial export protein Som1		No		No
ZT3D7_g658	3D7.chr_1	2101531	2102511	-	326	1	0.306748	core	26.1663	21.5506	28.4279	31.3621	24.5331	21.1455	25.3497	31.3621	21.1455	Bromodomain associated, Transcription factor TFIID complex subunit 8 C-term								Bromodomain associated domain, Transcription factor TFIID, subunit 8, C-terminal		No		No	Zt09_1_00609	Mycgr3G102223
ZT3D7_g659	3D7.chr_1	2102776	2104507	+	556	6	1.07914	core	46.0847	23.7221	55.4209	64.5588	41.8031	32.6297	43.9439	64.5588	23.7221	Adaptor complexes medium subunit family							GO:0006886|GO:0016192|GO:0030131|GO:0006810	Mu homology domain, Clathrin adaptor, mu subunit, Longin-like domain		No		No	Zt09_1_00610	Mycgr3G65607
ZT3D7_g660	3D7.chr_1	2105674	2106993	+	439	2	0.455581	core	43.7543	36.036	85.3055	73.9139	54.5609	38.8508	49.1576	85.3055	36.036	Interferon-related developmental regulator (IFRD)							GO:0005488	Armadillo-type fold, Interferon-related developmental regulator, N-terminal, Armadillo-like helical		No		No	Zt09_1_00612	Mycgr3G107024
ZT3D7_g661	3D7.chr_1	2107136	2108764	+	269	5	1.85874	core	15.8452	13.0501	16.8898	199.462	357.663	323.231	108.176	357.663	13.0501	NMT1/THI5 like							GO:0009228	SsuA/THI5-like, NMT1/THI5 family	UniPathway: UPA00060	No		No
ZT3D7_g662	3D7.chr_1	2109058	2109820	-	211	5	2.36967	core	50.4504	29.0857	345.825	208.125	99.6082	69.5352	84.5717	345.825	29.0857											No		No	Zt09_1_00615	Mycgr3G19317
ZT3D7_g663	3D7.chr_1	2110896	2111254	+	97	2	2.06186	core	65.4826	8.98858	123.492	206.816	182.458	130.824	127.158	206.816	8.98858	Domain of unknown function (DUF4536)			1	1	1			Domain of unknown function DUF4536		No		No	Zt09_1_00616	Mycgr3G34200
ZT3D7_g664	3D7.chr_1	2111942	2112955	-	318	6	1.88679	core	301.753	422.492	416.218	349.594	346.84	317.158	348.217	422.492	301.753	Domain found in IF2B/IF5							GO:0003743|GO:0006413	Translation initiation factor IF2/IF5, Translation initiation factor IF2/IF5, N-terminal, Translation initiation factor IF2/IF5, zinc-binding		No		No	Zt09_1_00617	Mycgr3G65614
ZT3D7_g665	3D7.chr_1	2113506	2113892	+	110	1	0.909091	core	0	7.93587	74.2662	100.637	105.901	97.1171	85.6916	105.901	0											No		No	Zt09_1_00618	Mycgr3G32106
ZT3D7_g666	3D7.chr_1	2114422	2115734	-	362	4	1.10497	core	35.357	9.70668	305.37	212.429	109.878	100.07	104.974	305.37	9.70668	Mitochondrial biogenesis AIM24								Mitochondrial biogenesis protein AIM24, Tryptophan RNA-binding attenuator protein-like domain		No		No	Zt09_1_00619	Mycgr3G65617
ZT3D7_g667	3D7.chr_1	2116474	2118084	-	536	2	0.373134	core	7.96684	9.84225	19.5972	26.7853	12.4727	6.66169	11.1575	26.7853	6.66169	Protein of unknown function (DUF1365)			1	1	1			Protein of unknown function DUF1365		No		No	Zt09_1_00620	Mycgr3G21688
ZT3D7_g668	3D7.chr_1	2118992	2120761	-	557	1	0.179533	core	19.1675	17.365	25.7748	56.6765	46.6643	36.9599	31.3674	56.6765	17.365	PPP4R2								Protein phosphatase 4 core regulatory subunit R2		No		No	Zt09_1_00621
ZT3D7_g669	3D7.chr_1	2121201	2122167	+	295	5	1.69492	core	108.4	86.3025	59.2549	129.057	143.14	144.865	118.729	144.865	59.2549	short chain dehydrogenase							GO:0016491|GO:0008152|GO:0016491	NAD(P)-binding domain, Glucose/ribitol dehydrogenase, Short-chain dehydrogenase/reductase, conserved site, Short-chain dehydrogenase/reductase SDR		No		No	Zt09_1_00622	Mycgr3G107028
ZT3D7_g670	3D7.chr_1	2122239	2122847	-	202	3	1.48515	core	73.762	104.144	44.9287	90.6401	61.5397	47.3082	67.6508	104.144	44.9287											No		No	Zt09_1_00623	Mycgr3G107028
ZT3D7_g671	3D7.chr_1	2123939	2125558	-	519	7	1.34875	core	4.11365	0	2.36108	3.2331	3.12603	3.60134	3.17957	4.11365	0											No		No	Zt09_1_00624	Mycgr3G89108
ZT3D7_g672	3D7.chr_1	2125840	2127249	-	469	4	0.852878	core	9.10254	3.74843	54.8574	24.7214	10.0235	8.22433	9.56302	54.8574	3.74843	Protein kinase domain							GO:0004672|GO:0005524|GO:0006468|GO:0004672|GO:0006468	Protein kinase domain, Serine/threonine/dual specificity protein kinase, catalytic domain, Serine/threonine-protein kinase, active site, Protein kinase-like domain		No		No	Zt09_1_00625	Mycgr3G89108
ZT3D7_g673	3D7.chr_1	2130204	2131679	+	491	5	1.01833	core	0	1.79041	11.7643	11.6561	2.60032	1.61035	2.19536	11.7643	0	DNA replication factor Cdt1 C-terminal domain								DNA replication factor Cdt1, C-terminal		No		No	Zt09_1_00626	Mycgr3G89109
ZT3D7_g674	3D7.chr_1	2132172	2134472	-	766	6	0.78329	core	44.6226	29.8604	5.03087	10.0098	4.55267	2.47289	7.52035	44.6226	2.47289				1	1	1					No		No	Zt09_1_00627	Mycgr3G89110
ZT3D7_g675	3D7.chr_1	2135150	2135854	-	234			core	0	11.2453	0	3.41807	5.44408	4.18879	3.80343	11.2453	0											No		No
ZT3D7_g676	3D7.chr_1	2137386	2138314	+	273	3	1.0989	core	0	0	3.20063	33.8833	42.5171	49.9455	18.542	49.9455	0	short chain dehydrogenase							GO:0008152|GO:0016491	Glucose/ribitol dehydrogenase, NAD(P)-binding domain, Short-chain dehydrogenase/reductase SDR		No		No
ZT3D7_g677	3D7.chr_1	2138718	2140429	+	517	7	1.35397	core	12.3886	1.70054	1.3544	197.115	185.293	192.396	98.841	197.115	1.3544	Cytochrome P450		1	1			1	GO:0005506|GO:0016705|GO:0020037|GO:0055114|GO:0004497|GO:0005506|GO:0016705|GO:0020037|GO:0055114|GO:0016705|GO:0055114	Cytochrome P450, Cytochrome P450, E-class, group IV, Cytochrome P450, conserved site	Reactome: REACT_13433	No		No	Zt09_1_00630	Mycgr3G35181
ZT3D7_g678	3D7.chr_1	2140702	2142462	-	567			core	15.0641	0	2.47035	3.74918	6.38619	6.88988	5.06769	15.0641	0											No		No	Zt09_1_00631	Mycgr3G89112
ZT3D7_g679	3D7.chr_1	2142964	2143365	-	76	10	13.1579	core	305.585	183.04	93.3919	73.9928	215.214	192.383	187.712	305.585	73.9928				1	1	1	1				No		No
ZT3D7_g680	3D7.chr_1	2143728	2145181	+	354	7	1.9774	core	42.1794	29.7763	26.6797	37.3077	21.3686	15.5551	28.228	42.1794	15.5551	Putative transmembrane family 234			3	4	2	2		Putative transmembrane family 234		No		No
ZT3D7_g681	3D7.chr_1	2145836	2148283	-	529	5	0.94518	core	16.1441	0	16.2157	14.7326	7.46884	7.47447	11.1036	16.2157	0	Protein kinase domain							GO:0004672|GO:0005524|GO:0006468	Serine/threonine/dual specificity protein kinase, catalytic domain, Protein kinase domain, Protein kinase-like domain		No		No
ZT3D7_g682	3D7.chr_1	2148690	2149917	-	391			core	5.45688	15.73	15.2128	14.4866	5.41385	4.71603	9.97176	15.73	4.71603	DNA polymerase Ligase (LigD)								DNA ligase D, 3'-phosphoesterase domain		No		No	Zt09_1_00633	Mycgr3G33211
ZT3D7_g683	3D7.chr_1	2155551	2155901	+	95	4	4.21053	core	423.363	357.858	394.638	338.188	412.812	424.657	403.725	424.657	338.188	Tim10/DDP family zinc finger							GO:0045039	Tim10/DDP family zinc finger, Mitochondrial import inner membrane translocase subunit Tim10/Tim12		No		No	Zt09_1_00634	Mycgr3G52569
ZT3D7_g684	3D7.chr_1	2156364	2156916	-	146	3	2.05479	core	58.2067	47.9391	127.668	204.719	86.724	66.147	76.4355	204.719	47.9391				2	4	3	2				No		No	Zt09_1_00635	Mycgr3G33479
ZT3D7_g685	3D7.chr_1	2157912	2159633	+	554	10	1.80505	core	50.105	20.6333	97.6521	107.436	28.7466	23.4033	39.4258	107.436	20.6333	Ferric reductase NAD binding domain, FAD-binding domain, Ferric reductase like transmembrane component			3	5	3	5	GO:0016491|GO:0055114	Ferric reductase, NAD binding domain, Ferredoxin reductase-type FAD-binding domain, Riboflavin synthase-like beta-barrel, FAD-binding 8, Ferric reductase transmembrane component-like domain		No		No	Zt09_1_00636	Mycgr3G65626
ZT3D7_g686	3D7.chr_1	2160605	2163053	+	739	5	0.67659	core	23.1254	16.6653	31.7606	29.8125	19.0175	15.8005	21.0714	31.7606	15.8005											No		No	Zt09_1_00637	Mycgr3G34911
ZT3D7_g687	3D7.chr_1	2163460	2165301	+	613	11	1.79445	core	0	2.86932	2.28527	2.09923	2.84356	3.79294	2.56442	3.79294	0											No		No
ZT3D7_g688	3D7.chr_1	2165518	2166537	-	321	5	1.55763	core	33.2158	8.20697	20.6987	38.5205	71.7039	74.6364	35.8682	74.6364	8.20697	Enoyl-CoA hydratase/isomerase							GO:0003824|GO:0008152	ClpP/crotonase-like domain, Crotonase superfamily		No		No	Zt09_1_00639	Mycgr3G107030
ZT3D7_g689	3D7.chr_1	2167353	2168327	+	324	4	1.23457	core	13.1637	0	4.85708	37.8776	49.4608	43.0683	25.5206	49.4608	0	Amidohydrolase							GO:0016787	Amidohydrolase-related, Metal-dependent hydrolase		No		No	Zt09_1_00640	Mycgr3G89119
ZT3D7_g690	3D7.chr_1	2169310	2170343	+	283	3	1.06007	core	15.0641	0	3.08793	2.63101	2.86186	1.60623	2.74643	15.0641	0	BTB/POZ domain							GO:0005515	SKP1/BTB/POZ domain, BTB/POZ domain		No		No
ZT3D7_g691	3D7.chr_1	2171071	2172660	-	472	6	1.27119	core	18.0896	13.0363	39.677	41.0331	37.4532	38.2721	37.8626	41.0331	13.0363	PCI domain							GO:0005515	Proteasome component (PCI) domain, PCI/PINT associated module		No		No	Zt09_1_00642	Mycgr3G33422
ZT3D7_g692	3D7.chr_1	2172954	2173740	+	174			core	953.426	961.419	1456.28	1775.89	1269.73	1277	1273.36	1775.89	953.426	Ribosomal L18ae/LX protein domain							GO:0003735|GO:0005840|GO:0006412	Ribosomal protein L18a/LX, 60S ribosomal protein L18a/ L20, eukaryotes, 50S ribosomal protein L18Ae/60S ribosomal protein L20 and L18a		No		No	Zt09_1_00643	Mycgr3G34437
ZT3D7_g693	3D7.chr_1	2173933	2174623	-	164	2	1.21951	core	51.8569	58.7254	89.2918	112.534	82.0978	107.676	85.6948	112.534	51.8569									NTF2-like domain		No		No
ZT3D7_g694	3D7.chr_1	2175323	2176297	-	324	8	2.46914	core	6.58184	10.8416	21.587	22.0138	13.3377	11.081	12.2094	22.0138	6.58184	WD domain, G-beta repeat							GO:0005515	WD40 repeat, WD40-repeat-containing domain, WD40/YVTN repeat-like-containing domain		No		No	Zt09_1_00645	Mycgr3G89123
ZT3D7_g695	3D7.chr_1	2178228	2179105	+	273	3	1.0989	core	124.911	260.406	183.716	121.08	92.9443	73.2534	122.995	260.406	73.2534											No		No	Zt09_1_00646	Mycgr3G65636
ZT3D7_g696	3D7.chr_1	2179789	2181756	-	545	8	1.46789	core	7.83552	4.84001	33.7297	20.425	9.37259	7.73913	8.60405	33.7297	4.84001	Amidase							GO:0016884	Amidase signature domain, Amidase, conserved site, Amidase	KEGG: 00970+6.3.5.7|MetaCyc: PWY-5921	No		No	Zt09_1_00647	Mycgr3G83595
ZT3D7_g697	3D7.chr_1	2182743	2184484	-	544	7	1.28676	core	239.422	315.178	230.105	64.575	26.678	29.6036	147.34	315.178	26.678								GO:0003676|GO:0046872	Zinc finger C2H2-type/integrase DNA-binding domain, Zinc finger, C2H2, Zinc finger, C2H2-like		No		No	Zt09_1_00648	Mycgr3G98356
ZT3D7_g698	3D7.chr_1	2189238	2191463	-	741	15	2.02429	core	25.9459	49.8612	33.5661	29.0272	24.8488	21.5174	27.4866	49.8612	21.5174	Dihydrouridine synthase (Dus)							GO:0008033|GO:0017150|GO:0050660|GO:0055114|GO:0003824	tRNA-dihydrouridine synthase, tRNA-dihydrouridine synthase, conserved site, Aldolase-type TIM barrel		No		No	Zt09_1_00649	Mycgr3G65640
ZT3D7_g699	3D7.chr_1	2191837	2193126	+	247	2	0.809717	core	414.019	95.9024	94.7696	288.94	609.394	527.421	351.479	609.394	94.7696	B-cell receptor-associated protein 31-like			2	3	2	3	GO:0005783|GO:0006886|GO:0016021	B-cell receptor-associated protein 29/31		No		No
ZT3D7_g700	3D7.chr_1	2194266	2194766	+	166	5	3.01205	core	0	10.5495	16.8043	18.9039	14.4204	15.0954	14.7579	18.9039	0											No		No	Zt09_1_00651	Mycgr3G89129
ZT3D7_g701	3D7.chr_1	2195368	2197358	-	579	9	1.5544	core	3.6881	18.2251	8.16492	9.08241	4.98249	3.8497	6.5737	18.2251	3.6881	tRNA synthetases class II (D, K and N)							GO:0000166|GO:0004824|GO:0005524|GO:0005737|GO:0006430|GO:0004812|GO:0006418|GO:0000166|GO:0004812|GO:0005524|GO:0006418	Lysyl-tRNA synthetase, class II, C-terminal, Aminoacyl-tRNA synthetase, class II, Aminoacyl-tRNA synthetase, class II (D/K/N)-like, Aminoacyl-tRNA synthetase, class II (D/K/N), Nucleic acid-binding, OB-fold	KEGG: 00970+6.1.1.6, Reactome: REACT_71	No		No	Zt09_1_00653	Mycgr3G89129
ZT3D7_g702	3D7.chr_1	2198523	2199643	+	354	3	0.847458	core	78.3331	66.9966	54.3476	55.9352	61.8586	72.7706	64.4276	78.3331	54.3476			1	4	7	4	8				No		No	Zt09_1_00654	Mycgr3G65650
ZT3D7_g703	3D7.chr_1	2200441	2200921	-	141	1	0.70922	core	0	0	0	0.789302	1.27194	1.69077	0.394651	1.69077	0											No		No
ZT3D7_g704	3D7.chr_1	2201135	2201834	-	184	5	2.71739	orphan	11.5627	14.2846	12.325	50.4869	55.0795	36.8569	25.5707	55.0795	11.5627											No		No
ZT3D7_g705	3D7.chr_1	2203047	2204460	-	392	20	5.10204	core	103.417	51.5528	40.1667	68.5414	48.1411	29.8737	49.847	103.417	29.8737									Zinc finger, FYVE/PHD-type, Zinc finger, RING/FYVE/PHD-type		No		No	Zt09_1_00657	Mycgr3G65652
ZT3D7_g706	3D7.chr_1	2208825	2210653	+	477	9	1.88679	core	44.751	27.6427	52.1047	32.319	13.1305	10.3972	29.9809	52.1047	10.3972	Fungal specific transcription factor domain							GO:0003676|GO:0046872|GO:0003677|GO:0005634|GO:0006351|GO:0008270	Zinc finger C2H2-type/integrase DNA-binding domain, Zinc finger, C2H2, Transcription factor domain, fungi, Zinc finger, C2H2-like		No		No	Zt09_1_00659	Mycgr3G98361
ZT3D7_g707	3D7.chr_1	2211803	2212348	+	158			core	591.951	459.831	454.482	370.783	698.322	698.523	525.891	698.523	370.783	Multiprotein bridging factor 1							GO:0003677	Lambda repressor-like, DNA-binding domain, Multiprotein bridging factor 1, N-terminal		No		No	Zt09_1_00660	Mycgr3G102252
ZT3D7_g708	3D7.chr_1	2213121	2213975	-	284			core	195.146	132.905	72.0041	76.097	113.333	119.96	116.647	195.146	72.0041	Domain of unknown function (DUF4588)								Protein of unknown function DUF4588		No		No	Zt09_1_00661	Mycgr3G102254
ZT3D7_g709	3D7.chr_1	2214613	2216670	+	685	3	0.437956	core	37.4186	42.3747	26.5904	41.9078	30.7388	31.1136	34.2661	42.3747	26.5904	Calponin homology (CH) domain							GO:0005515	Calponin homology domain, Smooth muscle protein/calponin		No		No	Zt09_1_00662	Mycgr3G98363
ZT3D7_g710	3D7.chr_1	2216964	2219002	+	584	9	1.5411	core	10.9697	3.01156	14.0915	4.50239	3.88503	3.65264	4.19371	14.0915	3.01156	Sugar (and other) transporter			5	10	6	12	GO:0016021|GO:0022857|GO:0055085|GO:0016020|GO:0022891|GO:0055085	Major facilitator superfamily domain, Major facilitator, sugar transporter-like, Sugar/inositol transporter	Reactome: REACT_15518	No		No	Zt09_1_00663	Mycgr3G65661
ZT3D7_g711	3D7.chr_1	2219260	2224708	-	1796	19	1.05791	core	28.5689	17.647	14.2502	16.1021	5.80441	4.27537	15.1762	28.5689	4.27537	PLD-like domain, PX domain, Phospholipase D Active site motif							GO:0003824|GO:0035091|GO:0004630|GO:0006654|GO:0030334|GO:0048017|GO:0050764	Phospholipase D/Transphosphatidylase, Phox homologous domain, Phospholipase D-like domain, Phospholipase D family, Phospholipase D1/D2	KEGG: 00564+3.1.4.4|KEGG: 00565+3.1.4.4|MetaCyc: PWY-3561|MetaCyc: PWY-7039	No		No	Zt09_1_00664	Mycgr3G65665
ZT3D7_g712	3D7.chr_1	2225381	2226928	-	445	9	2.02247	core	23.9809	5.92521	4.71914	6.11502	5.26457	5.06017	5.59489	23.9809	4.71914				4	7	4	7				No		No	Zt09_1_00665	Mycgr3G89139
ZT3D7_g713	3D7.chr_1	2228068	2230071	-	531	9	1.69492	core	8.04172	1.65579	5.9344	6.49591	5.40375	4.10679	5.66907	8.04172	1.65579	Major Facilitator Superfamily			6	12	7	12	GO:0016021|GO:0055085	Major facilitator superfamily domain, Major facilitator superfamily		No		No	Zt09_1_00666	Mycgr3G32960
ZT3D7_g714	3D7.chr_1	2230746	2231696	+	316	3	0.949367	core	47.2356	52.7973	23.7917	61.1671	83.0906	88.992	56.9822	88.992	23.7917	Phytanoyl-CoA dioxygenase (PhyH)								Phytanoyl-CoA dioxygenase		No		No	Zt09_1_00667	Mycgr3G65666
ZT3D7_g715	3D7.chr_1	2231885	2236085	-	1375	8	0.581818	core	60.6285	62.7372	29.6998	25.6716	15.8826	14.36	27.6857	62.7372	14.36	RNA recognition motif. (a.k.a. RRM, RBD, or RNP domain), Occluded RNA-recognition motif							GO:0003676|GO:0000166|GO:0005515|GO:0005622|GO:0006396	RNA recognition motif domain, Nucleotide-binding alpha-beta plait domain, Occluded RNA-recognition motif, Tetratricopeptide-like helical domain, HAT (Half-A-TPR) repeat		No		No	Zt09_1_00668	Mycgr3G52616
ZT3D7_g716	3D7.chr_1	2236730	2237877	+	364	2	0.549451	core	158.235	142.389	83.1322	113.872	132.492	128.925	130.708	158.235	83.1322	Ribosomal protein L22p/L17e		1	1				GO:0003735|GO:0005840|GO:0006412|GO:0003735|GO:0006412|GO:0015934	Ribosomal protein L22/L17, Ribosomal protein L22, bacterial/chloroplast-type		No		No	Zt09_1_00669	Mycgr3G98367,Mycgr3G102256
ZT3D7_g717	3D7.chr_1	2238305	2243541	-	1727			core	33.4234	36.1936	31.4655	29.7174	22.5682	25.4261	30.5914	36.1936	22.5682									Nascent polypeptide-associated complex subunit alpha		No		No	Zt09_1_00670	Mycgr3G89144
ZT3D7_g718	3D7.chr_1	2245600	2246151	+	183	1	0.546448	core	0	4.7874	1.90646	4.87308	6.70763	15.9189	4.83024	15.9189	0	Epoxide hydrolase N terminus								Epoxide hydrolase, N-terminal, Alpha/Beta hydrolase fold	KEGG: 00980+3.3.2.9	No		No
ZT3D7_g719	3D7.chr_1	2246301	2246880	+	176	2	1.13636	core	0	4.97673	1.98186	5.17134	10.0342	18.3119	5.07403	18.3119	0									Alpha/Beta hydrolase fold		No		No	Zt09_1_00671	Mycgr3G89145
ZT3D7_g720	3D7.chr_1	2248687	2249740	-	291	5	1.71821	core	7.32567	3.01672	7.208	6.84512	9.02045	11.0178	7.26684	11.0178	3.01672	Pregnancy-associated plasma protein-A	1	1	1				GO:0008237	Metallopeptidase, catalytic domain, Peptidase M43, pregnancy-associated plasma-A	Reactome: REACT_15380	Yes		No	Zt09_1_00673	Mycgr3G32980
ZT3D7_g721	3D7.chr_1	2250099	2251211	-	370	12	3.24324	core	11.5315	4.74869	5.67314	7.60297	6.20713	5.50069	5.94013	11.5315	4.74869											No		No	Zt09_1_00674
ZT3D7_g722	3D7.chr_1	2252474	2254391	+	567	16	2.82187	core	0	1.55085	9.88138	8.91253	6.59818	5.19911	5.89865	9.88138	0	Phosphotransferase enzyme family								Aminoglycoside phosphotransferase, Protein kinase-like domain		No		No
ZT3D7_g723	3D7.chr_1	2256294	2258032	-	544	4	0.735294	core	0	0	1.60912	3.70175	2.23698	2.99561	1.92305	3.70175	0	Ankyrin repeats (3 copies)							GO:0005515	Ankyrin repeat-containing domain, Ankyrin repeat		No		No
ZT3D7_g724	3D7.chr_1	2259069	2259723	-	195	6	3.07692	core	98.2238	76.403	48.323	142.674	171.938	145.646	120.449	171.938	48.323	Lipoma HMGIC fusion partner-like protein			2	4	3	4		Lipoma HMGIC fusion partner-like protein		No		No	Zt09_1_00677	Mycgr3G33778
ZT3D7_g725	3D7.chr_1	2260236	2260746	+	114			core	0	0	0	7.79693	8.37636	6.88951	3.44476	8.37636	0											No		No
ZT3D7_g726	3D7.chr_1	2261297	2262945	+	515	2	0.38835	core	78.7652	102.428	45.2083	16.8338	10.8217	11.0273	31.0211	102.428	10.8217	Glycosyl hydrolase family 79 C-terminal beta domain	1	1	1					Beta-glucuronidase, C-terminal, Glycoside hydrolase superfamily	KEGG: 00040+3.2.1.31|KEGG: 00500+3.2.1.31|KEGG: 00531+3.2.1.31|KEGG: 00860+3.2.1.31|KEGG: 00944+3.2.1.31|KEGG: 00983+3.2.1.31|MetaCyc: PWY-7247|MetaCyc: PWY-7445	Yes		No	Zt09_1_00678	Mycgr3G107050
ZT3D7_g727	3D7.chr_1	2263996	2266586	-	816	8	0.980392	core	329.897	161.728	32.4169	212.409	625.245	655.117	271.153	655.117	32.4169	D-xylulose 5-phosphate/D-fructose 6-phosphate phosphoketolase, XFP C-terminal domain, XFP N-terminal domain							GO:0005975|GO:0016832	Xylulose 5-phosphate/Fructose 6-phosphate phosphoketolase, conserved site, Xylulose 5-phosphate/Fructose 6-phosphate phosphoketolase, Thiamin diphosphate-binding fold, Xylulose 5-phosphate/Fructose 6-phosphate phosphoketolase, C-terminal, Probable phosphoketolase, Xylulose 5-phosphate/Fructose 6-phosphate phosphoketolase, thiamine diphosphate binding site, Xylulose 5-phosphate/Fructose 6-phosphat…		No		No	Zt09_1_00679	Mycgr3G98369
ZT3D7_g728	3D7.chr_1	2267510	2279512	-	3981	28	0.703341	core	11.281	19.6882	14.3152	20.3408	15.3499	20.3792	17.519	20.3792	11.281	Domain of Unknown Function (DUF908), Domain of unknown function (DUF4414), HECT-domain (ubiquitin-transferase), Domain of Unknown Function (DUF913)							GO:0004842	HECT domain, E3 ubiquitin ligase, domain of unknown function DUF908, Domain of unknown function DUF4414, E3 ubiquitin ligase, domain of unknown function DUF913	UniPathway: UPA00143	No		No	Zt09_1_00680	Mycgr3G98370
ZT3D7_g729	3D7.chr_1	2280613	2281841	+	314			core	0	0	3.89766	1.95697	3.29694	4.34447	2.62696	4.34447	0											No		No	Zt09_1_00681	Mycgr3G89152
ZT3D7_g730	3D7.chr_1	2282402	2283985	+	488	9	1.84426	core	30.621	45.0348	62.769	58.9437	69.5621	78.0658	60.8563	78.0658	30.621	6-phosphofructo-2-kinase, Histidine phosphatase superfamily (branch 1)							GO:0003824|GO:0008152|GO:0003824|GO:0005524|GO:0006003|GO:0003873|GO:0005524|GO:0006000	Histidine phosphatase superfamily, clade-1, Phosphoglycerate/bisphosphoglycerate mutase, active site, Fructose-2,6-bisphosphatase, P-loop containing nucleoside triphosphate hydrolase, Histidine phosphatase superfamily, 6-phosphofructo-2-kinase	UniPathway: UPA00109, KEGG: 00051+2.7.1.105+3.1.3.46|Reactome: REACT_474	No		No	Zt09_1_00682	Mycgr3G107052
ZT3D7_g731	3D7.chr_1	2285582	2286409	-	275	3	1.09091	core	0	3.1916	1.90646	1.89509	1.85414	0.608921	1.87461	3.1916	0				1	1	1					No		No
ZT3D7_g732	3D7.chr_1	2288233	2290105	+	359	8	2.22841	core	0	0	0	1.24189	1.08403	0.864587	0.432293	1.24189	0				4	7	4	7		Major facilitator superfamily domain		No		No
ZT3D7_g733	3D7.chr_1	2291701	2292990	+	408	6	1.47059	core	0	6.46123	24.4437	65.723	31.6849	24.8894	24.6666	65.723	0				4	7	4	7				No		No	Zt09_1_00686	Mycgr3G15445
ZT3D7_g734	3D7.chr_1	2293567	2295118	-	499	3	0.601202	core	59.8947	24.6647	81.0323	91.9063	59.4826	62.039	60.9669	91.9063	24.6647	TIP49 C-terminus							GO:0043141|GO:0003678|GO:0005524	P-loop containing nucleoside triphosphate hydrolase, RuvB-like, AAA+ ATPase domain, Nucleic acid-binding, OB-fold, TIP49, C-terminal		No		No	Zt09_1_00687	Mycgr3G98372
ZT3D7_g735	3D7.chr_1	2295655	2296274	+	188	3	1.59574	core	90.5438	107.197	77.0251	105.162	185.792	215.445	106.18	215.445	77.0251	Iron-sulphur cluster biosynthesis							GO:0005198|GO:0016226|GO:0051536	FeS cluster biogenesis, FeS cluster insertion protein, FeS cluster insertion, C-terminal, conserved site		No		No	Zt09_1_00688	Mycgr3G27852
ZT3D7_g736	3D7.chr_1	2296370	2296754	-	110	2	1.81818	core	38.5423	47.6152	71.1059	247.891	558.795	576.646	159.498	576.646	38.5423	Stress responsive A/B Barrel Domain	1							Stress responsive alpha-beta barrel, Dimeric alpha-beta barrel		No		No	Zt09_1_00689	Mycgr3G31813
ZT3D7_g737	3D7.chr_1	2296974	2297846	+	221	2	0.904977	core	19.2711	23.8076	36.343	103.33	102.783	76.6771	56.51	103.33	19.2711	DUF2407 C-terminal domain			2	2	1			Domain of unknown function DUF2407 C-terminal		No		No		Mycgr3G34686
ZT3D7_g738	3D7.chr_1	2297857	2298978	-	373	7	1.87668	core	11.439	14.1318	32.3589	116.476	106.888	76.6487	54.5038	116.476	11.439	Regulator of chromosome condensation (RCC1) repeat								Regulator of chromosome condensation, RCC1, Regulator of chromosome condensation 1/beta-lactamase-inhibitor protein II		No		No	Zt09_1_00690	Mycgr3G89160
ZT3D7_g739	3D7.chr_1	2299746	2300585	+	279	5	1.79211	core	7.63963	0	2.50564	8.20592	11.9335	12.0902	7.92278	12.0902	0	Calcineurin-like phosphoesterase							GO:0016787	Metallo-dependent phosphatase-like, Calcineurin-like phosphoesterase domain, apaH type		No		No	Zt09_1_00691	Mycgr3G83616
ZT3D7_g740	3D7.chr_1	2300966	2301986	+	262	5	1.9084	core	8.13345	10.0481	19.3401	7.52888	16.5965	13.5107	11.7794	19.3401	7.52888											No		No	Zt09_1_00692
ZT3D7_g741	3D7.chr_1	2302813	2305414	+	710	9	1.26761	core	21.06	447.255	900.161	13.8196	2.03224	4.25474	17.4398	900.161	2.03224		1	1	1					ClpP/crotonase-like domain		Yes		No	Zt09_1_00693	Mycgr3G89162
ZT3D7_g742	3D7.chr_1	2305647	2306715	-	201	1	0.497512	core	0	0	3.47316	3.88399	2.23534	2.13941	2.18737	3.88399	0											No		No	Zt09_1_00694	Mycgr3G89163
ZT3D7_g743	3D7.chr_1	2307389	2308122	-	224			core	66.5497	101.791	109.134	118.391	136.197	129.115	113.762	136.197	66.5497	Snare region anchored in the vesicle membrane C-terminus, Vesicle transport v-SNARE protein N-terminus			1	1	1	1	GO:0016020|GO:0016192|GO:0006886|GO:0016020|GO:0005515	t-SNARE, Vesicle transport v-SNARE, N-terminal, Target SNARE coiled-coil homology domain		No		No	Zt09_1_00695	Mycgr3G98375
ZT3D7_g744	3D7.chr_1	2308628	2310361	+	577	7	1.21317	core	33.3077	50.2925	23.6692	34.5809	30.8577	23.9674	32.0827	50.2925	23.6692	Flavin containing amine oxidoreductase		1	2	2	1		GO:0016491|GO:0055114	FAD/NAD(P)-binding domain, Amine oxidase		No		No	Zt09_1_00696	Mycgr3G32012
ZT3D7_g745	3D7.chr_1	2310519	2311621	+	309	1	0.323625	core	6.90031	2.84155	2.82894	16.089	6.40893	5.42137	5.91515	16.089	2.82894	HAUS augmin-like complex subunit 4							GO:0051225|GO:0070652	HAUS augmin-like complex subunit 4		No		No	Zt09_1_00697
ZT3D7_g746	3D7.chr_1	2312273	2313232	-	298	2	0.671141	core	7.15417	8.83827	15.2517	10.5583	9.56435	10.0372	9.80076	15.2517	7.15417		1	1	1							Yes		No	Zt09_1_00698	Mycgr3G89166
ZT3D7_g747	3D7.chr_1	2314834	2316999	+	619	6	0.969305	core	3.45016	0	0.848683	2.19944	1.74789	2.05237	1.90013	3.45016	0	GMC oxidoreductase, GMC oxidoreductase	1	1	1				GO:0016614|GO:0050660|GO:0055114|GO:0016614|GO:0055114|GO:0016491|GO:0055114	Glucose-methanol-choline oxidoreductase, N-terminal, Glucose-methanol-choline oxidoreductase, C-terminal, FAD/NAD(P)-binding domain		Yes		No	Zt09_1_00699	Mycgr3G89167
ZT3D7_g748	3D7.chr_1	2317827	2318291	-	154	1	0.649351	core	248.411	591.043	165.21	90.6288	158.378	187.424	176.317	591.043	90.6288	Protein of unknown function (DUF1674)								Protein of unknown function DUF1674		No		No	Zt09_1_00700	Mycgr3G102272
ZT3D7_g749	3D7.chr_1	2319316	2321630	+	647	5	0.772798	core	3.30108	5.43754	4.06006	1.84495	0.534227	0.666914	2.57301	5.43754	0.534227								GO:0005506|GO:0016705|GO:0020037|GO:0055114	Cytochrome P450	Reactome: REACT_13433	No		No	Zt09_1_00701	Mycgr3G89169
ZT3D7_g750	3D7.chr_1	2322014	2324485	-	823	10	1.21507	core	41.5359	73.7631	48.9572	33.0303	28.6413	36.3921	38.964	73.7631	28.6413	40S ribosome biogenesis protein Tsr1 and BMS1 C-terminal, AARP2CN (NUC121) domain							GO:0005634|GO:0042254	Ribosome biogenesis protein BMS1/TSR1, C-terminal, AARP2CN, Bms1/Tsr1-type G domain		No		No	Zt09_1_00702	Mycgr3G32817
ZT3D7_g751	3D7.chr_1	2325227	2326492	+	421	9	2.13777	core	25.3448	4.17479	4.5719	105.264	426.144	428.405	65.3043	428.405	4.17479	Phosphomannose isomerase type I							GO:0004476|GO:0005975|GO:0008270|GO:0004476|GO:0009298	Mannose-6-phosphate isomerase, type I, RmlC-like jelly roll fold, RmlC-like cupin domain, Mannose-6-phosphate isomerase	KEGG: 00051+5.3.1.8|KEGG: 00520+5.3.1.8|MetaCyc: PWY-3861|MetaCyc: PWY-3881|MetaCyc: PWY-5659|MetaCyc: PWY-6992|MetaCyc: PWY-7456|MetaCyc: PWY-7586|MetaCyc: PWY-882, KEGG: 00051+5.3.1.8|KEGG: 00520+5.3.1.8|MetaCyc: PWY-3861|MetaCyc: PWY-3881|MetaCyc: PWY-5659|MetaCyc: PWY-6992|MetaCyc: PWY-7456|MetaCyc: PWY-7586|MetaCyc: PWY-882|UniPathway: UPA00126	No		No	Zt09_1_00703	Mycgr3G98377
ZT3D7_g752	3D7.chr_1	2327579	2329807	-	742	2	0.269542	core	51.822	41.4951	11.331	22.0491	46.1262	45.5297	43.5124	51.822	11.331	Protein of unknown function (DUF726)			2	3	2	2		Protein of unknown function DUF726, Alpha/Beta hydrolase fold		No		No	Zt09_1_00704	Mycgr3G65706
ZT3D7_g753	3D7.chr_1	2330119	2332297	+	620	2	0.322581	core	24.1122	14.1849	28.8088	40.7594	27.3637	20.1814	25.738	40.7594	14.1849	Domain of unknown function (DUF1741)								Domain of unknown function DUF1741		No		No	Zt09_1_00705	Mycgr3G65710
ZT3D7_g754	3D7.chr_1	2332361	2333107	-	248	3	1.20968	core	17.1815	10.613	26.767	38.1855	30.0421	25.5516	26.1593	38.1855	10.613	AAA domain							GO:0019359|GO:0050262	P-loop containing nucleoside triphosphate hydrolase, Nicotinamide riboside kinase, Uridine kinase-like	KEGG: 00760+2.7.1.173+2.7.1.22|MetaCyc: PWY-5381|UniPathway: UPA00253, KEGG: 00240+2.7.1.48|KEGG: 00983+2.7.1.48|MetaCyc: PWY-7193|UniPathway: UPA00574|UniPathway: UPA00579	No		No	Zt09_1_00706	Mycgr3G32378
ZT3D7_g755	3D7.chr_1	2333353	2335162	+	564	3	0.531915	core	37.8601	51.4497	56.4988	56.5694	31.0083	33.4	44.6549	56.5694	31.0083	KH domain							GO:0003723|GO:0003676	K Homology domain, type 1, K Homology domain		No		No	Zt09_1_00707	Mycgr3G107063
ZT3D7_g756	3D7.chr_1	2335977	2339894	+	1305	5	0.383142	core	13.1032	9.44283	9.66953	8.95388	3.69943	3.86054	9.19836	13.1032	3.69943	CAP-Gly domain, Dynein associated protein							GO:0005869|GO:0010970|GO:0045502	Dynactin subunit 1, CAP Gly-rich domain, Dynein associated protein		No		No	Zt09_1_00708	Mycgr3G107063
ZT3D7_g757	3D7.chr_1	2340114	2343235	-	967	21	2.17166	core	0	0.910001	0.905964	3.66656	8.06984	10.1691	2.28828	10.1691	0	Meiosis protein SPO22/ZIP4 like							GO:0051321|GO:0005515	Meiosis specific protein Spo22/ZIP4/TEX11, Tetratricopeptide-like helical domain		No		No	Zt09_1_00709	Mycgr3G89175
ZT3D7_g758	3D7.chr_1	2345682	2346611	+	309	3	0.970874	core	324.315	76.7219	66.7631	50.1953	41.0268	33.3027	58.4792	324.315	33.3027				1	2	2	2				No		No	Zt09_1_00710	Mycgr3G107064
ZT3D7_g759	3D7.chr_1	2348155	2349031	-	163	1	0.613497	core	13.0433	91.3108	249.189	14.0101	33.9571	24.4481	29.2026	249.189	13.0433		1	1	1							Yes		No
ZT3D7_g760	3D7.chr_1	2350386	2351551	+	257	5	1.94553	core	0	3.41427	25.8333	5.50268	7.87566	6.6071	6.05489	25.8333	0	Domain of unknown function (DUF3328)			1	1	1	1		Protein of unknown function DUF3328		No		No	Zt09_1_00712	Mycgr3G89178
ZT3D7_g761	3D7.chr_1	2353237	2353548	-	84			orphan	0	31.0899	43.3328	31.6464	21.603	12.7106	26.3465	43.3328	0											No		No
ZT3D7_g762	3D7.chr_1	2353654	2353979	+	82	2	2.43902	orphan	25.7723	42.4521	65.5088	39.836	28.2891	16.1988	34.0625	65.5088	16.1988				1	1	1					No		No
ZT3D7_g763	3D7.chr_1	2356446	2359404	+	895	9	1.00559	orphan	9.54954	1.96625	9.78764	17.4709	25.567	18.6766	13.6293	25.567	1.96625	Protein of unknown function (DUF3435)							GO:0003677|GO:0006310|GO:0015074|GO:0003677	Protein of unknown function DUF3435, Integrase-like, catalytic domain, DNA breaking-rejoining enzyme, catalytic core		No		No
ZT3D7_g764	3D7.chr_1	2361394	2362451	-	313	3	0.958466	core	0	0	0.558581	0.535418	0.527274	0.229384	0.378329	0.558581	0	Lipoxygenase							GO:0016702|GO:0046872|GO:0055114	Lipoxygenase, Lipoxygenase, C-terminal		No		No	Zt09_1_00713	Mycgr3G89179
ZT3D7_g765	3D7.chr_1	2366147	2366529	+	85	7	8.23529	core	198.986	409.712	165.197	14.3359	10.8509	12.2836	89.7666	409.712	10.8509		1	1	1							Yes	1	Yes
ZT3D7_g766	3D7.chr_1	2384451	2385908	+	466	11	2.36052	core	54.9661	24.5213	93.8943	76.8406	50.4073	46.8354	52.6867	93.8943	24.5213											No		No	Zt09_1_00716	Mycgr3G107066
ZT3D7_g767	3D7.chr_1	2387439	2388157	+	217	4	1.84332	core	0	4.04074	13.6776	53.6411	66.3499	49.3394	31.5085	66.3499	0	Protein kinase domain							GO:0004672|GO:0005524|GO:0006468	Protein kinase-like domain, Protein kinase domain		No		No
ZT3D7_g768	3D7.chr_1	2388712	2391111	-	799			core	13.3694	11.011	18.4164	30.5654	8.16531	9.30345	12.1902	30.5654	8.16531											No		No	Zt09_1_00718	Mycgr3G78381,Mycgr3G102274
ZT3D7_g769	3D7.chr_1	2391488	2393038	-	497	1	0.201207	core	17.1815	8.84419	73.2572	80.6847	25.6899	29.3121	27.501	80.6847	8.84419											No		No	Zt09_1_00719
ZT3D7_g770	3D7.chr_1	2393657	2394894	+	374	2	0.534759	core	85.5639	98.6587	67.8192	78.1079	71.1624	70.4901	74.6352	98.6587	67.8192	Ribosomal protein S8							GO:0003735|GO:0005840|GO:0006412	Ribosomal protein S8		No		No	Zt09_1_00720	Mycgr3G107068
ZT3D7_g771	3D7.chr_1	2395458	2396304	+	168	2	1.19048	core	0	0	1.03784	4.42134	3.82961	6.10877	2.43373	6.10877	0											No		No	Zt09_1_00721	Mycgr3G89185,Mycgr3G107069
ZT3D7_g772	3D7.chr_1	2396439	2398394	-	616	8	1.2987	core	20.8016	41.4028	47.7574	64.6387	83.3065	70.1589	56.198	83.3065	20.8016	Ferric reductase NAD binding domain, FAD-binding domain, Ferric reductase like transmembrane component			4	7	4	4	GO:0016491|GO:0055114	Riboflavin synthase-like beta-barrel, Ferric reductase, NAD binding domain, Ferredoxin reductase-type FAD-binding domain, FAD-binding 8, Ferric reductase transmembrane component-like domain		No		No	Zt09_1_00722	Mycgr3G107069
ZT3D7_g773	3D7.chr_1	2398832	2399143	-	103			core	1789.44	965.581	295.135	471.314	669.926	775.903	722.915	1789.44	295.135								GO:0008270|GO:0016491|GO:0055114	NAD(P)-binding domain, Alcohol dehydrogenase superfamily, zinc-type		No		No	Zt09_1_00723	Mycgr3G102276
ZT3D7_g774	3D7.chr_1	2399484	2399979	-	127	7	5.51181	core	1738.02	2140.27	435.746	640.087	712.584	768.285	740.434	2140.27	435.746	Alcohol dehydrogenase GroES-like domain							GO:0055114|GO:0008270|GO:0016491|GO:0055114	Alcohol dehydrogenase, N-terminal, GroES-like, Alcohol dehydrogenase superfamily, zinc-type, Alcohol dehydrogenase, zinc-type, conserved site		No		No	Zt09_1_00723	Mycgr3G102276
ZT3D7_g775	3D7.chr_1	2400483	2401007	+	69	4	5.7971	core	0	0	15.0338	14.6773	48.1641	60.3652	14.8555	60.3652	0											No		No
ZT3D7_g776	3D7.chr_1	2401976	2404143	-	626	5	0.798722	core	23.8815	22.4786	12.3084	6.07775	7.65766	6.77763	9.98303	23.8815	6.07775	GMC oxidoreductase, GMC oxidoreductase	1	1	1				GO:0016614|GO:0050660|GO:0055114|GO:0016491|GO:0055114|GO:0016614|GO:0055114	Glucose-methanol-choline oxidoreductase, FAD/NAD(P)-binding domain, Glucose-methanol-choline oxidoreductase, N-terminal, Glucose-methanol-choline oxidoreductase, C-terminal	KEGG: 00260+1.2.1.8+1.1.99.1|MetaCyc: PWY-3722|MetaCyc: PWY-7494|UniPathway: UPA00529	Yes		No	Zt09_1_00724	Mycgr3G34982
ZT3D7_g777	3D7.chr_1	2404834	2407329	-	831	9	1.08303	core	141.407	191.634	133.654	130.536	55.4654	58.6948	132.095	191.634	55.4654	Protein of unknown function (DUF2457)								Protein of unknown function DUF2457		No		No	Zt09_1_00725
ZT3D7_g778	3D7.chr_1	2410290	2411793	+	482	11	2.28216	core	4.42877	18.2377	7.62585	5.25983	3.98874	4.47371	4.86677	18.2377	3.98874	Major Facilitator Superfamily			6	12	7	12	GO:0016021|GO:0055085	Major facilitator superfamily, Major facilitator superfamily domain		No		No	Zt09_1_00726	Mycgr3G65725
ZT3D7_g779	3D7.chr_1	2412046	2416050	-	1315	16	1.21673	core	30.8836	31.46	20.7915	35.9692	29.8395	32.8572	31.1718	35.9692	20.7915	Phosphopantetheine attachment site, AMP-binding enzyme, short chain dehydrogenase, Male sterility protein							GO:0003824|GO:0008152|GO:0008152|GO:0016491|GO:0031177	Acyl carrier protein-like, Thioester reductase-like domain, Phosphopantetheine attachment site, NAD(P)-binding domain, AMP-dependent synthetase/ligase, Short-chain dehydrogenase/reductase SDR, Polyketide synthase, ketoreductase domain, Male sterility, NAD-binding, Polyketide synthase, phosphopantetheine-binding domain, AMP-binding, conserved site, Glucose/ribitol dehydrogenase	Reactome: REACT_22258	No		No	Zt09_1_00727	Mycgr3G107072
ZT3D7_g780	3D7.chr_1	2417102	2418141	+	322	5	1.5528	core	39.7355	16.3631	12.4894	23.1911	36.4865	29.2121	26.2016	39.7355	12.4894											No		No	Zt09_1_00728	Mycgr3G98385
ZT3D7_g781	3D7.chr_1	2418369	2419359	+	254	2	0.787402	core	58.7203	189.994	102.485	158.452	263.486	257.507	174.223	263.486	58.7203	C-terminal domain of 1-Cys peroxiredoxin, AhpC/TSA family							GO:0051920|GO:0055114|GO:0016209|GO:0016491|GO:0055114	Thioredoxin-like fold, Peroxiredoxin, C-terminal, Alkyl hydroperoxide reductase subunit C/ Thiol specific antioxidant, Peroxiredoxin, AhpC-type	KEGG: 00480+1.11.1.15	No		No	Zt09_1_00729	Mycgr3G98385
ZT3D7_g782	3D7.chr_1	2419484	2421567	-	597	14	2.34506	core	10.7313	23.5687	30.7967	27.8328	19.8083	12.8877	21.6885	30.7967	10.7313	Fungal Zn(2)-Cys(6) binuclear cluster domain, Fungal specific transcription factor domain							GO:0000981|GO:0005634|GO:0006355|GO:0008270	Zn(2)-C6 fungal-type DNA-binding domain, Protein of unknown function DUF3468		No		No	Zt09_1_00730	Mycgr3G98385
ZT3D7_g783	3D7.chr_1	2421830	2423214	+	253	3	1.18577	core	682.153	676.267	1184.26	1421.75	1059.4	1300.36	1121.83	1421.75	676.267	Ribosomal L15							GO:0003735|GO:0005622|GO:0005840|GO:0006412|GO:0003735|GO:0005840|GO:0006412|GO:0003735|GO:0005840	Ribosomal protein L23/L15e core domain, Ribosomal protein L15e, Ribosomal protein L15e, conserved site, Ribosomal protein L15e core domain		No		No
ZT3D7_g784	3D7.chr_1	2424970	2427630	+	886	9	1.0158	core	19.2929	42.7034	29.8586	36.1809	26.1488	26.2284	28.0435	42.7034	19.2929	HECT-domain (ubiquitin-transferase)			1	1	1		GO:0004842	HECT domain	UniPathway: UPA00143	No		No	Zt09_1_00732	Mycgr3G52682
ZT3D7_g785	3D7.chr_1	2428868	2429789	+	286	6	2.0979	core	313.039	208.711	231.619	162.068	488.563	675.094	272.329	675.094	162.068	Sulfotransferase family			1	1	1	1		P-loop containing nucleoside triphosphate hydrolase		No		No	Zt09_1_00733	Mycgr3G52686
ZT3D7_g786	3D7.chr_1	2431261	2433348	+	652	5	0.766871	core	0	1.34898	2.14878	3.91911	4.28719	4.44882	3.03395	4.44882	0	Arylsulfotransferase (ASST)	1	1	1	1	1	1				No		No	Zt09_1_00734	Mycgr3G32432
ZT3D7_g787	3D7.chr_1	2434704	2436755	+	683	4	0.585652	core	46.91	38.6351	38.2073	67.5653	50.809	52.6862	48.8595	67.5653	38.2073	Major Facilitator Superfamily			6	12	7	11	GO:0005215|GO:0016021|GO:0055085	Tetracycline resistance protein TetA/multidrug resistance protein MdtG, Major facilitator superfamily domain, Major facilitator superfamily		No		No	Zt09_1_00735	Mycgr3G21745
ZT3D7_g788	3D7.chr_1	2436899	2438847	-	611	9	1.473	core	10.4858	4.31804	8.59777	26.0057	28.5531	20.8313	15.6585	28.5531	4.31804	Sodium/hydrogen exchanger family			7	13	7	13	GO:0006812|GO:0015299|GO:0016021|GO:0055085	Cation/H+ exchanger		No		No	Zt09_1_00736	Mycgr3G30018
ZT3D7_g789	3D7.chr_1	2439338	2440942	+	534	6	1.1236	core	47.9797	49.3952	52.4544	62.3602	42.9313	35.1383	48.6875	62.3602	35.1383	tRNA pseudouridine synthase							GO:0001522|GO:0003723|GO:0009451|GO:0009982	Pseudouridine synthase I, TruA, Pseudouridine synthase I, TruA, C-terminal, Pseudouridine synthase, catalytic domain, Pseudouridine synthase I, TruA, alpha/beta domain, Pseudouridine synthase I, TruA, N-terminal		No		No	Zt09_1_00737	Mycgr3G89199
ZT3D7_g790	3D7.chr_1	2440962	2441622	-	199	3	1.50754	core	21.391	22.022	21.0473	28.3004	14.5997	13.0849	21.2192	28.3004	13.0849	GPI-GlcNAc transferase complex, PIG-H component			1	2	2	2	GO:0017176	GPI-GlcNAc transferase complex, PIG-H component, conserved domain	KEGG: 00563+2.4.1.198|UniPathway: UPA00196	No		No	Zt09_1_00738	Mycgr3G28554
ZT3D7_g791	3D7.chr_1	2442842	2444895	-	667	6	0.89955	core	9.60672	9.23079	2.3631	4.55818	13.3839	12.867	9.41876	13.3839	2.3631	Arylsulfotransferase (ASST)	1	1	1	1	1	1				No		No	Zt09_1_00739	Mycgr3G32893
ZT3D7_g792	3D7.chr_1	2446480	2447148	-	151	1	0.662252	core	267.387	301.354	153.47	128.18	204.182	215.448	209.815	301.354	128.18	Ubiquitin-conjugating enzyme								Ubiquitin-conjugating enzyme E2, Ubiquitin-conjugating enzyme, active site, Ubiquitin-conjugating enzyme/RWD-like	MetaCyc: PWY-7511|UniPathway: UPA00143	No		No	Zt09_1_00740	Mycgr3G65747
ZT3D7_g793	3D7.chr_1	2447203	2448294	-	217	4	1.84332	core	107.936	105.059	99.7657	139.93	142.159	134.912	121.424	142.159	99.7657				2	3	2	3				No		No	Zt09_1_00741	Mycgr3G65747,Mycgr3G34966
ZT3D7_g794	3D7.chr_1	2449501	2450882	+	425	9	2.11765	core	60.2563	24.8136	50.2304	62.0917	32.8937	20.3456	41.5621	62.0917	20.3456	Aminotransferase class I and II							GO:0003824|GO:0008152|GO:0016740|GO:0000105|GO:0004400|GO:0009058|GO:0030170	Pyridoxal phosphate-dependent transferase, major region, subdomain 1, Pyridoxal phosphate-dependent transferase, Aminotransferase, class-II, pyridoxal-phosphate binding site, Histidinol-phosphate aminotransferase family, Pyridoxal phosphate-dependent transferase, major region, subdomain 2, Aminotransferase, class I/classII	KEGG: 00340+2.6.1.9|KEGG: 00350+2.6.1.9|KEGG: 00360+2.6.1.9|KEGG: 00400+2.6.1.9|KEGG: 00401+2.6.1.9|KEGG: 00960+2.6.1.9|UniPathway: UPA00031	No		No	Zt09_1_00742	Mycgr3G65750
ZT3D7_g795	3D7.chr_1	2451263	2452813	+	346	10	2.89017	core	0	2.53856	8.59282	6.94449	4.7713	4.35896	4.56513	8.59282	0		1	1	1					Alpha/Beta hydrolase fold		Yes		No
ZT3D7_g796	3D7.chr_1	2454334	2455548	+	404	2	0.49505	core	15.8452	21.7502	32.9135	59.1768	63.7728	61.8303	46.0452	63.7728	15.8452	Peptidase C13 family	1	1	1	1	1		GO:0006508|GO:0008233|GO:0003923|GO:0016255|GO:0042765	Peptidase C13, legumain, GPI-anchor transamidase	UniPathway: UPA00196	No		No	Zt09_1_00744	Mycgr3G30209
ZT3D7_g797	3D7.chr_1	2456044	2456706	+	181	3	1.65746	core	82.273	48.4001	65.532	59.5301	128.349	118.857	73.9025	128.349	48.4001	Ubiquitin-conjugating enzyme								Ubiquitin-conjugating enzyme E2, Ubiquitin-conjugating enzyme/RWD-like, Ubiquitin-conjugating enzyme, active site	MetaCyc: PWY-7511|UniPathway: UPA00143	No		No	Zt09_1_00745	Mycgr3G98392
ZT3D7_g798	3D7.chr_1	2456986	2458262	-	407	2	0.4914	core	31.4573	41.0214	26.6531	31.6372	34.2712	39.191	32.9542	41.0214	26.6531	IEC3 subunit of the Ino80 complex, chromatin re-modelling							GO:0005634|GO:0006338|GO:0031011	INO80 complex subunit 3		No		No	Zt09_1_00746	Mycgr3G89206
ZT3D7_g799	3D7.chr_1	2458468	2459766	+	432	3	0.694444	core	9.88036	44.7561	53.8741	37.3603	22.49	17.3552	29.9251	53.8741	9.88036	RNA recognition motif. (a.k.a. RRM, RBD, or RNP domain)							GO:0000166|GO:0003676	Nucleotide-binding alpha-beta plait domain, RNA recognition motif domain		No		No	Zt09_1_00747	Mycgr3G31509
ZT3D7_g800	3D7.chr_1	2460536	2461612	-	358			core	0	2.45371	3.90851	8.48151	16.5606	23.2064	6.19501	23.2064	0		1	1	1							Yes		No	Zt09_1_00748	Mycgr3G89208
ZT3D7_g801	3D7.chr_1	2462628	2465459	+	923	3	0.325027	core	39.3557	23.8334	52.2008	47.1653	27.3822	32.7654	36.0605	52.2008	23.8334	Kinesin motor domain							GO:0003777|GO:0005524|GO:0007018|GO:0008017|GO:0003777|GO:0005524|GO:0007018|GO:0003777|GO:0005871|GO:0007018	Kinesin motor domain, Kinesin motor domain, conserved site, Kinesin-like protein, P-loop containing nucleoside triphosphate hydrolase		No		No	Zt09_1_00749	Mycgr3G65760
ZT3D7_g802	3D7.chr_1	2465996	2467066	-	254	6	2.3622	core	58.7203	51.8165	42.645	23.7348	35.0606	35.5897	39.1173	58.7203	23.7348	Cysteine dioxygenase type I							GO:0005506|GO:0017172|GO:0046439|GO:0055114	Cysteine dioxygenase type I, RmlC-like cupin domain, RmlC-like jelly roll fold	KEGG: 00270+1.13.11.20|KEGG: 00430+1.13.11.20|MetaCyc: PWY-5331|UniPathway: UPA00012	No		No	Zt09_1_00750	Mycgr3G65763
ZT3D7_g803	3D7.chr_1	2467994	2469173	+	367	6	1.63488	core	93.0042	146.016	63.3899	63.9592	60.1642	52.0628	63.6745	146.016	52.0628	C-terminal region of MMR_HSR1 domain, 50S ribosome-binding GTPase, TGS domain							GO:0005525	GTP binding protein, second domain, P-loop containing nucleoside triphosphate hydrolase, GTP1/OBG, conserved site, TGS-like, OBG-type guanine nucleotide-binding (G) domain, GTP binding domain, TGS, Small GTP-binding protein domain	KEGG: 00970+6.1.1.3	No		No	Zt09_1_00751	Mycgr3G107086
ZT3D7_g804	3D7.chr_1	2469710	2470065	+	68	3	4.41176	core	31.0014	0	0	7.03889	6.3259	7.30706	6.68239	31.0014	0											No		No
ZT3D7_g805	3D7.chr_1	2471070	2472363	-	310	7	2.25806	core	20.6344	11.3297	7.33161	11.9529	9.19531	6.56192	10.2625	20.6344	6.56192	Fungal trichothecene efflux pump (TRI12)			4	8	5	8		Fungal trichothecene efflux pump, Major facilitator superfamily domain		No		No
ZT3D7_g806	3D7.chr_1	2475117	2475659	-	143			core	133.694	6.11723	70.645	138.934	342.103	258.929	136.314	342.103	6.11723									NTF2-like domain		No		No
ZT3D7_g807	3D7.chr_1	2476408	2477020	-	178	3	1.68539	core	250.956	63.9746	282.199	442.792	428.751	402.116	342.157	442.792	63.9746	Uncharacterised protein family (UPF0041)							GO:0005743|GO:0006850	Mitochondrial pyruvate carrier		No		No	Zt09_1_00754	Mycgr3G52717
ZT3D7_g808	3D7.chr_1	2477303	2477720	+	93	1	1.07527	core	159.294	74.9686	300.41	445.74	293.5	274.825	284.163	445.74	74.9686	Mitochondrial ribosomal protein L51 / S25 / CI-B8 domain								Ribosomal protein/NADH dehydrogenase domain, Thioredoxin-like fold, NADH dehydrogenase [ubiquinone] (complex I), alpha subcomplex, subunit 2		No		No
ZT3D7_g809	3D7.chr_1	2478199	2479087	-	279			core	76.3963	66.0661	50.1127	125.157	159.758	150.141	100.777	159.758	50.1127	Catalytic LigB subunit of aromatic ring-opening dioxygenase							GO:0006725|GO:0008198|GO:0016491|GO:0008270|GO:0016701|GO:0055114	Extradiol ring-cleavage dioxygenase, class III enzyme, subunit B, Extradiol aromatic ring-opening dioxygenase, DODA type		No		No	Zt09_1_00756	Mycgr3G107088
ZT3D7_g810	3D7.chr_1	2479630	2480514	+	236	1	0.423729	core	45.1286	59.4688	118.41	162.762	128.476	115.891	117.15	162.762	45.1286	Phospholipase/Carboxylesterase							GO:0016787	Alpha/Beta hydrolase fold, Phospholipase/carboxylesterase/thioesterase		No		No
ZT3D7_g811	3D7.chr_1	2480873	2482290	-	323	2	0.619195	core	59.4194	203.908	220.326	104.759	82.9214	70.4706	93.84	220.326	59.4194	short chain dehydrogenase	1	1	1				GO:0008152|GO:0016491|GO:0016491	Short-chain dehydrogenase/reductase SDR, NAD(P)-binding domain, Glucose/ribitol dehydrogenase, Short-chain dehydrogenase/reductase, conserved site		Yes		No	Zt09_1_00758	Mycgr3G102294
ZT3D7_g812	3D7.chr_1	2482949	2484529	+	492	6	1.21951	core	13.0168	17.8678	83.9617	125.646	106.641	86.1009	85.0313	125.646	13.0168	Glutamine synthetase, catalytic domain			1	1	1		GO:0003824|GO:0004356|GO:0006542|GO:0006807|GO:0004356|GO:0006807	Glutamine synthetase/guanido kinase, catalytic domain, Glutamine synthetase, beta-Grasp domain, Glutamine synthetase, catalytic domain	Reactome: REACT_13, KEGG: 00220+6.3.1.2|KEGG: 00250+6.3.1.2|KEGG: 00630+6.3.1.2|KEGG: 00910+6.3.1.2|MetaCyc: PWY-381|MetaCyc: PWY-5675|MetaCyc: PWY-6549|MetaCyc: PWY-6963|MetaCyc: PWY-6964	No		No	Zt09_1_00759	Mycgr3G107090
ZT3D7_g813	3D7.chr_1	2485292	2485882	+	118	1	0.847458	core	341.536	377.52	399.428	273.295	287.492	314.133	327.835	399.428	273.295	Synaptobrevin			1	1	1	1	GO:0016021|GO:0016192	Synaptobrevin, Synaptobrevin/Vesicle-associated membrane protein		No		No	Zt09_1_00760	Mycgr3G107091
ZT3D7_g814	3D7.chr_1	2504674	2509608	-	1625	6	0.369231	core	11.84	22.7534	14.1308	33.3393	13.4684	13.6877	13.9093	33.3393	11.84											No		No	Zt09_1_00762	Mycgr3G89219
ZT3D7_g815	3D7.chr_1	2511478	2513379	-	442	3	0.678733	core	632.555	982.292	920.525	920.429	3224.68	3838.82	951.408	3838.82	632.555			1	1				GO:0005975	Glycoside hydrolase superfamily, Glycoside hydrolase, catalytic domain		No		No
ZT3D7_g816	3D7.chr_1	2514342	2515512	-	277	3	1.08303	core	23.0838	12.6745	12.6183	44.7517	56.74	51.4723	33.9177	56.74	12.6183	Phosphoenolpyruvate hydrolase-like							GO:0003824	TIM-barrel domain, IGPS-like, Pyruvate/Phosphoenolpyruvate kinase-like domain, Aldolase-type TIM barrel		No		No
ZT3D7_g817	3D7.chr_1	2515859	2517261	+	426	5	1.17371	core	45.0864	4.12591	13.1443	41.6038	67.6778	45.9936	43.3451	67.6778	4.12591	Uncharacterised protein family (UPF0261)								Uncharacterised protein family UPF0261		No		No	Zt09_1_00765	Mycgr3G65793
ZT3D7_g818	3D7.chr_1	2517425	2520991	-	1188	13	1.09428	core	23.3879	30.3752	24.1924	29.3321	15.7348	15.5684	23.7901	30.3752	15.5684	Spinocerebellar ataxia type 10 protein domain							GO:0005488	Armadillo-like helical, High mobility group box domain, Armadillo-type fold, Ataxin-10 domain		No		No	Zt09_1_00766	Mycgr3G32716
ZT3D7_g819	3D7.chr_1	2521326	2522396	-	356	4	1.1236	core	125.829	93.7633	129.704	250.743	311.228	301.154	190.223	311.228	93.7633	Inositol monophosphatase family							GO:0046854|GO:0006790|GO:0008441	Inositol monophosphatase, Inositol monophosphatase, metal-binding site, 3(2),5 -bisphosphate nucleotidase HAL2, Inositol monophosphatase, conserved site	KEGG: 00920+3.1.3.7	No		No	Zt09_1_00767	Mycgr3G65799
ZT3D7_g820	3D7.chr_1	2522573	2522968	-	131	2	1.52672	core	0	0	2.65749	4.24549	4.33294	2.36451	2.511	4.33294	0											No		No	Zt09_1_00768
ZT3D7_g821	3D7.chr_1	2523839	2524750	-	303	8	2.64026	core	21.1095	28.9764	46.7334	48.851	51.1941	51.4928	47.7922	51.4928	21.1095	LUC7 N_terminus							GO:0003729|GO:0005685|GO:0006376	Luc7-related		No		No	Zt09_1_00769	Mycgr3G98404
ZT3D7_g822	3D7.chr_1	2524934	2527230	+	627	11	1.75439	core	13.6248	35.0669	64.7954	76.1781	51.3373	37.0838	44.2106	76.1781	13.6248	Gpi16 subunit, GPI transamidase component	1	1	1				GO:0016255|GO:0042765	GPI transamidase component PIG-T	UniPathway: UPA00196	Yes		No	Zt09_1_00770	Mycgr3G89224
ZT3D7_g823	3D7.chr_1	2527648	2530004	+	666	6	0.900901	core	0	1.32066	1.84072	8.37386	4.51312	6.9831	3.17692	8.37386	0			1	1							No		No	Zt09_1_00771	Mycgr3G89225
ZT3D7_g824	3D7.chr_1	2531256	2533014	-	455	5	1.0989	core	0	3.86351	1.15391	0.614478	0.23105	0.421209	0.517844	3.86351	0	Peroxidase, family 2	1	1	1				GO:0004601	Chloroperoxidase		Yes		No
ZT3D7_g825	3D7.chr_1	2534982	2536052	+	282	4	1.41844	core	7.55865	9.33796	6.81746	13.4655	18.2955	18.5793	11.4018	18.5793	6.81746											No		No	Zt09_1_00773	Mycgr3G89227
ZT3D7_g826	3D7.chr_1	2536498	2539309	+	899	4	0.444939	core	4.75355	58.7254	81.8508	14.612	18.6301	16.1393	17.3847	81.8508	4.75355		1	1	1							Yes		No	Zt09_1_00774	Mycgr3G10749
ZT3D7_g827	3D7.chr_1	2539508	2540030	-	133	2	1.50376	core	0	0	1.30891	3.90331	3.36969	4.47927	2.3393	4.47927	0		1	1	1							Yes	0.985	Yes	Zt09_1_00775
ZT3D7_g828	3D7.chr_1	2540768	2544021	-	635	16	2.51969	core	0	0	2.75778	2.67279	0.567972	0.452998	0.510485	2.75778	0	IucA / IucC family, Ferric iron reductase FhuF-like transporter							GO:0015343|GO:0019290	Aerobactin siderophore biosynthesis, IucA/IucC, N-terminal, Ferric iron reductase FhuF domain		No		No	Zt09_1_00776	Mycgr3G23189
ZT3D7_g829	3D7.chr_1	2544724	2547033	-	732	17	2.3224	core	0	8.41223	109.592	24.6945	8.41886	6.94391	8.41554	109.592	0	Ferric reductase NAD binding domain, Ferric reductase like transmembrane component	1	1	4	6	3	6	GO:0016491|GO:0055114	Ferric reductase, NAD binding domain, Ferric reductase transmembrane component-like domain		No		No	Zt09_1_00777	Mycgr3G65806
ZT3D7_g830	3D7.chr_1	2548107	2549688	+	507	5	0.986193	core	25.2649	19.0742	28.3117	27.726	13.5402	13.9422	22.1696	28.3117	13.5402	Major Facilitator Superfamily			6	12	7	11	GO:0016021|GO:0055085	Major facilitator superfamily domain, Major facilitator superfamily		No		No	Zt09_1_00778	Mycgr3G12289
ZT3D7_g831	3D7.chr_1	2550471	2550859	+	76	6	7.89474	core	0	11.44	0	0.727798	3.51848	7.48329	2.12314	11.44	0											No		No
ZT3D7_g832	3D7.chr_1	2551680	2553249	-	451	7	1.55211	core	0	1.94885	3.88041	0.826555	0.865781	1.38104	1.12341	3.88041	0	Glycosyl hydrolase family 76	1	1	1	1	1	1	GO:0003824|GO:0008496|GO:0016052	Six-hairpin glycosidase, Glycoside hydrolase, family 76, Mannan endo-1,6-alpha-mannosidase, Six-hairpin glycosidase-like		No		No	Zt09_1_00779	Mycgr3G34014
ZT3D7_g833	3D7.chr_1	2554168	2555161	-	312	4	1.28205	core	34.1709	47.8434	73.9683	94.3556	92.1349	112.451	83.0516	112.451	34.1709	Phosphorylase superfamily							GO:0003824|GO:0009116|GO:0016763|GO:0017061	Nucleoside phosphorylase domain, Purine phosphorylase, family 2, conserved site, Methylthioadenosine phosphorylase (MTAP), PNP/MTAP phosphorylase		No		No	Zt09_1_00780	Mycgr3G65810
ZT3D7_g834	3D7.chr_1	2555597	2556382	-	261	2	0.766284	core	130.632	107.589	68.2834	85.9857	259.778	305.243	119.11	305.243	68.2834	Pyridoxamine 5'-phosphate oxidase	1	1	1				GO:0010181|GO:0016491|GO:0055114	FMN-binding split barrel		Yes		No	Zt09_1_00781	Mycgr3G65814
ZT3D7_g835	3D7.chr_1	2556474	2556976	+	91			core	3789.92	4011.84	3767.17	3913.08	4323.64	5920.02	3962.46	5920.02	3767.17	Ribosomal protein S30							GO:0003735|GO:0005622|GO:0005840|GO:0006412	Ribosomal protein S30		No		No
ZT3D7_g836	3D7.chr_1	2557476	2562041	-	1521	7	0.460224	core	2.8109	1.15753	0.921916	0.625944	0.57357	1.30929	1.03972	2.8109	0.57357								GO:0000166	Nucleotide-binding alpha-beta plait domain		No		No	Zt09_1_00783
ZT3D7_g837	3D7.chr_1	2562838	2563554	-	150			core	184.161	64.1701	187.01	265.481	313.186	307.982	226.245	313.186	64.1701	Protein of unknown function (DUF1687)							GO:0005739|GO:0016491|GO:0055114	Thioredoxin-like fold, Protein of unknown function DUF1687, fungi		No		No
ZT3D7_g838	3D7.chr_1	2563891	2566255	-	491	14	2.85132	core	169.563	234.544	202.488	303.78	288.421	217.69	226.117	303.78	169.563	Calcineurin-like phosphoesterase, Serine-threonine protein phosphatase N-terminal domain							GO:0016787	Calcineurin-like phosphoesterase domain, apaH type, Serine/threonine-specific protein phosphatase/bis(5-nucleosyl)-tetraphosphatase, Serine-threonine protein phosphatase, N-terminal, Metallo-dependent phosphatase-like		No		No
ZT3D7_g839	3D7.chr_1	2567039	2569590	-	818	3	0.366748	core	52.2368	18.2845	41.1181	48.2627	13.3238	8.41338	29.7013	52.2368	8.41338	Leucine rich repeat							GO:0005515	Leucine-rich repeat domain, L domain-like, Leucine-rich repeat		No		No	Zt09_1_00786	Mycgr3G107101
ZT3D7_g840	3D7.chr_1	2569752	2570439	-	92	3	3.26087	core	0	0	30.1754	30.3301	11.6526	6.97033	9.31146	30.3301	0											No		No
ZT3D7_g841	3D7.chr_1	2572418	2573262	+	225	1	0.444444	core	66.2552	19.4885	20.1781	28.0202	17.1158	15.2977	19.8333	66.2552	15.2977	3-hydroxyacyl-CoA dehydrogenase, NAD binding domain, 3-hydroxyacyl-CoA dehydrogenase, C-terminal domain						1	GO:0003857|GO:0006631|GO:0055114|GO:0070403|GO:0003857|GO:0006631|GO:0016491|GO:0055114|GO:0016491|GO:0055114|GO:0055114	3-hydroxyacyl-CoA dehydrogenase, 3-hydroxyacyl-CoA dehydrogenase, NAD binding, 3-hydroxyacyl-CoA dehydrogenase, conserved site, 3-hydroxyacyl-CoA dehydrogenase, C-terminal, 6-phosphogluconate dehydrogenase, domain 2, NAD(P)-binding domain, 6-phosphogluconate dehydrogenase C-terminal domain-like	KEGG: 00062+4.2.1.17+1.1.1.35|KEGG: 00071+4.2.1.17+1.1.1.35|KEGG: 00120+1.1.1.35|KEGG: 00280+4.2.1.17+1.1.1.35|KEGG: 00281+4.2.1.17+1.1.1.35|KEGG: 00310+4.2.1.17+1.1.1.35|KEGG: 00360+4.2.1.17|KEGG: 00362+4.2.1.17+1.1.1.35|KEGG: 00380+4.2.1.17+1.1.1.35|KEGG: 00410+4.2.1.17|KEGG: 00592+4.2.1.17|KEGG: 00623+1.1.1.35|KEGG: 00627+4.2.1.17|KEGG: 00640+4.2.1.17|KEGG: 00650+4.2.1.17+1.1.1.35|KEGG: 00720+…	No		No	Zt09_1_00787	Mycgr3G65829
ZT3D7_g842	3D7.chr_1	2575258	2577108	+	616	5	0.811688	core	17.3347	38.5475	28.427	32.8189	23.2234	29.8847	29.1558	38.5475	17.3347	WD domain, G-beta repeat							GO:0005515	WD40-repeat-containing domain, WD40 repeat, WD40 repeat, conserved site, WD40/YVTN repeat-like-containing domain		No		No	Zt09_1_00788	Mycgr3G98409
ZT3D7_g843	3D7.chr_1	2577688	2578867	+	303	2	0.660066	core	21.1095	34.7716	94.0438	81.5413	57.1354	51.0189	54.0772	94.0438	21.1095	Haloacid dehalogenase-like hydrolase, HAD-hyrolase-like							GO:0008152|GO:0016791	HAD-superfamily hydrolase, subfamily IIA, Nitrophenylphosphatase-like domain, HAD-like domain, 2-phosphoglycolate phosphatase, eukaryotic		No		No	Zt09_1_00789	Mycgr3G65833
ZT3D7_g844	3D7.chr_1	2579047	2579760	-	237	8	3.37553	core	8.9878	3.70118	15.476	17.3458	9.92878	10.0878	10.0083	17.3458	3.70118	Sugar (and other) transporter			3	5	3	5	GO:0016021|GO:0022857|GO:0055085	Major facilitator superfamily domain, Major facilitator, sugar transporter-like		No		No	Zt09_1_00790	Mycgr3G31282
ZT3D7_g845	3D7.chr_1	2579927	2581193	-	298	6	2.01342	core	0	0	21.1177	4.99803	2.71829	1.52565	2.12197	21.1177	0	Sugar (and other) transporter			2	4	3	4	GO:0016021|GO:0022857|GO:0055085	Major facilitator superfamily domain, Major facilitator, sugar transporter-like		No		No
ZT3D7_g846	3D7.chr_1	2582043	2583146	-	326	11	3.37423	core	26.1663	8.08148	19.8459	17.3091	9.29773	9.76509	13.5371	26.1663	8.08148	Domain of unknown function (DUF4451)								Protein of unknown function DUF4451		No		No	Zt09_1_00791	Mycgr3G89241
ZT3D7_g847	3D7.chr_1	2584510	2586643	+	634	18	2.83912	core	33.6866	8.32329	13.5344	16.0031	11.3536	13.0442	13.2893	33.6866	8.32329	SET domain							GO:0005515	SET domain		No		No	Zt09_1_00792	Mycgr3G98411
ZT3D7_g848	3D7.chr_1	2586739	2588612	-	547	7	1.27971	core	31.2277	80.3724	133.466	35.4173	31.6406	17.7438	33.529	133.466	17.7438	Cytochrome P450							GO:0005506|GO:0016705|GO:0020037|GO:0055114|GO:0016705|GO:0055114	Cytochrome P450, Cytochrome P450, E-class, group I, Cytochrome P450, conserved site	Reactome: REACT_13433	No		No	Zt09_1_00793	Mycgr3G98411
ZT3D7_g849	3D7.chr_1	2592047	2594404	+	747	7	0.937082	core	57.1951	24.7306	25.5588	27.6206	34.9519	25.2928	26.5897	57.1951	24.7306											No		No	Zt09_1_00794	Mycgr3G107106
ZT3D7_g850	3D7.chr_1	2594817	2596554	-	553	9	1.62749	core	455.62	157.414	197.24	251.845	281.138	295.604	266.491	455.62	157.414	MmgE/PrpD family							GO:0019629|GO:0047547|GO:0051537|GO:0016829	2-methylcitrate dehydratase PrpD, MmgE/PrpD	KEGG: 00640+4.2.1.79|UniPathway: UPA00946	No		No	Zt09_1_00795	Mycgr3G102306
ZT3D7_g851	3D7.chr_1	2597560	2599234	+	504	6	1.19048	core	0	0	3.47316	1.81253	1.90749	1.61644	1.71448	3.47316	0	Sodium:dicarboxylate symporter family			5	10	6	10	GO:0006835|GO:0016020|GO:0017153	Sodium:dicarboxylate symporter	Reactome: REACT_15518|Reactome: REACT_19419	No		No	Zt09_1_00796	Mycgr3G35188
ZT3D7_g852	3D7.chr_1	2599556	2601328	+	590	4	0.677966	core	130.3	214.631	107.73	98.7108	70.8759	87.5045	103.22	214.631	70.8759	Ubiquitin family, Ubiquitin carboxyl-terminal hydrolase							GO:0005515|GO:0016579|GO:0036459|GO:0006511|GO:0036459	Ubiquitin domain, Peptidase C19, ubiquitin carboxyl-terminal hydrolase, Ubiquitin specific protease, conserved site, Ubiquitin specific protease domain, Ubiquitin-related domain		No		No	Zt09_1_00797	Mycgr3G65843
ZT3D7_g853	3D7.chr_1	2601676	2603952	+	662	2	0.302115	core	6.45278	10.629	3.17456	2.64847	2.02046	3.4764	3.32548	10.629	2.02046	Conserved region of Rad21 / Rec8 like protein, N terminus of Rad21 / Rec8 like protein							GO:0000228|GO:0005515	Rad21/Rec8-like protein, C-terminal, eukaryotic, Rad21/Rec8-like protein, N-terminal, Rad21/Rec8-like protein, C-terminal		No		No	Zt09_1_00798
ZT3D7_g854	3D7.chr_1	2604369	2604812	+	128	1	0.78125	core	33.1643	13.6571	97.8946	92.3871	58.3383	38.3398	48.339	97.8946	13.6571	Eukaryotic protein of unknown function (DUF953)								Thioredoxin-like fold, Protein of unknown function DUF953, thioredoxin-like		No		No	Zt09_1_00799	Mycgr3G32913
ZT3D7_g855	3D7.chr_1	2604984	2606509	-	487	1	0.205339	core	70.1343	27.0763	55.3499	126.627	106.037	83.49	76.8121	126.627	27.0763	Uncharacterised protein family (UPF0183)								Uncharacterised protein family UPF0183		No		No	Zt09_1_00800	Mycgr3G52792
ZT3D7_g856	3D7.chr_1	2607027	2610623	+	1198	10	0.834725	core	1.78407	7.3468	19.6021	20.5186	3.08808	3.84463	5.59571	20.5186	1.78407	Kinesin motor domain, Kinesin-associated microtubule-binding							GO:0003777|GO:0005871|GO:0007018|GO:0003777|GO:0005524|GO:0007018|GO:0008017|GO:0008017|GO:0003777|GO:0005524|GO:0007018	Kinesin-like protein, P-loop containing nucleoside triphosphate hydrolase, Kinesin motor domain, Kinesin-associated microtubule-binding domain, Kinesin motor domain, conserved site		No		No	Zt09_1_00801	Mycgr3G65848
ZT3D7_g857	3D7.chr_1	2611083	2612605	+	490	11	2.2449	core	60.9926	52.0276	82.1604	82.5198	116.149	102.295	82.3401	116.149	52.0276	Squalene/phytoene synthase			1	1	1	1	GO:0009058|GO:0016740|GO:0016765|GO:0004310|GO:0008610|GO:0016021	Squalene/phytoene synthase, Isoprenoid synthase domain, Squalene/phytoene synthase, conserved site, Farnesyl-diphosphate farnesyltransferase	KEGG: 00100+2.5.1.21|KEGG: 00909+2.5.1.21|MetaCyc: PWY-5670|UniPathway: UPA00767	No		No	Zt09_1_00802	Mycgr3G65850
ZT3D7_g858	3D7.chr_1	2615098	2615565	-	134	9	6.71642	core	0	6.52505	28.5828	26.8441	31.7749	21.1634	24.0037	31.7749	0	Anaphase-promoting complex subunit 11 RING-H2 finger							GO:0004842|GO:0005680|GO:0005515|GO:0008270	Anaphase-promoting complex subunit 11, Zinc finger, RING-type, Zinc finger, RING/FYVE/PHD-type	UniPathway: UPA00143	No		No	Zt09_1_00803	Mycgr3G29486
ZT3D7_g859	3D7.chr_1	2615970	2617053	+	341	3	0.879765	core	43.7827	28.3324	119.494	190.789	269.295	234.894	155.141	269.295	28.3324	Rhodanese-like domain								Rhodanese-like domain		No		No	Zt09_1_00804	Mycgr3G65854
ZT3D7_g860	3D7.chr_1	2617901	2618476	+	168	4	2.38095	core	0	20.8493	26.9838	9.6164	6.94674	8.808	9.2122	26.9838	0		1	1	1							Yes	0.95	Yes	Zt09_1_00805
ZT3D7_g861	3D7.chr_1	2618589	2619794	-	401	8	1.99501	core	0	10.9562	18.7611	16.3103	13.8906	14.0948	13.9927	18.7611	0	Aminotransferase class I and II							GO:0003824|GO:0009058|GO:0030170	Pyridoxal phosphate-dependent transferase, Pyridoxal phosphate-dependent transferase, major region, subdomain 2, Pyridoxal phosphate-dependent transferase, major region, subdomain 1, Aminotransferase, class I/classII		No		No	Zt09_1_00806	Mycgr3G98417
ZT3D7_g862	3D7.chr_1	2621109	2624475	+	1103	37	3.35449	core	79.4411	178.729	64.0254	43.8408	57.3966	78.3551	71.1903	178.729	43.8408	ABC-2 type transporter, ABC transporter	1	1	4	7	4	7	GO:0005524|GO:0016887|GO:0016020	ABC transporter, conserved site, ABC-2 type transporter, ABC transporter-like, AAA+ ATPase domain, P-loop containing nucleoside triphosphate hydrolase, EGF-like, conserved site		No		No	Zt09_1_00808	Mycgr3G65859
ZT3D7_g863	3D7.chr_1	2624796	2628257	-	1153	2	0.173461	core	20.39	25.9532	34.8053	28.522	12.5601	11.838	23.1716	34.8053	11.838				1	1	1	1				No		No	Zt09_1_00809	Mycgr3G102314
ZT3D7_g864	3D7.chr_1	2629030	2630295	+	421	5	1.18765	core	81.1032	52.1849	42.3939	49.7104	41.6585	40.5648	46.0522	81.1032	40.5648	Phosphotyrosyl phosphate activator (PTPA) protein			1	1	1		GO:0019211	Phosphotyrosyl phosphatase activator, PTPA		No		No	Zt09_1_00810	Mycgr3G65863
ZT3D7_g865	3D7.chr_1	2630620	2631998	-	439			core	233.356	252.252	33.4844	32.1808	73.9565	83.2672	78.6119	252.252	32.1808	Putative serine esterase (DUF676)			1	1	1	1		Alpha/Beta hydrolase fold, Domain of unknown function DUF676, lipase-like		No		No	Zt09_1_00811	Mycgr3G83678
ZT3D7_g866	3D7.chr_1	2638422	2639425	+	76	3	3.94737	core	0	0	4.5557	9.70397	10.5554	8.41871	6.4872	10.5554	0											No		No
ZT3D7_g867	3D7.chr_1	2639477	2641205	+	553	14	2.53165	core	7.72237	9.54023	16.1464	19.6917	9.6991	7.49736	9.61967	19.6917	7.49736								GO:0003676	Ribonuclease H-like domain		No		No	Zt09_1_00813	Mycgr3G34630
ZT3D7_g868	3D7.chr_1	2642111	2643298	+	395	2	0.506329	core	102.633	140.14	59.3507	43.7757	25.4275	32.0725	51.5632	140.14	25.4275											No		No	Zt09_1_00814	Mycgr3G107116
ZT3D7_g869	3D7.chr_1	2644205	2644969	-	254	1	0.393701	core	25.1658	17.2722	16.5077	20.072	10.6244	9.41526	16.89	25.1658	9.41526	Protein kinase domain							GO:0004674|GO:0004672|GO:0006468|GO:0004672|GO:0005524|GO:0006468	Protein kinase-like domain, Serine/threonine-protein kinase Bud32, Tyrosine-protein kinase, active site, Serine/threonine/dual specificity protein kinase, catalytic domain, Protein kinase domain		No		No	Zt09_1_00815	Mycgr3G65866
ZT3D7_g870	3D7.chr_1	2645329	2646971	-	528			core	68.7422	36.634	82.2266	117.554	81.6866	60.0903	75.2144	117.554	36.634											No		No	Zt09_1_00816	Mycgr3G98421
ZT3D7_g871	3D7.chr_1	2647307	2649739	-	685	6	0.875912	core	542.57	943.801	461.242	714.91	686.5	787.989	700.705	943.801	461.242	Transketolase, thiamine diphosphate binding domain, Transketolase, pyrimidine binding domain, Transketolase, C-terminal domain							GO:0003824|GO:0008152|GO:0004802	Transketolase, N-terminal, Transketolase, C-terminal/Pyruvate-ferredoxin oxidoreductase, domain II, Transketolase-like, pyrimidine-binding domain, Thiamin diphosphate-binding fold, Transketolase, bacterial-like, Transketolase binding site	KEGG: 00730+2.2.1.7|KEGG: 00900+2.2.1.7|MetaCyc: PWY-6891|MetaCyc: PWY-6892|MetaCyc: PWY-7560|UniPathway: UPA00064, KEGG: 00030+2.2.1.1|KEGG: 00710+2.2.1.1|MetaCyc: PWY-1861|MetaCyc: PWY-5723|MetaCyc: PWY-6901	No		No	Zt09_1_00817	Mycgr3G102318
ZT3D7_g872	3D7.chr_1	2650373	2652544	-	723	10	1.38313	core	11.8182	0	29.3132	40.2242	9.77085	5.14003	10.7945	40.2242	0	CFEM domain			1	1	1	1		Extracellular membrane protein, CFEM domain		No		No	Zt09_1_00818	Mycgr3G89261
ZT3D7_g873	3D7.chr_1	2653064	2655238	-	724	3	0.414365	core	29.5048	21.8702	17.4185	23.0088	16.0685	13.5774	19.6443	29.5048	13.5774	Protein similar to CwfJ C-terminus 1, Protein similar to CwfJ C-terminus 2							GO:0003824	Cwf19-like, C-terminal domain-1, HIT-like domain, Cwf19-like protein, C-terminal domain-2		No		No	Zt09_1_00819	Mycgr3G33196
ZT3D7_g874	3D7.chr_1	2655532	2656911	+	393	2	0.508906	core	21.7167	17.8859	30.7163	39.2093	33.9609	26.3245	28.5204	39.2093	17.8859	Conserved hypothetical ATP binding protein							GO:0003924	P-loop containing nucleoside triphosphate hydrolase, GPN-loop GTPase, GPN-loop GTPase 1		No		No	Zt09_1_00820	Mycgr3G98423
ZT3D7_g875	3D7.chr_1	2657671	2658608	+	295	3	1.01695	core	14.4534	23.8076	61.6251	74.0264	21.4074	16.8711	22.6075	74.0264	14.4534	Cell division control protein 14, SIN component								Cell division protein Cdc14		No		No	Zt09_1_00821	Mycgr3G65875
ZT3D7_g876	3D7.chr_1	2659237	2660414	-	373	1	0.268097	core	102.951	188.424	210.567	249.235	141.579	123.704	165.001	249.235	102.951	JAB1/Mov34/MPN/PAD-1 ubiquitin protease							GO:0005515|GO:0003743|GO:0005737|GO:0005852	JAB1/MPN/MOV34 metalloenzyme domain, Eukaryotic translation initiation factor 3 subunit H		No		No	Zt09_1_00822	Mycgr3G65878
ZT3D7_g877	3D7.chr_1	2661109	2662033	+	274	2	0.729927	core	38.8927	6.40641	10.2048	23.2313	15.4891	8.90512	12.8469	38.8927	6.40641	Glutathione S-transferase, N-terminal domain, Glutathione S-transferase, C-terminal domain							GO:0005515|GO:0004364|GO:0005737|GO:0008152	Glutathione S-transferase, N-terminal, Glutathione S-transferase, omega-class, Glutathione S-transferase, C-terminal-like, Thioredoxin-like fold	KEGG: 00053+1.8.5.1|KEGG: 00480+2.5.1.18+1.8.5.1|KEGG: 00980+2.5.1.18|KEGG: 00982+2.5.1.18|MetaCyc: PWY-2261|MetaCyc: PWY-4061|MetaCyc: PWY-4202|MetaCyc: PWY-6370|MetaCyc: PWY-6842|MetaCyc: PWY-7112|MetaCyc: PWY-7533|Reactome: REACT_11193|Reactome: REACT_13433	No		No	Zt09_1_00823	Mycgr3G33235
ZT3D7_g878	3D7.chr_1	2668907	2669887	+	326	4	1.22699	core	425.203	223.588	58.4649	57.0116	72.2185	88.0326	80.1256	425.203	57.0116	Zinc finger, C2H2 type							GO:0046872|GO:0003676	Zinc finger, C2H2, Zinc finger C2H2-type/integrase DNA-binding domain, Zinc finger, C2H2-like		No		No	Zt09_1_00824	Mycgr3G89267,Mycgr3G102326
ZT3D7_g879	3D7.chr_1	2671694	2673509	-	497	8	1.60966	core	12.8861	8.84419	14.7923	9.52762	6.61893	6.07454	9.1859	14.7923	6.07454	Cytochrome P450		1	1			1	GO:0005506|GO:0016705|GO:0020037|GO:0055114|GO:0016705|GO:0055114	Cytochrome P450, Cytochrome P450, E-class, group I, Cytochrome P450, conserved site	Reactome: REACT_13433	No		No	Zt09_1_00825	Mycgr3G65881
ZT3D7_g880	3D7.chr_1	2673965	2678369	+	910	15	1.64835	core	4.69615	3.86775	7.1236	7.44335	4.34521	3.84775	4.52068	7.44335	3.84775	Aldehyde dehydrogenase family, Polyprenyl synthetase							GO:0008152|GO:0016491|GO:0055114|GO:0008152|GO:0016491|GO:0016620|GO:0055114|GO:0008299	Aldehyde dehydrogenase domain, Aldehyde dehydrogenase, C-terminal, Polyprenyl synthetase, Aldehyde dehydrogenase N-terminal domain, Isoprenoid synthase domain, Aldehyde/histidinol dehydrogenase, Aldehyde dehydrogenase, glutamic acid active site		No		No	Zt09_1_00826	Mycgr3G34236,Mycgr3G23748
ZT3D7_g881	3D7.chr_1	2698013	2698469	-	134	4	2.98507	core	31.6903	58.7254	28.5828	8.02554	4.12516	4.09041	18.3042	58.7254	4.09041	Cupin domain								Cupin 2, conserved barrel, RmlC-like jelly roll fold, RmlC-like cupin domain		No		No	Zt09_1_00827	Mycgr3G89270
ZT3D7_g882	3D7.chr_1	2699251	2700905	-	530	8	1.50943	core	0	19.9069	13.873	5.45277	2.66444	1.44686	4.05861	19.9069	0	Cytochrome P450			2	2	1	1	GO:0005506|GO:0016705|GO:0020037|GO:0055114|GO:0004497|GO:0005506|GO:0016705|GO:0020037|GO:0055114	Cytochrome P450, Cytochrome P450, E-class, group IV	Reactome: REACT_13433	No		No	Zt09_1_00828	Mycgr3G34461
ZT3D7_g883	3D7.chr_1	2701378	2704521	+	884	16	1.80995	core	7.25118	21.8976	14.2694	10.7648	4.71096	3.17406	9.008	21.8976	3.17406									Terpenoid cyclases/protein prenyltransferase alpha-alpha toroid		No		No	Zt09_1_00829	Mycgr3G65882
ZT3D7_g884	3D7.chr_1	2706383	2708686	+	767	5	0.65189	core	13.9264	25.2336	40.423	52.6109	33.4342	26.7599	30.0971	52.6109	13.9264	Exocyst complex component Sec6							GO:0000145|GO:0006887	Exocyst complex component Sec6		No		No	Zt09_1_00831	Mycgr3G65888
ZT3D7_g885	3D7.chr_1	2708886	2710498	-	478	6	1.25523	core	13.3973	1.839	9.88654	14.7023	8.0441	7.01722	8.96532	14.7023	1.839	Fungal specific transcription factor domain			1	1	1	1	GO:0003677|GO:0005634|GO:0006351|GO:0008270	Transcription factor domain, fungi		No		No	Zt09_1_00832	Mycgr3G65891
ZT3D7_g886	3D7.chr_1	2711731	2713034	-	396	3	0.757576	core	91.5986	75.4407	80.8494	121.256	95.5016	73.6596	86.224	121.256	73.6596	HMGL-like							GO:0003824	Aldolase-type TIM barrel, Pyruvate carboxyltransferase		No		No	Zt09_1_00833	Mycgr3G52842
ZT3D7_g887	3D7.chr_1	2721030	2722747	+	535	11	2.05607	core	11.9726	26.295	33.3773	3.27599	5.81271	4.74803	8.89263	33.3773	3.27599	Cytochrome P450			2	2	1	1	GO:0004497|GO:0005506|GO:0016705|GO:0020037|GO:0055114|GO:0005506|GO:0016705|GO:0020037|GO:0055114|GO:0016705|GO:0055114	Cytochrome P450, E-class, group IV, Cytochrome P450, Cytochrome P450, conserved site	Reactome: REACT_13433	No		No	Zt09_1_00834	Mycgr3G31539
ZT3D7_g888	3D7.chr_1	2723091	2723594	-	167			core	63.6636	136.327	37.5845	54.7061	68.2683	58.5932	61.1284	136.327	37.5845											No		No	Zt09_1_00835	Mycgr3G89276
ZT3D7_g889	3D7.chr_1	2724056	2724731	+	206	1	0.485437	core	20.6676	4.25546	5.0839	8.84374	7.19843	8.81486	8.00665	20.6676	4.25546	Flavin-binding monooxygenase-like		1	1				GO:0016491|GO:0055114|GO:0004499|GO:0050660|GO:0050661|GO:0055114	FAD/NAD(P)-binding domain, Flavin monooxygenase-like		No		No
ZT3D7_g890	3D7.chr_1	2724992	2726327	+	390	2	0.512821	core	16.4125	13.5174	6.72869	11.2272	16.5141	16.4562	14.9649	16.5141	6.72869								GO:0016491|GO:0055114	FAD/NAD(P)-binding domain		No		No
ZT3D7_g891	3D7.chr_1	2726361	2728783	-	770	5	0.649351	core	77.6845	155.382	27.9812	14.6098	49.3315	33.1018	41.2166	155.382	14.6098	UV-endonuclease UvdE		1	1				GO:0004519|GO:0006289|GO:0009411	UV-endonuclease UvdE		No		No	Zt09_1_00836,Zt09_1_00837	Mycgr3G83691,Mycgr3G89277
ZT3D7_g892	3D7.chr_1	2729436	2731053	-	469	16	3.41151	core	27.3076	13.1195	24.2567	30.2857	16.7165	14.3032	20.4866	30.2857	13.1195								GO:0046872|GO:0003676	Zinc finger, C2H2, Zinc finger C2H2-type/integrase DNA-binding domain, Zinc finger, C2H2-like		No		No	Zt09_1_00838	Mycgr3G107126
ZT3D7_g893	3D7.chr_1	2732119	2732575	+	117	2	1.7094	core	199.407	111.976	104.048	100.841	136.865	108.447	110.212	199.407	100.841											No		No	Zt09_1_00839
ZT3D7_g894	3D7.chr_1	2732747	2733942	-	378	6	1.5873	core	28.2203	23.2422	9.25565	28.3406	84.4301	84.0628	28.2804	84.4301	9.25565								GO:0005515	F-box domain, Leucine-rich repeat domain, L domain-like		No		No	Zt09_1_00840
ZT3D7_g895	3D7.chr_1	2734523	2735066	+	116			core	1261.52	519.494	136.418	1302.5	5489.08	5616.85	1282.01	5616.85	136.418											No		No
ZT3D7_g896	3D7.chr_1	2735618	2736037	+	80			core	607.398	76.1255	84.4492	682.171	1789.24	2097.67	644.784	2097.67	76.1255	Peptidase inhibitor I78 family								Proteinase inhibitor I78		No		No
ZT3D7_g897	3D7.chr_1	2736684	2737840	+	284	4	1.40845	core	300.224	200.903	92.3129	264.93	519.929	322.309	282.577	519.929	92.3129	Aldo/keto reductase family								NADP-dependent oxidoreductase domain, Aldo/keto reductase/potassium channel subunit beta		No		No	Zt09_1_00843	Mycgr3G31514
ZT3D7_g898	3D7.chr_1	2737863	2738516	-	105	2	1.90476	core	201.802	116.343	81.0786	173.584	411.354	271.119	187.693	411.354	81.0786	Complex 1 protein (LYR family)								LYR motif-containing protein 2, Complex 1 LYR protein		No		No
ZT3D7_g899	3D7.chr_1	2738775	2739641	+	288	1	0.347222	core	170.24	192.026	97.7112	93.2068	123.223	107.583	115.403	192.026	93.2068									NAD(P)-binding domain		No		No	Zt09_1_00845	Mycgr3G65910
ZT3D7_g900	3D7.chr_1	2740067	2741866	-	505	5	0.990099	core	54.957	34.8174	27.7304	53.3455	41.1976	34.1629	38.0075	54.957	27.7304	Protein kinase domain							GO:0004672|GO:0005524|GO:0006468|GO:0004672|GO:0006468	Protein kinase-like domain, Protein kinase domain, Serine/threonine/dual specificity protein kinase, catalytic domain, Serine/threonine-protein kinase, active site		No		No
ZT3D7_g901	3D7.chr_1	2742221	2743672	+	483	5	1.0352	core	8.83924	10.92	28.9908	43.6513	23.3543	25.001	24.1777	43.6513	8.83924	Sugar (and other) transporter			6	12	7	12	GO:0016020|GO:0022891|GO:0055085|GO:0016021|GO:0022857|GO:0055085|GO:0005215|GO:0016021|GO:0055085	Sugar/inositol transporter, Major facilitator, sugar transporter-like, Major facilitator superfamily domain, Sugar transporter, conserved site	Reactome: REACT_15518	No		No	Zt09_1_00847	Mycgr3G65916
ZT3D7_g902	3D7.chr_1	2746536	2748029	-	459	7	1.52505	core	1362.51	926.84	542.961	1132.26	3424.49	4506.31	1247.39	4506.31	542.961	Glucanosyltransferase	1	1	1	1	1	1	GO:0005975	Glycoside hydrolase, catalytic domain, Glucanosyltransferase, Glycoside hydrolase superfamily		No		No	Zt09_1_00848	Mycgr3G102341
ZT3D7_g903	3D7.chr_1	2749437	2752118	-	893	6	0.671892	core	323.018	203.962	132.821	244.785	197.99	202.464	203.213	323.018	132.821											No		No	Zt09_1_00849	Mycgr3G102345
ZT3D7_g904	3D7.chr_1	2752197	2752663	-	135	2	1.48148	core	141.558	187.835	79.9593	142.436	77.8018	52.0781	110.759	187.835	52.0781				1	1	1					No		No	Zt09_1_00850
ZT3D7_g905	3D7.chr_1	2755457	2757455	+	559	7	1.25224	core	64.9369	6.29201	28.5016	22.2827	11.4766	11.6186	16.9507	64.9369	6.29201	AMP-binding enzyme C-terminal domain, AMP-binding enzyme			1	1	1	1	GO:0003824|GO:0008152	AMP-binding enzyme C-terminal domain, AMP-binding, conserved site, AMP-dependent synthetase/ligase		No		No	Zt09_1_00851	Mycgr3G107133
ZT3D7_g906	3D7.chr_1	2757856	2759464	-	518	3	0.579151	core	32.9726	40.7344	52.3818	73.6048	182.877	208.216	62.9933	208.216	32.9726	DEAD/DEAH box helicase, Helicase conserved C-terminal domain							GO:0003676|GO:0005524	P-loop containing nucleoside triphosphate hydrolase, DEAD/DEAH box helicase domain, Helicase superfamily 1/2, ATP-binding domain, RNA helicase, DEAD-box type, Q motif, Helicase, C-terminal		No		No	Zt09_1_00852	Mycgr3G65923
ZT3D7_g907	3D7.chr_1	2759907	2762172	+	736	8	1.08696	core	40.6341	21.5141	37.3636	48.4873	50.6474	37.9842	39.3092	50.6474	21.5141	Phorbol esters/diacylglycerol binding domain (C1 domain), Fes/CIP4, and EFC/F-BAR homology domain, SH3 domain							GO:0035556|GO:0005515	Diacylglycerol/phorbol-ester binding, Protein kinase C-like, phorbol ester/diacylglycerol-binding domain, FCH domain, SH3 domain, F-BAR domain		No		No	Zt09_1_00853	Mycgr3G102352
ZT3D7_g908	3D7.chr_1	2764236	2765888	+	550	2	0.363636	core	353.281	190.245	187.491	240.536	149.748	144.402	188.868	353.281	144.402											No		No	Zt09_1_00854	Mycgr3G107136
ZT3D7_g909	3D7.chr_1	2768797	2769917	-	353	6	1.69972	core	60.4265	126.907	102.561	144.059	72.7478	57.445	87.6545	144.059	57.445	G-protein alpha subunit							GO:0004871|GO:0007165|GO:0003924|GO:0004871|GO:0007186|GO:0019001|GO:0031683|GO:0001664|GO:0003924|GO:0004871|GO:0005525|GO:0007186|GO:0007189|GO:0031683	G protein alpha subunit, helical insertion, Guanine nucleotide binding protein (G-protein), alpha subunit, P-loop containing nucleoside triphosphate hydrolase, Fungal G-protein, alpha subunit	Reactome: REACT_14797	No		No	Zt09_1_00856	Mycgr3G52873
ZT3D7_g910	3D7.chr_1	2770052	2770993	-	147	4	2.72109	core	14.4534	65.4709	71.1059	72.4487	30.5093	21.4133	47.9901	72.4487	14.4534											No		No
ZT3D7_g911	3D7.chr_1	2772923	2774434	-	503	12	2.38569	core	4.24424	22.7211	27.4924	26.3894	13.2296	12.9572	17.9754	27.4924	4.24424	LIM domain							GO:0008270	Zinc finger, LIM-type		No		No	Zt09_1_00857	Mycgr3G107138
ZT3D7_g912	3D7.chr_1	2777091	2779055	-	507	2	0.394477	core	25.2649	8.67009	31.7644	32.5432	15.4364	15.4073	20.3507	32.5432	8.67009	Mis12-Mtw1 protein family							GO:0000444|GO:0007059|GO:0051301	Kinetochore-associated protein Dsn1/Mis13		No		No	Zt09_1_00858	Mycgr3G102358
ZT3D7_g913	3D7.chr_1	2779619	2781359	-	509	13	2.55403	core	0	1.72722	4.81475	0.988949	1.50513	1.27106	1.38809	4.81475	0									Nucleic acid-binding, OB-fold		No		No	Zt09_1_00859	Mycgr3G83707
ZT3D7_g914	3D7.chr_1	2781806	2782525	-	239	1	0.41841	core	35.6516	29.3627	67.2346	55.5734	63.3408	57.8214	56.6974	67.2346	29.3627	3' exoribonuclease family, domain 1								Exoribonuclease, phosphorolytic domain 2, Ribosomal protein S5 domain 2-type fold, Exoribonuclease, phosphorolytic domain 1	Reactome: REACT_21257	No		No	Zt09_1_00860	Mycgr3G30576
ZT3D7_g915	3D7.chr_1	2787543	2789461	+	317	2	0.630915	core	719.759	761.768	1209.56	1275.42	737.228	775.533	768.651	1275.42	719.759	Ribosomal L18p/L5e family, Ribosomal L18 C-terminal region							GO:0003735|GO:0005622|GO:0005840|GO:0006412|GO:0008097|GO:0003735|GO:0005622|GO:0005840|GO:0006412	Ribosomal protein L5 eukaryotic/L18 archaeal, Ribosomal protein L18/L5, Ribosomal protein L5 eukaryotic/L18 archaeal, C-terminal		No		No
ZT3D7_g916	3D7.chr_1	2790022	2793981	-	1264	19	1.50316	core	71.0214	38.2992	49.6374	29.4895	17.9306	16.2653	33.8943	71.0214	16.2653									Leucine-rich repeat domain, L domain-like		No		No	Zt09_1_00863	Mycgr3G65937
ZT3D7_g917	3D7.chr_1	2796528	2797973	+	481	5	1.0395	core	124.263	690.815	150.65	119.173	142.519	83.8319	133.391	690.815	83.8319	Indoleamine 2,3-dioxygenase							GO:0020037	Indoleamine 2,3-dioxygenase		No		No	Zt09_1_00864	Mycgr3G52885
ZT3D7_g918	3D7.chr_1	2798675	2801560	+	961	5	0.520291	core	26.6831	36.6271	28.26	34.3699	19.792	19.3419	27.4716	36.6271	19.3419	Helix-loop-helix DNA-binding domain, Domain of unknown function (DUF2014)			1	1	1		GO:0046983	Myc-type, basic helix-loop-helix (bHLH) domain, Domain of unknown function DUF2014		No		No	Zt09_1_00865	Mycgr3G65942
ZT3D7_g919	3D7.chr_1	2806725	2809129	+	610	7	1.14754	core	35.0098	396.469	1535.2	96.2134	26.0872	21.3369	65.6116	1535.2	21.3369	Amino acid permease			6	11	6	11	GO:0006865|GO:0016021|GO:0055085|GO:0003333|GO:0015171|GO:0016020|GO:0006810|GO:0016020|GO:0055085	Amino acid permease, conserved site, Amino acid/polyamine transporter I, Amino acid permease/ SLC12A domain		No		No	Zt09_1_00867	Mycgr3G65946
ZT3D7_g920	3D7.chr_1	2809483	2811727	-	685	5	0.729927	core	3.11822	10.2727	24.8007	25.7328	13.2521	11.4095	12.3308	25.7328	3.11822	KilA-N domain, Ankyrin repeats (many copies)							GO:0003677|GO:0005515|GO:0000083|GO:0030907	Ankyrin repeat-containing domain, Transcription regulator HTH, APSES-type DNA-binding domain, KilA, N-terminal/APSES-type HTH, DNA-binding, Ankyrin repeat, MBF transcription factor complex subunit Mbp1/Res1/Res2		No		No	Zt09_1_00868	Mycgr3G65949
ZT3D7_g921	3D7.chr_1	2812006	2814312	+	768	7	0.911458	core	13.9083	12.6004	45.3882	32.7935	10.6083	7.68035	13.2543	45.3882	7.68035	N-(5'phosphoribosyl)anthranilate (PRA) isomerase, Glutamine amidotransferase class-I, Indole-3-glycerol phosphate synthase							GO:0004640|GO:0006568|GO:0008152|GO:0004425|GO:0006568|GO:0003824|GO:0008152|GO:0003824|GO:0004049|GO:0004425|GO:0004640|GO:0004425	N-(5'phosphoribosyl) anthranilate isomerase (PRAI), Anthranilate synthase/para-aminobenzoate synthase like domain, Indole-3-glycerol phosphate synthase, conserved site, Glutamine amidotransferase, Ribulose-phosphate binding barrel, Aldolase-type TIM barrel, Class I glutamine amidotransferase-like, Anthranilate synthase component 2, Indole-3-glycerol phosphate synthase	KEGG: 00400+5.3.1.24|UniPathway: UPA00035, KEGG: 00400+4.1.3.27|MetaCyc: PWY-5958|MetaCyc: PWY-6660|MetaCyc: PWY-6661|UniPathway: UPA00035, KEGG: 00400+4.1.1.48|UniPathway: UPA00035, Reactome: REACT_1698, KEGG: 00400+4.1.1.48+5.3.1.24+4.1.3.27|MetaCyc: PWY-5958|MetaCyc: PWY-6660|MetaCyc: PWY-6661|UniPathway: UPA00035|UniPathway: UPA00035|UniPathway: UPA00035	No		No	Zt09_1_00869	Mycgr3G65952
ZT3D7_g922	3D7.chr_1	2814896	2816812	+	596	3	0.503356	core	10.7492	5.90205	14.9835	13.4234	3.20186	2.65425	8.32564	14.9835	2.65425									BRCT domain, WGR domain		No		No	Zt09_1_00870	Mycgr3G89301
ZT3D7_g923	3D7.chr_1	2817127	2817897	-	256	2	0.78125	core	16.6467	10.2827	4.77728	12.7199	24.4217	19.7116	14.6833	24.4217	4.77728											No		No	Zt09_1_00871	Mycgr3G34886
ZT3D7_g924	3D7.chr_1	2818222	2818984	-	175	4	2.28571	core	60.7698	120.12	106.632	127.577	117.674	133.822	118.897	133.822	60.7698	Splicing factor 3B subunit 10 (SF3b10)								Splicing factor 3B subunit 5/RDS3 complex subunit 10		No		No	Zt09_1_00872	Mycgr3G78485
ZT3D7_g925	3D7.chr_1	2819238	2820346	+	334	1	0.299401	core	0	5.25899	23.5605	36.3566	22.3298	16.7704	19.5501	36.3566	0	MAGE family								MAGE homology domain		No		No	Zt09_1_00873	Mycgr3G32270
ZT3D7_g926	3D7.chr_1	2820934	2821783	+	241	3	1.24481	core	0	7.28001	22.4679	26.4764	24.194	24.6042	23.3309	26.4764	0	Isochorismatase family	1	1	1				GO:0003824|GO:0008152	Isochorismatase-like		Yes		No	Zt09_1_00874	Mycgr3G33370
ZT3D7_g927	3D7.chr_1	2822285	2825494	+	1069	5	0.467727	core	23.9899	13.1721	21.3096	36.4874	24.5322	23.3806	23.6853	36.4874	13.1721	Protein kinase domain							GO:0004672|GO:0005524|GO:0006468|GO:0004672|GO:0006468	Protein kinase domain, Protein kinase-like domain, Serine/threonine-protein kinase, active site, Serine/threonine/dual specificity protein kinase, catalytic domain		No		No	Zt09_1_00875	Mycgr3G52902
ZT3D7_g928	3D7.chr_1	2826126	2826783	-	119			core	0	22.022	45.3103	47.6344	40.513	29.611	35.062	47.6344	0	SOH1							GO:0001104|GO:0006355|GO:0016592	Mediator complex, subunit Med31		No		No	Zt09_1_00876	Mycgr3G89305
ZT3D7_g929	3D7.chr_1	2828071	2830089	+	530	1	0.188679	core	96.6823	44.7906	77.9531	76.7961	40.3351	38.9297	60.7933	96.6823	38.9297	Pal1 cell morphology protein								Pal1 cell morphology		No		No	Zt09_1_00877	Mycgr3G107149
ZT3D7_g930	3D7.chr_1	2830712	2831258	-	121	9	7.43802	core	17.5336	50.5424	20.1272	19.5988	6.4153	4.52627	18.5662	50.5424	4.52627	Transcription factor S-II (TFIIS)							GO:0003676|GO:0006351|GO:0008270|GO:0003677|GO:0003899|GO:0006351|GO:0003899|GO:0006351|GO:0008270	Zinc finger, TFIIS-type, DNA-directed RNA polymerase, M/15kDa subunit, DNA-directed RNA polymerase, subunit C11/M/9		No		No
ZT3D7_g931	3D7.chr_1	2831765	2832357	+	180	3	1.66667	core	47.2729	43.8007	43.6064	108.159	114.672	104.392	75.8326	114.672	43.6064	Ankyrin repeats (3 copies)							GO:0005515	Ankyrin repeat, Ankyrin repeat-containing domain		No		No	Zt09_1_00879	Mycgr3G65960
ZT3D7_g932	3D7.chr_1	2833059	2834803	-	564			core	49.2182	51.4497	60.5344	49.9239	60.4182	65.5677	55.9339	65.5677	49.2182				1	1	1	1				No		No	Zt09_1_00880	Mycgr3G102375,Mycgr3G102377
ZT3D7_g933	3D7.chr_1	2836602	2838485	-	627	7	1.11643	core	10.2186	4.20803	8.9373	5.26494	3.18761	3.32607	4.73649	10.2186	3.18761	Arrestin (or S-antigen), C-terminal domain							GO:0007165	Arrestin, C-terminal, Arrestin C-terminal-like domain, Immunoglobulin E-set		No		No	Zt09_1_00881	Mycgr3G107151
ZT3D7_g934	3D7.chr_1	2840499	2842018	+	414	1	0.241546	core	97.9346	70.046	36.3468	43.3469	27.9265	17.8765	39.8469	97.9346	17.8765								GO:0003700|GO:0006355|GO:0043565	Basic-leucine zipper domain		No		No	Zt09_1_00882	Mycgr3G107152
ZT3D7_g935	3D7.chr_1	2842590	2844283	+	371	1	0.269542	core	615.278	563.574	1084.43	1301.78	723.756	663.02	693.388	1301.78	563.574											No		No
ZT3D7_g936	3D7.chr_1	2845781	2847072	+	413	6	1.45278	core	0	25.5328	643.961	28.2458	9.23435	5.04535	17.3836	643.961	0	Eukaryotic cytochrome b561, Cytochrome domain of cellobiose dehydrogenase	1	1	3	5	3	4	GO:0016021	Cytochrome b561 domain, Cellobiose dehydrogenase, cytochrome domain, Cytochrome b561/ferric reductase transmembrane		No		No	Zt09_1_00884	Mycgr3G65963
ZT3D7_g937	3D7.chr_1	2847547	2848496	-	246	3	1.21951	core	103.924	53.4948	137.759	189.146	190.121	184.878	161.319	190.121	53.4948	EB1-like C-terminal motif							GO:0008017|GO:0005515	EB1, C-terminal, Microtubule-associated protein RP/EB, Calponin homology domain		No		No	Zt09_1_00885	Mycgr3G65966
ZT3D7_g938	3D7.chr_1	2849432	2850979	-	239	2	0.83682	core	17.8258	11.011	34.3481	27.631	29.6008	25.8096	26.7203	34.3481	11.011	RNA recognition motif. (a.k.a. RRM, RBD, or RNP domain)							GO:0000166|GO:0003676	Nucleotide-binding alpha-beta plait domain, RNA recognition motif domain		No		No	Zt09_1_00885	Mycgr3G107156
ZT3D7_g939	3D7.chr_1	2851277	2852392	+	371			core	132.256	26.0476	28.7609	33.2426	55.4308	47.0497	40.1462	132.256	26.0476	PX domain							GO:0035091|GO:0005515	Phox homologous domain, Target SNARE coiled-coil homology domain		No		No	Zt09_1_00886	Mycgr3G65974
ZT3D7_g940	3D7.chr_1	2852573	2854654	-	693	5	0.721501	core	80.1391	39.3477	23.2512	30.5235	50.1854	39.1269	39.2373	80.1391	23.2512	LMBR1-like membrane protein			5	9	5	9		LMBR1-like membrane protein		No		No	Zt09_1_00887	Mycgr3G98456
ZT3D7_g941	3D7.chr_1	2854985	2856227	+	353	5	1.41643	core	96.6823	149.302	87.6973	327.536	313.653	265.793	207.548	327.536	87.6973	Zinc-binding dehydrogenase, Alcohol dehydrogenase GroES-like domain							GO:0016491|GO:0055114|GO:0008270|GO:0016491|GO:0055114	NAD(P)-binding domain, GroES-like, Polyketide synthase, enoylreductase domain, Alcohol dehydrogenase, N-terminal, Alcohol dehydrogenase superfamily, zinc-type		No		No	Zt09_1_00888	Mycgr3G65978
ZT3D7_g942	3D7.chr_1	2856485	2857492	+	335	3	0.895522	core	108.228	83.8934	34.9745	44.2541	75.6147	73.956	74.7854	108.228	34.9745	Inositol phospholipid synthesis and fat-storage-inducing TM			3	6	4	6	GO:0005789|GO:0019915	Fat storage-inducing transmembrane protein		No		No	Zt09_1_00889	Mycgr3G33473
ZT3D7_g943	3D7.chr_1	2857798	2860393	+	847	13	1.53483	core	27.7477	12.4653	29.1635	34.4525	23.8903	15.77	25.819	34.4525	12.4653	Response regulator receiver domain, His Kinase A (phospho-acceptor) domain, Histidine kinase-, DNA gyrase B-, and HSP90-like ATPase							GO:0000155|GO:0007165|GO:0000160|GO:0016310|GO:0016772	Signal transduction histidine kinase, dimerisation/phosphoacceptor domain, Histidine kinase domain, Signal transduction response regulator, receiver domain, Histidine kinase-like ATPase, C-terminal domain, CheY-like superfamily, PAS domain, Signal transduction histidine kinase-related protein, C-terminal	Reactome: REACT_1046, Reactome: REACT_14797	No		No	Zt09_1_00890	Mycgr3G107160
ZT3D7_g944	3D7.chr_1	2860828	2861245	+	110	6	5.45455	core	77.0846	7.93587	25.2821	35.0042	41.3571	40.4474	37.7258	77.0846	7.93587											No		No		Mycgr3G107160
ZT3D7_g945	3D7.chr_1	2861476	2862264	-	243	1	0.411523	core	0	0	6.46947	10.4119	9.74631	11.1189	8.10789	11.1189	0											No		No	Zt09_1_00891	Mycgr3G89321
ZT3D7_g946	3D7.chr_1	2862586	2863729	-	253	2	0.790514	core	16.8433	0	13.1201	29.0498	22.3991	22.213	19.5281	29.0498	0											No		No
ZT3D7_g947	3D7.chr_1	2864224	2867585	-	960	9	0.9375	core	22.2591	8.24967	20.6239	23.6758	17.1187	14.915	18.8713	23.6758	8.24967	Secretory pathway protein Sec39			1	1	1		GO:0006890	Sec39 domain		No		No
ZT3D7_g948	3D7.chr_1	2868149	2869349	-	360	3	0.833333	core	319.976	141.527	162.276	204.757	255.705	245.676	225.216	319.976	141.527	Citrate synthase							GO:0046912	Citrate synthase-like, large alpha subdomain, Citrate synthase	UniPathway: UPA00223	No		No	Zt09_1_00894	Mycgr3G107161
ZT3D7_g949	3D7.chr_1	2869923	2871661	+	560	4	0.714286	core	129.642	28.2636	72.2213	123.435	128.352	108.318	115.877	129.642	28.2636	Isocitrate lyase family							GO:0003824|GO:0003824|GO:0008152|GO:0004451|GO:0019752	Pyruvate/Phosphoenolpyruvate kinase-like domain, Isocitrate lyase/phosphorylmutase, conserved site, Isocitrate lyase	KEGG: 00630+4.1.3.1|MetaCyc: PWY-6969|UniPathway: UPA00703	No		No	Zt09_1_00895	Mycgr3G83726
ZT3D7_g950	3D7.chr_1	2871842	2873494	-	550	8	1.45455	core	15.5288	14.3883	17.5076	25.4945	25.1037	20.9588	19.2332	25.4945	14.3883				1	1	1	1				No		No	Zt09_1_00896	Mycgr3G89326
ZT3D7_g951	3D7.chr_1	2874350	2875912	-	520	5	0.961538	core	4.10575	3.3815	15.8225	11.6527	8.92676	8.06441	8.49559	15.8225	3.3815	RNA polymerase I specific transcription initiation factor								Rrn9 domain		No		No	Zt09_1_00897	Mycgr3G89327
ZT3D7_g952	3D7.chr_1	2876255	2877084	+	252			core	126.824	146.233	203.818	163.544	90.9025	87.0204	136.529	203.818	87.0204	Eukaryotic initiation factor 4E							GO:0003723|GO:0003743|GO:0005737|GO:0006413	Translation Initiation factor eIF- 4e, Translation Initiation factor eIF- 4e-like, Eukaryotic translation initiation factor 4E (eIF-4E), conserved site		No		No	Zt09_1_00898	Mycgr3G102384
ZT3D7_g953	3D7.chr_1	2877898	2879859	+	633	5	0.789889	core	30.3657	18.0622	39.0073	49.6762	143.676	152.877	44.3418	152.877	18.0622											No		No	Zt09_1_00899	Mycgr3G102387,Mycgr3G102388
ZT3D7_g954	3D7.chr_1	2880744	2881895	+	383			core	50.1351	29.8215	31.5162	39.7439	55.6583	52.0818	44.9395	55.6583	29.8215											No		No	Zt09_1_00900	Mycgr3G107165
ZT3D7_g955	3D7.chr_1	2882782	2883741	+	319	7	2.19436	core	20.054	24.7748	53.1665	36.2511	33.7713	26.1097	29.9405	53.1665	20.054	Aldo/keto reductase family								Aldo/keto reductase/potassium channel subunit beta, NADP-dependent oxidoreductase domain		No		No	Zt09_1_00901	Mycgr3G34411
ZT3D7_g956	3D7.chr_1	2883907	2884869	-	320	2	0.625	core	13.3277	8.23253	32.2376	30.7844	17.2082	11.8175	15.2679	32.2376	8.23253											No		No	Zt09_1_00902
ZT3D7_g957	3D7.chr_1	2885405	2887068	+	500	1	0.2	core	0	3.51649	11.5529	13.311	22.4417	31.5327	12.432	31.5327	0	Mur ligase middle domain							GO:0004326|GO:0005524|GO:0009396|GO:0005524|GO:0009058|GO:0005524|GO:0009058|GO:0016874	Folylpolyglutamate synthetase, Mur ligase, central, Mur ligase, C-terminal, Folylpolyglutamate synthase, eukaryota	KEGG: 00790+6.3.2.17|MetaCyc: PWY-2161|UniPathway: UPA00850, UniPathway: UPA00219	No		No	Zt09_1_00903	Mycgr3G65995
ZT3D7_g958	3D7.chr_1	2887619	2889165	+	314	1	0.318471	core	1962.54	3881.47	2404.85	2369.83	2099.82	2201.35	2285.59	3881.47	1962.54	Mitochondrial carrier protein			2	3	2	3	GO:0005215|GO:0005743|GO:0006810|GO:0055085|GO:0055085	Mitochondrial carrier domain, Adenine nucleotide translocator 1, Mitochondrial substrate/solute carrier, Mitochondrial carrier protein		No		No
ZT3D7_g959	3D7.chr_1	2889568	2890281	-	237			core	62.9146	18.5059	56.0083	88.9269	103.904	97.4479	75.9208	103.904	18.5059											No		No	Zt09_1_00905	Mycgr3G107168
ZT3D7_g960	3D7.chr_1	2890851	2892893	+	644	8	1.24224	core	0	1.36571	1.35965	2.28796	2.40354	1.48892	1.42732	2.40354	0											No		No	Zt09_1_00906	Mycgr3G107169
ZT3D7_g961	3D7.chr_1	2892991	2894907	-	525	8	1.52381	core	4.06672	33.4936	23.3415	31.1809	27.6989	20.9051	25.5202	33.4936	4.06672	Flavin containing amine oxidoreductase							GO:0016491|GO:0055114	FAD/NAD(P)-binding domain, Amine oxidase		No		No	Zt09_1_00907	Mycgr3G66000
ZT3D7_g962	3D7.chr_1	2895646	2897261	-	500	2	0.4	core	8.53931	0	15.0538	18.531	5.31751	4.45674	6.92841	18.531	0	Homeobox domain							GO:0003677|GO:0006355|GO:0043565	Homeodomain-like, Homeobox domain, Homeobox, conserved site		No		No
ZT3D7_g963	3D7.chr_1	2899467	2900587	+	355	4	1.12676	core	12.0174	12.3719	15.7658	30.9587	28.961	16.9951	16.3804	30.9587	12.0174	Haem-containing dehydratase								Haem-containing dehydratase	KEGG: 00460+4.99.1.7|KEGG: 00643+4.99.1.7	No		No	Zt09_1_00909	Mycgr3G66002
ZT3D7_g964	3D7.chr_1	2900682	2901964	-	407	3	0.737101	core	57.6717	127.382	191.73	204.932	134.281	100.979	130.832	204.932	57.6717	Endoplasmic Reticulum-Golgi Intermediate Compartment (ERGIC), Endoplasmic reticulum vesicle transporter								Endoplasmic reticulum vesicle transporter, C-terminal		No		No	Zt09_1_00910	Mycgr3G66006
ZT3D7_g965	3D7.chr_1	2902797	2903838	+	237	2	0.843882	core	53.9268	25.9083	62.6409	108.392	95.5566	70.0092	66.325	108.392	25.9083	Translin family							GO:0043565	Translin, N-terminal, Translin, Translin, C-terminal		No		No
ZT3D7_g966	3D7.chr_1	2904139	2904543	-	95	4	4.21053	core	311.952	155.989	310.595	395.202	529.617	546.703	353.577	546.703	155.989	Tim10/DDP family zinc finger								Tim10/DDP family zinc finger		No		No
ZT3D7_g967	3D7.chr_1	2923898	2925405	+	417	1	0.239808	core	15.3524	8.42948	23.0782	29.8525	15.6634	12.1768	15.5079	29.8525	8.42948	RhoGAP domain							GO:0007165	Rho GTPase activation protein, Rho GTPase-activating protein domain	Reactome: REACT_11044	No		No	Zt09_1_00913	Mycgr3G107174
ZT3D7_g968	3D7.chr_1	2926059	2926808	+	249			core	34.2256	38.7588	70.8594	77.2611	46.3579	58.0055	52.1817	77.2611	34.2256											No		No	Zt09_1_00913	Mycgr3G107174
ZT3D7_g969	3D7.chr_1	2927942	2929885	+	449	2	0.445434	core	80.8103	52.8529	37.4175	36.9452	151.349	136.317	66.8316	151.349	36.9452				1	1	1					No		No	Zt09_1_00914	Mycgr3G107175
ZT3D7_g970	3D7.chr_1	2930400	2931150	-	233	3	1.28755	core	18.2829	22.5867	44.2234	32.5705	47.0835	54.0713	38.397	54.0713	18.2829	GPI biosynthesis protein family Pig-F			3	6	4	6	GO:0005789|GO:0006506|GO:0016021	GPI biosynthesis protein Pig-F	UniPathway: UPA00196	No		No	Zt09_1_00915	Mycgr3G89342
ZT3D7_g971	3D7.chr_1	2931470	2932696	+	384	3	0.78125	core	50.0049	48.0481	66.9688	51.5281	126.274	91.6704	59.2485	126.274	48.0481	Glyoxalase/Bleomycin resistance protein/Dioxygenase superfamily								Glyoxalase/Bleomycin resistance protein/Dihydroxybiphenyl dioxygenase, Glyoxalase/fosfomycin resistance/dioxygenase domain		No		No	Zt09_1_00916	Mycgr3G66016
ZT3D7_g972	3D7.chr_1	2932876	2934098	-	390	3	0.769231	core	82.0625	99.1273	97.3417	116.715	115.136	115.194	107.132	116.715	82.0625	Mitochondrial domain of unknown function (DUF1713)		1	1					Domain of unknown function DUF1713, mitochondria		No		No	Zt09_1_00917	Mycgr3G102398
ZT3D7_g973	3D7.chr_1	2934605	2935424	+	212	5	2.35849	core	200.854	392.881	191.864	151.546	179.767	215.404	196.359	392.881	151.546	AhpC/TSA antioxidant enzyme								Peroxiredoxin-like FAM213/AAED1, Thioredoxin-like fold		No		No	Zt09_1_00918	Mycgr3G35012
ZT3D7_g974	3D7.chr_1	2935644	2937003	-	390	3	0.769231	core	87.5334	38.2992	85.6787	161.481	174.264	137.667	112.6	174.264	38.2992	Actin							GO:0005524|GO:0005856|GO:0005885|GO:0007015|GO:0034314	Actin family, Actin-related protein 2, Actin/actin-like conserved site		No		No	Zt09_1_00919	Mycgr3G107178
ZT3D7_g975	3D7.chr_1	2937822	2939156	-	426	14	3.28638	core	180.345	47.4479	186.074	84.7387	52.7323	66.3478	75.5433	186.074	47.4479	Beta-glucosidase (SUN family)	1	1	1					SUN family		Yes		No	Zt09_1_00920	Mycgr3G66023
ZT3D7_g976	3D7.chr_1	2941058	2941959	-	281			core	303.418	318.617	279.885	375.391	524.553	564.89	347.004	564.89	279.885	SPFH domain / Band 7 family							GO:0016020	Band 7 domain, Prohibitin		No		No	Zt09_1_00921	Mycgr3G66025
ZT3D7_g977	3D7.chr_1	2942195	2942838	+	103			core	596.479	237.16	654.357	587.886	701.042	609.226	602.852	701.042	237.16	UcrQ family							GO:0008121	Cytochrome b-c1 complex subunit 8		No		No
ZT3D7_g978	3D7.chr_1	2943032	2944060	-	256	3	1.17188	core	58.2633	17.1378	62.1047	52.915	45.6809	47.831	50.373	62.1047	17.1378	Lysine methyltransferase								Lysine methyltransferase, Nicotinamide N-methyltransferase, putative, S-adenosyl-L-methionine-dependent methyltransferase		No		No	Zt09_1_00923	Mycgr3G31648
ZT3D7_g979	3D7.chr_1	2945678	2946398	+	222	7	3.15315	core	28.7771	35.5513	17.3035	35.3499	29.8326	27.7771	29.3048	35.5513	17.3035											No		No	Zt09_1_00924
ZT3D7_g980	3D7.chr_1	2947120	2948200	-	340	3	0.882353	core	81.5491	64.5807	114.186	78.7743	80.3323	70.1257	79.5533	114.186	64.5807	Syntaxin, SNARE domain			1	1	1	1	GO:0016020|GO:0005515|GO:0016020|GO:0016192	Syntaxin, N-terminal domain, Target SNARE coiled-coil homology domain, t-SNARE	Reactome: REACT_11184	No		No	Zt09_1_00925	Mycgr3G66031
ZT3D7_g981	3D7.chr_1	2950396	2951425	+	291	4	1.37457	core	58.6054	24.1337	26.4293	25.2694	29.8964	17.5956	25.8493	58.6054	17.5956	Chromatin associated protein KTI12								P-loop containing nucleoside triphosphate hydrolase, Protein KTI12/L-seryl-tRNA(Sec) kinase		No		No	Zt09_1_00926	Mycgr3G107183
ZT3D7_g982	3D7.chr_1	2951439	2953160	-	507	8	1.57791	core	50.5298	10.4041	24.8591	20.2246	13.9846	12.3825	17.1046	50.5298	10.4041											No		No	Zt09_1_00927
ZT3D7_g983	3D7.chr_1	2953487	2954339	-	265			core	8.04172	3.31158	8.57191	11.3766	4.97937	3.24933	6.51054	11.3766	3.24933	Domain of unknown function (DUF202)			2	3	2	3		Domain of unknown function DUF202		No		No	Zt09_1_00928	Mycgr3G28143
ZT3D7_g984	3D7.chr_1	2954942	2960512	-	1856	20	1.07759	core	8.06337	6.16664	20.118	25.6009	11.485	9.68372	10.5844	25.6009	6.16664	Nucleoporin subcomplex protein binding to Pom34								Nucleoporin Nup188		No		No	Zt09_1_00929	Mycgr3G66037
ZT3D7_g985	3D7.chr_1	2960840	2961284	+	105	4	3.80952	core	302.702	182.824	443.45	584.371	503.508	497.165	470.308	584.371	182.824	NADH-ubiquinone oxidoreductase B18 subunit (NDUFB7)							GO:0003954|GO:0005739|GO:0008137	NADH:ubiquinone oxidoreductase, B18 subunit		No		No	Zt09_1_00930	Mycgr3G98472
ZT3D7_g986	3D7.chr_1	2961683	2967458	-	1901	29	1.52551	core	22.4931	23.1567	21.2096	14.6043	7.02709	7.1446	17.907	23.1567	7.02709	Domain of unknown function (DUF3535), Helicase conserved C-terminal domain, SNF2 family N-terminal domain							GO:0005488|GO:0005524	Armadillo-type fold, Domain of unknown function DUF3535, P-loop containing nucleoside triphosphate hydrolase, Helicase, C-terminal, SNF2-related, N-terminal domain, Armadillo-like helical, Helicase superfamily 1/2, ATP-binding domain		No		No	Zt09_1_00931	Mycgr3G107186
ZT3D7_g987	3D7.chr_1	2969091	2969871	-	202	2	0.990099	core	1285.57	1297.46	2077.95	2414.06	1517.66	1573.23	1545.45	2414.06	1285.57	Ribosomal protein L13							GO:0003735|GO:0005840|GO:0006412|GO:0003735|GO:0006412|GO:0015934	Ribosomal protein L13, Ribosomal protein L13 domain, Ribosomal protein L13, eukaryotic/archaeal		No		No	Zt09_1_00932	Mycgr3G102406
ZT3D7_g988	3D7.chr_1	2970373	2971308	+	286	2	0.699301	core	96.8929	46.0391	77.0025	76.3478	77.5114	76.9623	76.9824	96.8929	46.0391	BAG domain, Ubiquitin family							GO:0051087|GO:0005515	BAG domain, Ubiquitin domain, Ubiquitin-related domain		No		No	Zt09_1_00933	Mycgr3G102408
ZT3D7_g989	3D7.chr_1	2971881	2973993	+	592	6	1.01351	core	75.7522	14.8547	29.2817	52.7013	23.9602	22.7538	26.621	75.7522	14.8547	AMP-binding enzyme C-terminal domain, AMP-binding enzyme		1	1				GO:0003824|GO:0008152	AMP-binding, conserved site, AMP-binding enzyme C-terminal domain, AMP-dependent synthetase/ligase		No		No	Zt09_1_00934	Mycgr3G66052
ZT3D7_g990	3D7.chr_1	2976035	2979186	+	964	12	1.24481	core	172.901	102.237	27.4452	34.0308	52.89	49.5852	51.2376	172.901	27.4452	Fungal Zn(2)-Cys(6) binuclear cluster domain, Fungal specific transcription factor domain			1	1	1		GO:0000981|GO:0005634|GO:0006355|GO:0008270|GO:0003677|GO:0005634|GO:0006351|GO:0008270	Zn(2)-C6 fungal-type DNA-binding domain, Transcription factor domain, fungi		No		No	Zt09_1_00935	Mycgr3G66057
ZT3D7_g991	3D7.chr_1	2979646	2984528	+	1478	13	0.879567	core	18.8021	16.081	27.9872	64.9574	41.6836	38.5701	33.2787	64.9574	16.081	Class-II DAHP synthetase family, Peptidase family M28			5	9	5	9	GO:0003849|GO:0009073	DAHP synthetase, class II, Peptidase M28	KEGG: 00400+2.5.1.54|MetaCyc: PWY-6164|UniPathway: UPA00053	No		No	Zt09_1_00936,Zt09_1_00935	Mycgr3G107190,Mycgr3G66060
ZT3D7_g992	3D7.chr_1	2985226	2987287	+	648	8	1.23457	core	118.656	39.3614	58.1045	74.8645	74.6766	74.6533	74.6649	118.656	39.3614	AMP-binding enzyme C-terminal domain, AMP-binding enzyme			1	1	1		GO:0004467|GO:0006633|GO:0003824|GO:0008152	Long-chain-fatty-acid--CoA ligase FadD17, AMP-binding enzyme C-terminal domain, AMP-binding, conserved site, AMP-dependent synthetase/ligase		No		No	Zt09_1_00937	Mycgr3G66064
ZT3D7_g993	3D7.chr_1	2987666	2990218	-	758	6	0.791557	core	62.0028	66.1531	60.3135	43.0702	31.8674	31.4425	51.6918	66.1531	31.4425	MIF4G domain, MA3 domain							GO:0003723|GO:0005515|GO:0005488	Initiation factor eIF-4 gamma, MA3, MIF4G-like domain, MIF4G-like, type 3, Armadillo-type fold		No		No	Zt09_1_00938	Mycgr3G53015
ZT3D7_g994	3D7.chr_1	2991919	2992370	+	131			core	81.0264	80.0801	127.56	158.498	78.9051	56.9302	80.5532	158.498	56.9302											No		No	Zt09_1_00940	Mycgr3G53017
ZT3D7_g995	3D7.chr_1	2992806	2993867	-	353	4	1.13314	core	6.04265	19.9069	36.6644	48.9166	21.9391	17.9728	20.923	48.9166	6.04265									BRCT domain		No		No	Zt09_1_00941
ZT3D7_g996	3D7.chr_1	2994719	2996666	-	627	1	0.15949	core	3.40621	7.01338	10.8923	13.5639	2.99587	3.51723	5.26531	13.5639	2.99587											No		No	Zt09_1_00941
ZT3D7_g997	3D7.chr_1	2997086	2998313	+	392	7	1.78571	core	244.935	114.313	39.2741	51.0971	79.8139	65.4899	72.6519	244.935	39.2741	FMN-dependent dehydrogenase							GO:0003824|GO:0010181|GO:0016491|GO:0055114|GO:0016491|GO:0055114|GO:0016491	Aldolase-type TIM barrel, Alpha-hydroxy acid dehydrogenase, FMN-dependent, FMN-dependent alpha-hydroxy acid dehydrogenase, active site, FMN-dependent dehydrogenase		No		No	Zt09_1_00942	Mycgr3G107194,Mycgr3G107195
ZT3D7_g998	3D7.chr_1	2998482	3000443	-	653	11	1.68453	core	29.4371	20.2037	26.0142	39.9595	40.1597	34.2879	31.8625	40.1597	20.2037	impB/mucB/samB family, impB/mucB/samB family C-terminal domain							GO:0006281|GO:0003684|GO:0006281	UmuC domain, DNA polymerase, Y-family, little finger domain	KEGG: 00230+2.7.7.7|KEGG: 00240+2.7.7.7	No		No	Zt09_1_00943	Mycgr3G107195
ZT3D7_g999	3D7.chr_1	3000881	3002971	+	696	1	0.143678	core	24.552	37.9145	27.9323	25.4875	16.4765	18.842	25.0198	37.9145	16.4765											No		No	Zt09_1_00944	Mycgr3G107196
ZT3D7_g1000	3D7.chr_1	3003713	3004948	+	411	6	1.45985	core	25.9599	49.1754	28.5229	36.3175	22.9788	18.9391	27.2414	49.1754	18.9391	Alpha/beta hydrolase family			2	3	2	1		Alpha/Beta hydrolase fold, Alpha/beta hydrolase fold-1		No		No	Zt09_1_00945	Mycgr3G66079
ZT3D7_g1001	3D7.chr_1	3008998	3011002	+	199	4	2.01005	core	64.1729	110.11	140.316	157.941	79.546	70.4661	94.828	157.941	64.1729											No		No
ZT3D7_g1002	3D7.chr_1	3011099	3012373	+	424	10	2.35849	core	216.426	111.924	159.712	161.133	108.794	116.486	138.099	216.426	108.794	Cyclin, N-terminal domain, Cyclin, C-terminal domain							GO:0005634	Cyclin, N-terminal, Cyclin-like, Cyclin, C-terminal domain		No		No	Zt09_1_00946	Mycgr3G107198
ZT3D7_g1003	3D7.chr_1	3013247	3015946	+	899	7	0.778643	core	35.6516	77.3218	56.1263	41.3039	16.8407	16.6728	38.4777	77.3218	16.6728								GO:0005515	Quinoprotein alcohol dehydrogenase-like superfamily, WD40 repeat, WD40/YVTN repeat-like-containing domain		No		No	Zt09_1_00947	Mycgr3G98483
ZT3D7_g1004	3D7.chr_1	3016196	3017399	-	381	8	2.09974	core	50.3976	43.8135	69.7905	74.2316	123.877	78.5632	72.011	123.877	43.8135	SUR7/PalI family	1	1	2	3	2	4	GO:0005886	Membrane protein SUR7/Rim9-like, fungi		No		No	Zt09_1_00948	Mycgr3G53034
ZT3D7_g1005	3D7.chr_1	3018831	3020325	-	480	10	2.08333	core	75.6022	135.52	61.2605	71.0311	328.938	252.069	105.561	328.938	61.2605	Rad4 transglutaminase-like domain								Rad4/PNGase transglutaminase-like fold, Transglutaminase-like		No		No	Zt09_1_00949	Mycgr3G102416
ZT3D7_g1006	3D7.chr_1	3022254	3023266	-	280	7	2.5	core	190.311	100.314	126.709	282.063	621.334	580.486	236.187	621.334	100.314	Putative esterase							GO:0018738|GO:0046294	Alpha/Beta hydrolase fold, Putative esterase, S-formylglutathione hydrolase	KEGG: 00680+3.1.2.12|MetaCyc: PWY-1801	No		No	Zt09_1_00950	Mycgr3G107202
ZT3D7_g1007	3D7.chr_1	3023730	3024405	-	159	1	0.628931	core	147.063	176.176	168.817	111.03	123.514	117.494	135.289	176.176	111.03	RNA polymerase Rpb6							GO:0003677|GO:0003899|GO:0006351|GO:0003899|GO:0005634|GO:0005665|GO:0006351	Archaeal RpoK/eukaryotic RPB6 RNA polymerase subunit, RNA polymerase, subunit omega/K/RPB6, DNA-directed RNA polymerase, subunit RPB6, DNA-directed RNA polymerase, 14-18kDa subunit, conserved site, RNA polymerase subunit, RPB6/omega	KEGG: 00230+2.7.7.6|KEGG: 00240+2.7.7.6	No		No
ZT3D7_g1008	3D7.chr_1	3024713	3026476	+	570	23	4.03509	core	22.4774	15.427	37.782	32.4858	22.8537	19.2155	22.6655	37.782	15.427								GO:0046872|GO:0003676	Zinc finger, C2H2, Zinc finger, C2H2-like, Zinc finger C2H2-type/integrase DNA-binding domain		No		No	Zt09_1_00952	Mycgr3G89374
ZT3D7_g1009	3D7.chr_1	3027028	3028338	-	436	6	1.37615	core	14.6849	12.0945	13.6463	56.1687	50.8023	40.0515	27.3682	56.1687	12.0945	Glycosyl transferase family 90			1	1	1			Lipopolysaccharide-modifying protein		No		No	Zt09_1_00953	Mycgr3G78536,Mycgr3G89375
ZT3D7_g1010	3D7.chr_1	3028822	3030652	+	399	6	1.50376	core	0	0	2.63092	5.88424	9.97147	9.12338	4.25758	9.97147	0				1	1	1			P-loop containing nucleoside triphosphate hydrolase		No		No	Zt09_1_00954	Mycgr3G89376
ZT3D7_g1011	3D7.chr_1	3032975	3033853	+	292	4	1.36986	core	43.804	51.1091	47.8893	142.428	224.125	157.246	96.7686	224.125	43.804								GO:0046872|GO:0003676	Zinc finger, C2H2, Zinc finger C2H2-type/integrase DNA-binding domain		No		No	Zt09_1_00955	Mycgr3G98488
ZT3D7_g1012	3D7.chr_1	3034858	3038846	-	1295	12	0.926641	core	54.4677	65.2505	49.6681	58.9376	58.3469	48.1845	56.4073	65.2505	48.1845	Clustered mitochondria, Translation initiation factor eIF3 subunit 135, Tetratricopeptide repeat, Tetratricopeptide repeat, Mitochondrial function, CLU-N-term							GO:0005515|GO:0048312	Tetratricopeptide-like helical domain, CLU domain, GSKIP domain, Clustered mitochondria protein, N-terminal, Clustered mitochondria protein		No		No	Zt09_1_00956	Mycgr3G107205
ZT3D7_g1013	3D7.chr_1	3069499	3070029	-	99	1	1.0101	core	0	0	0	0	0	0	0	0	0											No		No
ZT3D7_g1014	3D7.chr_1	3076969	3077958	-	329	4	1.21581	core	6.48211	0	2.65749	4.58513	8.52905	6.69339	5.53362	8.52905	0	Protein kinase domain							GO:0004672|GO:0005524|GO:0006468	Serine/threonine/dual specificity protein kinase, catalytic domain, Protein kinase-like domain, Protein kinase domain		No		No	Zt09_1_00957	Mycgr3G89379
ZT3D7_g1015	3D7.chr_1	3081552	3084608	+	947	7	0.739176	core	13.5386	7.4336	55.6896	9.99033	24.5298	14.1825	13.8605	55.6896	7.4336	Glycosyl hydrolase family 3 C-terminal domain, PA14 domain, Glycosyl hydrolase family 3 N terminal domain, Fibronectin type III-like domain	1	1	1				GO:0004553|GO:0005975|GO:0004553	Glycoside hydrolase, family 3, N-terminal, Glycoside hydrolase family 3 C-terminal domain, Glycoside hydrolase family 3, Glycoside hydrolase superfamily, PA14 domain, Fibronectin type III-like domain		Yes		No	Zt09_1_00958	Mycgr3G107206
ZT3D7_g1016	3D7.chr_1	3084850	3086313	-	487	8	1.64271	core	30.6838	50.5424	56.4282	43.4084	24.5508	17.0719	37.0461	56.4282	17.0719	Protein of unknown function (DUF2985)			2	4	3	3		Protein of unknown function DUF2985		No		No	Zt09_1_00959	Mycgr3G15375
ZT3D7_g1017	3D7.chr_1	3086827	3089334	-	835	4	0.479042	core	17.9111	22.1274	31.6801	47.8176	21.8928	17.1451	22.0101	47.8176	17.1451	Stabilization of polarity axis, Docking domain of Afi1 for Arf3 in vesicle trafficking								Arf3-interacting protein 1, N-terminal domain		No		No	Zt09_1_00960	Mycgr3G66101
ZT3D7_g1018	3D7.chr_1	3089621	3090857	+	391	1	0.255754	core	0	6.74144	22.8192	33.1191	15.1665	20.1503	17.6584	33.1191	0	EF-hand domain							GO:0005509	EF-hand domain, EF-hand domain pair		No		No	Zt09_1_00961	Mycgr3G17425
ZT3D7_g1019	3D7.chr_1	3090914	3092065	-	383	5	1.30548	core	16.7117	34.4094	10.5054	23.1556	17.7166	18.0067	17.8616	34.4094	10.5054	Sir2 family							GO:0070403	Sirtuin family, catalytic core small domain, Sirtuin family, catalytic core domain, Sirtuin family, DHS-like NAD/FAD-binding domain		No		No	Zt09_1_00962	Mycgr3G34913
ZT3D7_g1020	3D7.chr_1	3095702	3097204	+	483	11	2.27743	core	8.83924	7.28001	27.9037	13.7785	8.36527	8.23446	8.60226	27.9037	7.28001											No		No	Zt09_1_00963	Mycgr3G89384
ZT3D7_g1021	3D7.chr_1	3097596	3098432	+	278	1	0.359712	core	23.001	15.7864	26.4035	25.5764	16.8855	10.8427	19.9433	26.4035	10.8427	Uncharacterised conserved protein (DUF2361)								rRNA-processing protein EFG1		No		No	Zt09_1_00964	Mycgr3G78544
ZT3D7_g1022	3D7.chr_1	3098525	3100678	-	717	6	0.83682	core	17.8755	11.0417	20.5197	51.0972	26.8743	18.224	19.3719	51.0972	11.0417	Putative serine esterase (DUF676)							GO:0005886	Alpha/Beta hydrolase fold, P-selectin glycoprotein ligand 1, Domain of unknown function DUF676, lipase-like		No		No	Zt09_1_00965	Mycgr3G33312
ZT3D7_g1023	3D7.chr_1	3100947	3103335	+	759	14	1.84453	core	5.6292	3.47716	22.6167	24.1613	13.1104	8.56107	10.8358	24.1613	3.47716								GO:0005515	WD40/YVTN repeat-like-containing domain, WD40-repeat-containing domain		No		No	Zt09_1_00966	Mycgr3G83759
ZT3D7_g1024	3D7.chr_1	3103346	3103627	-	78	2	2.5641	core	27.0772	0	44.4037	57.6956	42.677	45.2826	43.5404	57.6956	0											No		No	Zt09_1_00966	Mycgr3G83759
ZT3D7_g1025	3D7.chr_1	3103733	3106074	+	642	6	0.934579	core	76.5151	108.226	58.9195	66.4118	56.1789	45.6281	62.6657	108.226	45.6281	Tetratricopeptide repeat, TPR repeat, Tetratricopeptide repeat, DnaJ domain							GO:0005515	Tetratricopeptide repeat, DnaJ domain, conserved site, Tetratricopeptide-like helical domain, DnaJ domain, Tetratricopeptide repeat-containing domain, Tetratricopeptide repeat 2, Tetratricopeptide repeat 1		No		No	Zt09_1_00966	Mycgr3G83759,Mycgr3G66104
ZT3D7_g1026	3D7.chr_1	3108098	3109998	+	551	7	1.27042	core	65.878	43.0866	253.242	41.7596	74.7928	63.1104	64.4942	253.242	41.7596	Alpha galactosidase A	1	1	1				GO:0030246|GO:0003824|GO:0004553|GO:0005975	Glycosyl hydrolase, family 13, all-beta, Glycoside hydrolase superfamily, Carbohydrate binding module family 6, Aldolase-type TIM barrel, Glycoside hydrolase, family 27, Galactose-binding domain-like	KEGG: 00052+3.2.1.22|KEGG: 00561+3.2.1.22|KEGG: 00600+3.2.1.22|KEGG: 00603+3.2.1.22|MetaCyc: PWY-6527	Yes		No	Zt09_1_00968	Mycgr3G107208
ZT3D7_g1027	3D7.chr_1	3110634	3112544	+	636	2	0.314465	core	10.0742	2.76572	21.2015	49.9115	61.6937	53.4829	35.5565	61.6937	2.76572	Protein of unknown function (DUF3074)								START-like domain		No		No	Zt09_1_00969	Mycgr3G107209
ZT3D7_g1028	3D7.chr_1	3112854	3114792	+	593	6	1.0118	core	7.20235	16.3126	49.9018	20.7243	19.1308	15.9251	17.7217	49.9018	7.20235	FGGY family of carbohydrate kinases, N-terminal domain, FGGY family of carbohydrate kinases, C-terminal domain							GO:0005975|GO:0016773	Carbohydrate kinase, FGGY, N-terminal, Carbohydrate kinase, FGGY, C-terminal		No		No	Zt09_1_00970	Mycgr3G53056
ZT3D7_g1029	3D7.chr_1	3115226	3116813	-	467	3	0.642398	core	54.8486	33.88	74.9549	70.1703	48.3377	42.1182	51.5932	74.9549	33.88											No		No	Zt09_1_00971	Mycgr3G102427
ZT3D7_g1030	3D7.chr_1	3117127	3120624	+	981	16	1.63099	core	4.35661	8.97028	21.969	29.4659	33.1373	33.9841	25.7174	33.9841	4.35661	Fungal Zn(2)-Cys(6) binuclear cluster domain, Fungal specific transcription factor domain, short chain dehydrogenase							GO:0000981|GO:0005634|GO:0006355|GO:0008270|GO:0008152|GO:0016491	NAD(P)-binding domain, Zn(2)-C6 fungal-type DNA-binding domain, Protein of unknown function DUF3468, Short-chain dehydrogenase/reductase SDR, Glucose/ribitol dehydrogenase		No		No	Zt09_1_00972	Mycgr3G66113,Mycgr3G66114
ZT3D7_g1031	3D7.chr_1	3120668	3122275	-	535	1	0.186916	core	23.9451	23.0081	28.1417	29.937	14.3212	17.2004	23.4766	29.937	14.3212											No		No	Zt09_1_00973
ZT3D7_g1032	3D7.chr_1	3122712	3125933	+	1073	18	1.67754	core	21.9088	12.3028	33.9684	33.2207	13.9862	12.7645	17.9475	33.9684	12.3028	Anticodon-binding domain of tRNA, tRNA synthetases class I (I, L, M and V)							GO:0000166|GO:0004812|GO:0005524|GO:0006418|GO:0002161|GO:0006418|GO:0000166|GO:0004822|GO:0005524|GO:0005737|GO:0006428|GO:0000166|GO:0006418	Aminoacyl-tRNA synthetase, class I, conserved site, Valyl/Leucyl/Isoleucyl-tRNA synthetase, editing domain, Isoleucine-tRNA ligase, Aminoacyl-tRNA synthetase, class 1a, anticodon-binding, Methionyl/Valyl/Leucyl/Isoleucyl-tRNA synthetase, anticodon-binding, Rossmann-like alpha/beta/alpha sandwich fold, Aminoacyl-tRNA synthetase, class Ia	Reactome: REACT_71, KEGG: 00970+6.1.1.5|Reactome: REACT_71	No		No	Zt09_1_00974	Mycgr3G107212
ZT3D7_g1033	3D7.chr_1	3126121	3127758	-	487	13	2.6694	core	13.1502	12.6356	24.7996	48.8823	27.1416	18.0067	21.4032	48.8823	12.6356								GO:0046872	Zinc finger, CCCH-type		No		No	Zt09_1_00975	Mycgr3G28794,Mycgr3G53066
ZT3D7_g1034	3D7.chr_1	3127790	3130362	-	685	9	1.31387	core	6.23643	7.7045	6.13625	16.0388	7.021	7.24467	7.13283	16.0388	6.13625	DNA photolyase, FAD binding domain of DNA photolyase								DNA photolyase, N-terminal, Cryptochrome/DNA photolyase, FAD-binding domain, Rossmann-like alpha/beta/alpha sandwich fold		No		No	Zt09_1_00976	Mycgr3G66122,Mycgr3G53066
ZT3D7_g1035	3D7.chr_1	3131747	3132997	+	416	2	0.480769	core	5.12973	33.7988	28.6015	32.3879	7.57978	6.90904	18.0906	33.7988	5.12973											No		No
ZT3D7_g1036	3D7.chr_1	3133511	3135895	-	676	10	1.47929	core	9.47901	5.20462	23.835	20.1701	8.78176	9.25602	9.36751	23.835	5.20462	AMP-binding enzyme, AMP-binding enzyme C-terminal domain							GO:0003824|GO:0008152|GO:0006629|GO:0030729	AMP-dependent synthetase/ligase, AMP-binding enzyme C-terminal domain, AMP-binding, conserved site, Acetoacetyl-CoA synthase	KEGG: 00280+6.2.1.16|KEGG: 00650+6.2.1.16	No		No	Zt09_1_00978	Mycgr3G66126
ZT3D7_g1037	3D7.chr_1	3136480	3137922	+	392	3	0.765306	core	10.886	8.96571	46.8611	36.3621	12.9449	10.1412	11.9154	46.8611	8.96571	UAA transporter family			5	9	5	9	GO:0055085	UAA transporter		No		No	Zt09_1_00979	Mycgr3G66129
ZT3D7_g1038	3D7.chr_1	3138165	3139835	-	556	3	0.539568	core	11.5212	11.0703	19.2084	26.4272	10.8899	9.95701	11.2957	26.4272	9.95701								GO:0005515	Tetratricopeptide-like helical domain		No		No	Zt09_1_00980	Mycgr3G78562
ZT3D7_g1039	3D7.chr_1	3141389	3142149	-	166	7	4.21687	core	38.4269	5.27474	18.9048	21.141	22.9825	20.4148	20.7779	38.4269	5.27474									S-adenosyl-L-methionine-dependent methyltransferase		No		No
ZT3D7_g1040	3D7.chr_1	3144635	3145705	+	299	4	1.33779	core	249.561	231.965	77.7583	149.503	158.038	218.561	188.3	249.561	77.7583											No		No
ZT3D7_g1041	3D7.chr_1	3147315	3149534	+	739	4	0.541272	core	31.7974	57.1382	23.939	27.1872	21.4176	20.0507	25.5631	57.1382	20.0507	Vacuolar import and degradation protein								Vacuolar import/degradation protein Vid24		No		No	Zt09_1_00982	Mycgr3G107220
ZT3D7_g1042	3D7.chr_1	3150020	3150755	-	149	6	4.02685	core	1454.59	1550.35	3134.89	2976.87	2159.15	2305.49	2232.32	3134.89	1454.59	Ribosomal protein L7Ae/L30e/S12e/Gadd45 family							GO:0003735|GO:0005622|GO:0005840|GO:0006412	Ribosomal protein L7Ae/L30e/S12e/Gadd45, Ribosomal protein S12e, 50S ribosomal protein L30e-like		No		No	Zt09_1_00983	Mycgr3G83768
ZT3D7_g1043	3D7.chr_1	3151002	3152354	+	450	2	0.444444	core	109.089	46.8762	72.7246	63.4545	83.099	84.4304	77.9118	109.089	46.8762	Chalcone isomerase like			1	1	1	1	GO:0016872	Chalcone isomerase		No		No	Zt09_1_00984	Mycgr3G107221
ZT3D7_g1044	3D7.chr_1	3152869	3153649	-	219	3	1.36986	core	48.6158	8.00801	22.3229	33.5393	33.9338	44.4165	33.7366	48.6158	8.00801		1	1	1							Yes	0.839	No
ZT3D7_g1045	3D7.chr_1	3154185	3155394	+	368	4	1.08696	core	40.5791	71.6163	9.03116	21.5151	16.1934	19.6496	20.5823	71.6163	9.03116	alpha/beta hydrolase fold								Alpha/beta hydrolase fold-1, Alpha/Beta hydrolase fold		No		No	Zt09_1_00986	Mycgr3G66140
ZT3D7_g1046	3D7.chr_1	3155534	3157178	-	529	8	1.51229	core	8.07206	0	21.5107	14.3802	7.04286	5.30008	7.55746	21.5107	0								GO:0004326|GO:0005524|GO:0009396|GO:0005524|GO:0009058|GO:0016874|GO:0005524|GO:0009058	Folylpolyglutamate synthetase, Folylpolyglutamate synthase, eukaryota, Mur ligase, C-terminal, Mur ligase, central, Folylpolyglutamate synthetase, conserved site	KEGG: 00790+6.3.2.17|MetaCyc: PWY-2161|UniPathway: UPA00850, UniPathway: UPA00219	No		No	Zt09_1_00987	Mycgr3G98499
ZT3D7_g1047	3D7.chr_1	3157371	3161111	+	1189	16	1.34567	core	7.19024	2.96094	16.6551	9.34007	2.75729	1.67457	5.07559	16.6551	1.67457	MutS domain I, MutS family domain IV, MutS domain V, MutS domain III, MutS domain II							GO:0005524|GO:0006298|GO:0030983	DNA mismatch repair protein MutS, core, DNA mismatch repair protein MutS, C-terminal, DNA mismatch repair protein MutS-like, N-terminal, DNA mismatch repair protein MutS, connector domain, DNA mismatch repair protein MutS, clamp, P-loop containing nucleoside triphosphate hydrolase, DNA mismatch repair protein MutS, N-terminal		No		No	Zt09_1_00988	Mycgr3G98500
ZT3D7_g1048	3D7.chr_1	3161294	3162276	-	284			core	67.5504	46.3622	91.0821	129.319	126.431	130.154	108.756	130.154	46.3622	Oligosaccharyltransferase subunit Ribophorin II	1	1	2	3	2	3	GO:0006487|GO:0008250|GO:0016021	Dolichyl-diphosphooligosaccharide--protein glycosyltransferase subunit Swp1	KEGG: 00510+2.4.99.18|KEGG: 00513+2.4.99.18|UniPathway: UPA00378	No		No	Zt09_1_00989	Mycgr3G53096
ZT3D7_g1049	3D7.chr_1	3163420	3166149	+	909	3	0.330033	core	9.40262	1.936	8.09513	11.0849	8.08799	5.8835	8.09156	11.0849	1.936											No		No	Zt09_1_00990	Mycgr3G107224
ZT3D7_g1050	3D7.chr_1	3168580	3169761	+	336	2	0.595238	core	2050.23	1842.79	344.023	235.359	309.422	362.841	353.432	2050.23	235.359	Eisosome component PIL1								Eisosome component PIL1/LSP1		No		No	Zt09_1_00991	Mycgr3G15872
ZT3D7_g1051	3D7.chr_1	3170302	3171363	+	314	5	1.59236	core	95.071	64.3183	85.1916	51.83	43.4337	33.3076	58.0741	95.071	33.3076	Dihydrodipicolinate synthetase family			1	1	1		GO:0008152|GO:0016829|GO:0003824	DapA-like, Aldolase-type TIM barrel		No		No	Zt09_1_00992	Mycgr3G66153
ZT3D7_g1052	3D7.chr_1	3171568	3172645	-	336	6	1.78571	core	228.509	224.795	70.2619	74.9423	76.1049	50.9388	75.5236	228.509	50.9388	short chain dehydrogenase							GO:0008152|GO:0016491	Short-chain dehydrogenase/reductase SDR, NAD(P)-binding domain, Glucose/ribitol dehydrogenase		No		No	Zt09_1_00993	Mycgr3G66157
ZT3D7_g1053	3D7.chr_1	3173257	3174523	-	367	2	0.544959	core	29.0638	16.7559	54.3342	140.761	76.7697	66.5464	60.4403	140.761	16.7559	ZIP Zinc transporter			5	8	4	7	GO:0005385|GO:0016021|GO:0071577|GO:0016020|GO:0030001|GO:0046873|GO:0055085	Zinc/iron permease, fungal/plant, Zinc/iron permease		No		No	Zt09_1_00993	Mycgr3G66160
ZT3D7_g1054	3D7.chr_1	3175391	3176434	+	347	4	1.15274	core	67.6151	35.4377	48.8887	59.2075	55.6637	54.572	55.1179	67.6151	35.4377											No		No	Zt09_1_00994	Mycgr3G66163
ZT3D7_g1055	3D7.chr_1	3176869	3178878	+	653	2	0.306279	core	13.0832	12.1222	10.1911	13.3389	6.67411	4.84583	11.1567	13.3389	4.84583											No		No	Zt09_1_00995
ZT3D7_g1056	3D7.chr_1	3180876	3183330	-	573	1	0.17452	core	22.3599	30.6927	51.9461	16.7275	5.97855	3.5135	19.5437	51.9461	3.5135		1	1	1				GO:0003700|GO:0006355|GO:0043565	Basic-leucine zipper domain		Yes		No	Zt09_1_00996	Mycgr3G89415
ZT3D7_g1057	3D7.chr_1	3187338	3188674	+	325	5	1.53846	core	118.11	43.2334	61.8723	131.621	143.91	106.493	112.302	143.91	43.2334	SMP-30/Gluconolaconase/LRE-like region								Six-bladed beta-propeller, TolB-like, SMP-30/Gluconolactonase/LRE-like region, Senescence marker protein-30 (SMP-30)		No		No
ZT3D7_g1058	3D7.chr_1	3188808	3190354	-	317	10	3.15457	core	6.72672	0	4.964	11.3373	11.6908	8.90896	7.81784	11.6908	0	Zinc finger, C3HC4 type (RING finger)							GO:0005515|GO:0008270|GO:0046872	Zinc finger, RING-type, Zinc finger, C3HC4 RING-type, Zinc finger, RING-type, conserved site, Zinc finger, RING/FYVE/PHD-type		No		No	Zt09_1_00998	Mycgr3G89417
ZT3D7_g1059	3D7.chr_1	3190446	3192140	+	530	5	0.943396	core	48.3412	28.2015	141.042	203.723	182.146	166.661	153.851	203.723	28.2015	Aldehyde dehydrogenase family		1	1				GO:0008152|GO:0016491|GO:0055114|GO:0009013|GO:0009450|GO:0055114|GO:0008152|GO:0016491|GO:0016620|GO:0055114	Aldehyde dehydrogenase, cysteine active site, Aldehyde dehydrogenase domain, Aldehyde dehydrogenase, glutamic acid active site, Aldehyde dehydrogenase N-terminal domain, Succinate semialdehyde dehydrogenase, Aldehyde/histidinol dehydrogenase, Aldehyde dehydrogenase, C-terminal	UniPathway: UPA00733	No		No	Zt09_1_00999	Mycgr3G66166
ZT3D7_g1060	3D7.chr_1	3192791	3194573	+	538	1	0.185874	core	11.9059	17.9772	51.4144	39.9942	24.8807	20.9354	22.908	51.4144	11.9059	tRNA synthetases class I (W and Y), Tyrosyl-tRNA synthetase C-terminal domain							GO:0000166|GO:0004831|GO:0005524|GO:0005737|GO:0006437|GO:0000166|GO:0004812|GO:0005524|GO:0006418|GO:0003723|GO:0004831	Tyrosine-tRNA ligase, Aminoacyl-tRNA synthetase, class Ic, Tyrosyl-tRNA synthetase, C-terminal, Rossmann-like alpha/beta/alpha sandwich fold, Aminoacyl-tRNA synthetase, class I, conserved site, RNA-binding S4 domain, Tyrosine-tRNA ligase, bacterial-type	KEGG: 00970+6.1.1.1|Reactome: REACT_71, Reactome: REACT_71, KEGG: 00970+6.1.1.1	No		No
ZT3D7_g1061	3D7.chr_1	3195034	3195425	-	111			core	668.468	786.501	1201.14	1919.55	1727.27	1702.7	1451.92	1919.55	668.468	NAC domain								Nascent polypeptide-associated complex NAC domain		No		No	Zt09_1_01002	Mycgr3G107230
ZT3D7_g1062	3D7.chr_1	3196146	3197172	-	301			core	42.4986	2.91682	8.13087	22.6388	21.1814	12.4019	16.7917	42.4986	2.91682	short chain dehydrogenase							GO:0008152|GO:0016491	NAD(P)-binding domain, Glucose/ribitol dehydrogenase, Short-chain dehydrogenase/reductase SDR		No		No	Zt09_1_01003	Mycgr3G32521
ZT3D7_g1063	3D7.chr_1	3197916	3199798	-	538	9	1.67286	core	0	0	5.53192	59.4022	24.1267	12.3831	8.9575	59.4022	0	Cytochrome P450			1	1	1		GO:0005506|GO:0016705|GO:0020037|GO:0055114	Cytochrome P450, Cytochrome P450, E-class, group I	Reactome: REACT_13433	No		No	Zt09_1_01004	Mycgr3G83782
ZT3D7_g1064	3D7.chr_1	3200110	3202155	-	558	8	1.43369	core	7.6533	7.87908	44.2408	269.609	233.55	282.652	138.896	282.652	7.6533	Permease for cytosine/purines, uracil, thiamine, allantoin			6	12	7	12	GO:0005215|GO:0006810|GO:0016020|GO:0005215|GO:0016020|GO:0055085	Nucleobase cation symporter-1, NCS1, Purine-cytosine permease		No		No	Zt09_1_01005	Mycgr3G33139
ZT3D7_g1065	3D7.chr_1	3202859	3203728	-	289	4	1.38408	core	0	3.03752	6.04809	13.2049	10.2245	8.69288	7.37048	13.2049	0											No		No	Zt09_1_01006	Mycgr3G23234
ZT3D7_g1066	3D7.chr_1	3206819	3210456	+	1160	12	1.03448	core	31.3218	22.7618	35.0487	81.8644	111.076	87.04	58.4565	111.076	22.7618	C2 domain, Phosphatidylserine decarboxylase			1	1	1		GO:0005515|GO:0004609|GO:0008654|GO:0005509	EF-hand domain pair, C2 domain, Phosphatidylserine decarboxylase-related, EF-hand domain, EF-Hand 1, calcium-binding site	KEGG: 00564+4.1.1.65|MetaCyc: PWY-5669|UniPathway: UPA00558	No		No	Zt09_1_01007	Mycgr3G66175
ZT3D7_g1067	3D7.chr_1	3211390	3214341	+	967	1	0.103413	core	22.0981	13.65	24.0986	52.2581	53.7212	43.3301	33.7144	53.7212	13.65	PX-associated, Domain of unknown function in PX-proteins (DUF3818), PX domain							GO:0035091	PX-associated domain, Domain of unknown function DUF3818, PX-associated, Phox homologous domain		No		No	Zt09_1_01008	Mycgr3G32359
ZT3D7_g1068	3D7.chr_1	3214554	3217609	-	788	19	2.41117	core	18.978	29.0278	15.7833	17.378	18.485	12.6891	17.9315	29.0278	12.6891	SUR7/PalI family			3	4	2	4	GO:0005515|GO:0005886	F-box domain, Membrane protein SUR7/Rim9-like, fungi		No		No	Zt09_1_01010,Zt09_1_01009	Mycgr3G107234,Mycgr3G33861
ZT3D7_g1069	3D7.chr_1	3218337	3221228	-	963	7	0.726895	core	0	0.913777	5.09445	3.10044	2.06096	2.39093	2.22595	5.09445	0											No		No	Zt09_1_01011
ZT3D7_g1070	3D7.chr_1	3221841	3222177	-	92	1	1.08696	core	92.0042	66.3029	49.035	37.762	96.9431	122.368	79.1535	122.368	37.762									RmlC-like cupin domain, RmlC-like jelly roll fold		No		No
ZT3D7_g1071	3D7.chr_1	3222640	3224775	+	563	7	1.24334	core	7.58545	6.24738	32.0313	36.3998	38.1352	20.5608	26.296	38.1352	6.24738	Phosphatidylinositol-specific phospholipase C, Y domain, C2 domain, Phosphatidylinositol-specific phospholipase C, X domain							GO:0005515|GO:0006629|GO:0008081|GO:0035556|GO:0004435|GO:0006629|GO:0007165|GO:0035556	C2 domain, PLC-like phosphodiesterase, TIM beta/alpha-barrel domain, Phosphoinositide phospholipase C family, Phospholipase C, phosphatidylinositol-specific, Y domain, Phosphatidylinositol-specific phospholipase C, X domain	KEGG: 00562+3.1.4.11|MetaCyc: PWY-6351|MetaCyc: PWY-6367|MetaCyc: PWY-7039	No		No	Zt09_1_01013	Mycgr3G89428
ZT3D7_g1072	3D7.chr_1	3226637	3226941	+	83	5	6.0241	core	0	10.4867	14.6162	11.3415	23.2936	28.2962	12.9789	28.2962	0											No		No		Mycgr3G89429
ZT3D7_g1073	3D7.chr_1	3228245	3228839	+	180			core	35.4546	73.0012	26.1638	71.3148	861.498	784.866	72.158	861.498	26.1638	Seed maturation protein								Seed maturation protein		No		No	Zt09_1_01014	Mycgr3G89429
ZT3D7_g1074	3D7.chr_1	3229114	3230489	-	438	5	1.14155	core	87.7078	124.407	99.0839	130.591	167.861	147.499	127.499	167.861	87.7078	ATPase family associated with various cellular activities (AAA)							GO:0005524|GO:0005737|GO:0016787|GO:0030163	P-loop containing nucleoside triphosphate hydrolase, AAA+ ATPase domain, ATPase, AAA-type, core, 26S proteasome subunit P45, ATPase, AAA-type, conserved site	Reactome: REACT_11045|Reactome: REACT_13|Reactome: REACT_13635|Reactome: REACT_152|Reactome: REACT_1538|Reactome: REACT_383|Reactome: REACT_578|Reactome: REACT_6185|Reactome: REACT_6850	No		No	Zt09_1_01015	Mycgr3G53126
ZT3D7_g1075	3D7.chr_1	3230936	3232561	+	541	8	1.47874	core	67.0934	94.264	108.732	132.415	134.462	136.346	120.574	136.346	67.0934	TCP-1/cpn60 chaperonin family							GO:0005524|GO:0006457|GO:0051082|GO:0005524	T-complex protein 1, delta subunit, GroEL-like apical domain, Chaperonin TCP-1, conserved site, Chaperone tailless complex polypeptide 1 (TCP-1), TCP-1-like chaperonin intermediate domain, Chaperonin Cpn60/TCP-1 family, GroEL-like equatorial domain	Reactome: REACT_17015	No		No	Zt09_1_01016	Mycgr3G66188
ZT3D7_g1076	3D7.chr_1	3233446	3234299	+	195	7	3.58974	core	10.9138	0	0.89487	3.52635	5.45225	12.0045	4.4893	12.0045	0											No		No
ZT3D7_g1077	3D7.chr_1	3234522	3237044	-	840	6	0.714286	core	17.8046	9.42679	13.7646	20.4349	15.5524	10.4771	14.6585	20.4349	9.42679	Rad17 cell cycle checkpoint protein							GO:0005634|GO:0006281|GO:0007049	P-loop containing nucleoside triphosphate hydrolase, Checkpoint protein Rad17/Rad24		No		No	Zt09_1_01017	Mycgr3G34521
ZT3D7_g1078	3D7.chr_1	3237309	3238286	+	325	1	0.307692	core	19.6849	16.2125	8.0703	19.9408	25.2547	17.3807	18.5328	25.2547	8.0703	2OG-Fe(II) oxygenase superfamily							GO:0016491|GO:0055114|GO:0006281	Alpha-ketoglutarate-dependent dioxygenase AlkB-like, Oxoglutarate/iron-dependent dioxygenase, DNA oxidative demethylase ALKBH2		No		No	Zt09_1_01018	Mycgr3G98514
ZT3D7_g1079	3D7.chr_1	3239081	3241387	+	638	11	1.72414	core	3.34757	2.75706	2.47035	10.0271	4.75799	4.73415	4.04086	10.0271	2.47035	Subtilase family, Pro-kumamolisin, activation domain	1	1	1				GO:0006508|GO:0008236|GO:0004252|GO:0006508	Sedolisin domain, Peptidase S53, propeptide, Peptidase S8/S53 domain, Proteinase inhibitor, propeptide		Yes		No
ZT3D7_g1080	3D7.chr_1	3241869	3242393	-	174	1	0.574713	core	85.5639	105.706	79.1781	93.5074	80.0728	77.5145	82.8183	105.706	77.5145								GO:0005840	Ribosomal protein L21-like		No		No	Zt09_1_01020	Mycgr3G66192
ZT3D7_g1081	3D7.chr_1	3242947	3243786	+	261	2	0.766284	core	220.441	467.338	189.453	126.626	94.329	99.2429	158.039	467.338	94.329	Ribosomal protein S8e								Ribosomal protein S8e/ribosomal biogenesis NSA2		No		No	Zt09_1_01021	Mycgr3G107239
ZT3D7_g1082	3D7.chr_1	3244432	3248853	-	1473	30	2.03666	core	42.0854	82.4706	39.8624	46.5736	41.7433	48.3924	44.3295	82.4706	39.8624	Sortilin, neurotensin receptor 3,, Sortilin, neurotensin receptor 3, C-terminal	1	1	2	2	1	3	GO:0016021	Sortilin, N-terminal, Sortilin, C-terminal, VPS10		No		No	Zt09_1_01022	Mycgr3G66199
ZT3D7_g1083	3D7.chr_1	3249246	3249650	-	116	2	1.72414	core	18.2829	7.5289	0	1.27727	2.18694	1.43643	1.81168	18.2829	0											No		No
ZT3D7_g1084	3D7.chr_1	3250319	3251055	-	208			core	1432.89	1968.28	466.6	136.302	283.454	471.333	468.966	1968.28	136.302	Ser-Thr-rich glycosyl-phosphatidyl-inositol-anchored membrane family	1	1	1					Ser-Thr-rich glycosyl-phosphatidyl-inositol-anchored membrane family		Yes		No	Zt09_1_01024	Mycgr3G78594
ZT3D7_g1085	3D7.chr_1	3253107	3253918	+	229			core	325.515	153.197	120.488	311.877	257.966	156.058	207.012	325.515	120.488	Ser-Thr-rich glycosyl-phosphatidyl-inositol-anchored membrane family	1	1	1	1	1	2		Ser-Thr-rich glycosyl-phosphatidyl-inositol-anchored membrane family		No		No
ZT3D7_g1086	3D7.chr_1	3255009	3255286	+	71	2	2.8169	core	178.258	110.11	148.598	132.837	133.371	116.71	133.104	178.258	110.11											No		No	Zt09_1_01026	Mycgr3G66201
ZT3D7_g1087	3D7.chr_1	3255452	3258708	-	1030	30	2.91262	core	22.8226	69.206	36.7461	43.4662	22.2776	21.5405	29.7843	69.206	21.5405	RhoGAP domain, LIM domain							GO:0008270|GO:0007165	Zinc finger, LIM-type, Rho GTPase-activating protein domain, Rho GTPase activation protein	Reactome: REACT_11044	No		No	Zt09_1_01026	Mycgr3G66201
ZT3D7_g1088	3D7.chr_1	3259379	3259914	+	159	4	2.51572	core	120.324	93.5936	133.738	150.258	148.725	161.91	141.232	161.91	93.5936	RNA polymerase Rpb4							GO:0000166|GO:0003824|GO:0044237|GO:0003899|GO:0006351	HRDC-like, RNA polymerase II, Rpb4, RNA polymerase II, Rpb4, core		No		No	Zt09_1_01027	Mycgr3G98518
ZT3D7_g1089	3D7.chr_1	3260748	3266624	-	1958	15	0.766088	core	18.5629	19.3353	29.2772	36.5116	26.2687	31.6319	27.7729	36.5116	18.5629	Protein kinase domain, Response regulator receiver domain							GO:0000160|GO:0004672|GO:0005524|GO:0006468|GO:0004672|GO:0006468|GO:0004674|GO:0005524|GO:0006468	Signal transduction response regulator, receiver domain, Protein kinase-like domain, PAS domain, Protein kinase domain, Serine/threonine/dual specificity protein kinase, catalytic domain, CheY-like superfamily, Serine/threonine-protein kinase, active site, AGC-kinase, C-terminal	Reactome: REACT_14797	No		No	Zt09_1_01028	Mycgr3G107244
ZT3D7_g1090	3D7.chr_1	3268467	3270125	-	552	5	0.905797	core	7.73634	19.115	36.7916	24.7943	18.2902	12.9379	18.7026	36.7916	7.73634	CBF/Mak21 family							GO:0005488|GO:0042254	Armadillo-type fold, CCAAT-binding factor, Nucleolar complex protein 4		No		No	Zt09_1_01029	Mycgr3G107244
ZT3D7_g1091	3D7.chr_1	3270333	3271242	+	244			core	637.364	359.543	782.475	934.236	910.387	1003.67	846.431	1003.67	359.543	Mitochondrial ATP synthase B chain precursor (ATP-synt_B)							GO:0015078|GO:0015986|GO:0000276|GO:0015078|GO:0015986	ATPase, F0 complex, B chain/subunit B/MI25, ATPase, F0 complex, B chain/subunit B		No		No	Zt09_1_01030	Mycgr3G102469
ZT3D7_g1092	3D7.chr_1	3271594	3272771	+	374	4	1.06952	core	11.4085	0	28.0631	40.9469	32.9121	21.8961	24.9796	40.9469	0	2OG-Fe(II) oxygenase superfamily, non-haem dioxygenase in morphine synthesis N-terminal							GO:0016491|GO:0055114|GO:0005506|GO:0016491|GO:0055114	Oxoglutarate/iron-dependent dioxygenase, Non-haem dioxygenase N-terminal domain, Isopenicillin N synthase, Isopenicillin N synthase-like		No		No	Zt09_1_01031	Mycgr3G66216
ZT3D7_g1093	3D7.chr_1	3272893	3273904	-	316	3	0.949367	core	249.674	133.383	62.5224	171.009	266.032	233.121	202.065	266.032	62.5224	Aldo/keto reductase family								Aldo/keto reductase/potassium channel subunit beta, NADP-dependent oxidoreductase domain		No		No	Zt09_1_01032	Mycgr3G102471
ZT3D7_g1094	3D7.chr_1	3274915	3276102	+	357	1	0.280112	core	17.9254	0	18.1274	122.36	73.3224	55.6631	36.8952	122.36	0	Glycosyl transferase family 8			1	1	1	1	GO:0016757	Nucleotide-diphospho-sugar transferases, Glycosyl transferase, family 8		No		No	Zt09_1_01033	Mycgr3G31931
ZT3D7_g1095	3D7.chr_1	3277350	3278703	+	415	4	0.963855	core	0	2.1175	2.52973	6.64582	6.65729	6.69479	4.58777	6.69479	0	Glycosyl hydrolases family 16	1	1	1				GO:0005618|GO:0016798|GO:0071555|GO:0004553|GO:0005975	Glycoside hydrolase, family 16, CRH1, predicted, Concanavalin A-like lectin/glucanase domain, Glycoside hydrolase, family 16		Yes		No	Zt09_1_01034	Mycgr3G83802
ZT3D7_g1096	3D7.chr_1	3279447	3282189	+	894	9	1.00671	core	4.7801	2.95267	7.05498	9.78881	6.35685	5.57972	5.96829	9.78881	2.95267											No		No	Zt09_1_01035	Mycgr3G102473
ZT3D7_g1097	3D7.chr_1	3283163	3283893	-	222	2	0.900901	core	86.3313	138.255	85.731	76.5634	47.9211	33.4833	81.1472	138.255	33.4833	Mitochondrial ribosomal protein L37								Ribosomal protein L37, mitochondrial		No		No	Zt09_1_01036	Mycgr3G66222
ZT3D7_g1098	3D7.chr_1	3284370	3285347	-	308			core	179.989	136.836	94.7925	71.0329	42.0364	37.14	82.9127	179.989	37.14	CCAAT-binding transcription factor (CBF-B/NF-YA) subunit B							GO:0003700|GO:0006355	Nuclear transcription factor Y subunit A		No		No	Zt09_1_01037	Mycgr3G83804
ZT3D7_g1099	3D7.chr_1	3285435	3286633	-	124	3	2.41935	core	17.1128	77.5175	42.0947	27.0488	15.1717	12.2926	22.0808	77.5175	12.2926											No		No
ZT3D7_g1100	3D7.chr_1	3287271	3288082	-	234	2	0.854701	core	45.5127	11.2453	8.20996	26.1522	34.5218	24.3154	25.2338	45.5127	8.20996	Alpha-acetolactate decarboxylase							GO:0045151|GO:0047605	Alpha-acetolactate decarboxylase	KEGG: 00650+4.1.1.5|KEGG: 00660+4.1.1.5|MetaCyc: PWY-5939|UniPathway: UPA00626	No		No	Zt09_1_01038	Mycgr3G66225
ZT3D7_g1101	3D7.chr_1	3288356	3289381	+	303	2	0.660066	core	14.073	17.3858	22.5013	33.9192	38.7669	40.436	28.2102	40.436	14.073											No		No	Zt09_1_01039	Mycgr3G89451
ZT3D7_g1102	3D7.chr_1	3289790	3292193	+	762	6	0.787402	core	28.0353	57.7248	98.8462	113.868	106.523	101.511	100.178	113.868	28.0353	Oligosaccharyl transferase STT3 subunit			7	13	7	12	GO:0004576|GO:0006486|GO:0016020	Oligosaccharyl transferase, STT3 subunit	UniPathway: UPA00378	No		No	Zt09_1_01040	Mycgr3G98525
ZT3D7_g1103	3D7.chr_1	3292426	3293116	+	167	7	4.19162	core	38.1982	10.4867	68.905	79.1682	56.6214	48.7324	52.6769	79.1682	10.4867	Cytidine and deoxycytidylate deaminase zinc-binding region							GO:0008270|GO:0004126|GO:0008270|GO:0009972|GO:0003824|GO:0008270|GO:0016787	Cytidine and deoxycytidylate deaminases, zinc-binding, Cytidine deaminase, homotetrameric, Cytidine deaminase-like, APOBEC/CMP deaminase, zinc-binding	KEGG: 00240+3.5.4.5|KEGG: 00983+3.5.4.5|MetaCyc: PWY-6556|MetaCyc: PWY-7181|MetaCyc: PWY-7193|MetaCyc: PWY-7199	No		No
ZT3D7_g1104	3D7.chr_1	3293402	3294196	+	264	2	0.757576	core	145.297	89.7501	32.4314	22.2752	28.1714	27.5423	30.3014	145.297	22.2752	HSCB C-terminal oligomerisation domain							GO:0006457|GO:0051087|GO:0051259	DnaJ domain, Co-chaperone Hsc20, Co-chaperone HscB, C-terminal oligomerisation domain		No		No	Zt09_1_01042	Mycgr3G89454
ZT3D7_g1105	3D7.chr_1	3294392	3296519	-	675	5	0.740741	core	34.8078	28.6677	118.054	51.8402	16.3427	15.8402	31.7378	118.054	15.8402	Sugar (and other) transporter			6	12	7	11	GO:0016021|GO:0022857|GO:0055085	Major facilitator superfamily domain, Major facilitator, sugar transporter-like		No		No	Zt09_1_01043	Mycgr3G33628
ZT3D7_g1106	3D7.chr_1	3299344	3300091	-	205			core	924.173	1394.02	4145.61	5207.41	6303.12	8103.7	4676.51	8103.7	924.173	Yeast PIR protein repeat	1	1	1	1	1	1	GO:0005199|GO:0005618	Yeast PIR protein repeat		No		No	Zt09_1_01044	Mycgr3G102481
ZT3D7_g1107	3D7.chr_1	3301204	3301581	+	79	1	1.26582	core	0	11.011	2.19243	2.10152	25.5872	19.8073	6.60172	25.5872	0											No		No
ZT3D7_g1108	3D7.chr_1	3301775	3302825	-	320	1	0.3125	core	73.3024	30.186	89.0633	99.4528	53.0311	48.691	63.1667	99.4528	30.186	Mitochondrial carrier protein							GO:0055085	Mitochondrial carrier domain, Mitochondrial substrate/solute carrier, Mitochondrial carrier protein		No		No	Zt09_1_01045	Mycgr3G98528
ZT3D7_g1109	3D7.chr_1	3303075	3304598	+	507	5	0.986193	core	37.8974	15.6062	30.3833	54.018	32.858	28.5933	31.6206	54.018	15.6062	Taurine catabolism dioxygenase TauD, TfdA family							GO:0016491|GO:0055114	TauD/TfdA-like domain	Reactome: REACT_13	No		No	Zt09_1_01046	Mycgr3G34825
ZT3D7_g1110	3D7.chr_1	3305394	3308123	+	909	8	0.880088	core	2.35066	6.77601	21.3943	27.6097	11.8922	9.8674	10.8798	27.6097	2.35066	Protein kinase domain							GO:0004672|GO:0006468|GO:0004672|GO:0005524|GO:0006468|GO:0005524	Serine/threonine-protein kinase, active site, Protein kinase domain, Serine/threonine/dual specificity protein kinase, catalytic domain, Protein kinase-like domain, Protein kinase, ATP binding site		No		No	Zt09_1_01047	Mycgr3G102488
ZT3D7_g1111	3D7.chr_1	3308512	3309099	-	195	4	2.05128	core	43.655	26.9657	93.9614	223.399	200.581	139.766	116.864	223.399	26.9657	Translation initiation factor SUI1							GO:0003743|GO:0006413	Translation initiation factor SUI1, Density-regulated protein DRP1		No		No	Zt09_1_01048	Mycgr3G102488
ZT3D7_g1112	3D7.chr_1	3336783	3338099	+	336	7	2.08333	core	19.0424	15.6833	52.5663	78.9333	86.288	92.7584	65.7498	92.7584	15.6833	short chain dehydrogenase							GO:0008152|GO:0016491	Glucose/ribitol dehydrogenase, NAD(P)-binding domain, Short-chain dehydrogenase/reductase SDR		No		No
ZT3D7_g1113	3D7.chr_1	3338219	3339327	-	352	1	0.284091	core	6.05976	0	3.47808	8.04357	3.19786	1.02021	3.33797	8.04357	0											No		No	Zt09_1_01051
ZT3D7_g1114	3D7.chr_1	3339961	3342570	-	869	5	0.575374	core	12.2937	11.1376	43.7478	61.7733	36.1922	26.2166	31.2044	61.7733	11.1376	Exocyst complex component Sec10			1	1	1		GO:0005737|GO:0006887|GO:0048278	Exocyst complex component Sec10-like		No		No	Zt09_1_01052	Mycgr3G66246
ZT3D7_g1115	3D7.chr_1	3342684	3345115	+	590	7	1.18644	core	3.61945	76.0151	128.801	32.145	19.1261	13.3654	25.6355	128.801	3.61945	Serine carboxypeptidase S28		1	1				GO:0006508|GO:0008236	Alpha/Beta hydrolase fold, Peptidase S28		No		No	Zt09_1_01053	Mycgr3G66250
ZT3D7_g1116	3D7.chr_1	3345462	3346648	+	349	1	0.286533	core	61.1171	17.6176	35.58	52.6246	50.5293	48.9096	49.7194	61.1171	17.6176	Putative undecaprenyl diphosphate synthase			1	1	1	1	GO:0016765	Decaprenyl diphosphate synthase-like		No		No	Zt09_1_01054	Mycgr3G33116
ZT3D7_g1117	3D7.chr_1	3346912	3348180	-	422	4	0.947867	core	111.253	245.73	157.565	77.2819	71.2711	117.15	114.202	245.73	71.2711								GO:0005096	Leucine-rich repeat, ribonuclease inhibitor subtype, Leucine-rich repeat domain, L domain-like, Ran GTPase-activating protein		No		No	Zt09_1_01055	Mycgr3G66253
ZT3D7_g1118	3D7.chr_1	3348423	3348787	+	81	6	7.40741	core	1069.55	1106.47	303.732	133.495	316.811	301.575	310.271	1106.47	133.495	Cytochrome C oxidase copper chaperone (COX17)							GO:0005507|GO:0005758|GO:0006825|GO:0016531	Cysteine alpha-hairpin motif superfamily, Cytochrome c oxidase copper chaperone		No		No
ZT3D7_g1119	3D7.chr_1	3348967	3350742	-	591	11	1.86125	core	39.7467	19.3437	31.7014	45.7853	41.1113	38.7306	39.2387	45.7853	19.3437	ALG6, ALG8 glycosyltransferase family			6	12	7	10	GO:0005789|GO:0016758	Glycosyl transferase, ALG6/ALG8	Reactome: REACT_17015|UniPathway: UPA00378	No		No	Zt09_1_01057	Mycgr3G53203
ZT3D7_g1120	3D7.chr_1	3351956	3353313	+	409			core	140.867	511.341	290.043	195.64	121.401	153.833	174.736	511.341	121.401	RNA recognition motif. (a.k.a. RRM, RBD, or RNP domain)							GO:0000166|GO:0003676	Nucleotide-binding alpha-beta plait domain, RNA recognition motif domain		No		No	Zt09_1_01058	Mycgr3G102491
ZT3D7_g1121	3D7.chr_1	3354305	3355959	+	468	1	0.213675	core	45.6097	28.1732	25.4303	62.4132	64.0882	79.3471	54.0115	79.3471	25.4303				1	1	1	1				No		No	Zt09_1_01059	Mycgr3G89466
ZT3D7_g1122	3D7.chr_1	3356489	3361073	-	1508	9	0.596817	core	15.5932	5.83752	18.3647	18.4202	10.2337	9.35536	12.9134	18.4202	5.83752	ATPase family associated with various cellular activities (AAA)							GO:0005524	P-loop containing nucleoside triphosphate hydrolase, ATPase, AAA-type, conserved site, AAA+ ATPase domain, ATPase, AAA-type, core		No		No	Zt09_1_01060	Mycgr3G98537
ZT3D7_g1123	3D7.chr_1	3362113	3364293	+	726	14	1.92837	core	0	1.21167	5.79019	9.22444	4.96878	2.34475	3.65677	9.22444	0	Partial alpha/beta-hydrolase lipase region			2	3	2	2	GO:0006629	Alpha/Beta hydrolase fold, Partial AB-hydrolase lipase domain		No		No	Zt09_1_01061	Mycgr3G66265
ZT3D7_g1124	3D7.chr_1	3366055	3367730	+	504	6	1.19048	core	160.962	369.796	157.681	102.426	60.4435	32.519	130.054	369.796	32.519	Cytochrome P450			1	1	1	1	GO:0005506|GO:0016705|GO:0020037|GO:0055114|GO:0016705|GO:0055114	Cytochrome P450, E-class, group I, Cytochrome P450, conserved site, Cytochrome P450	Reactome: REACT_13433	No		No	Zt09_1_01062	Mycgr3G53213
ZT3D7_g1125	3D7.chr_1	3368409	3372432	+	1323	13	0.982615	core	3.23126	2.66127	1.32473	1.35445	0.63661	1.01548	1.33959	3.23126	0.63661				2	2	1	2				No		No
ZT3D7_g1126	3D7.chr_1	3372851	3374130	-	407	5	1.2285	core	5.24288	2.15902	22.7841	24.5864	16.1211	13.4756	14.7983	24.5864	2.15902	Helix-hairpin-helix motif, HhH-GPD superfamily base excision DNA repair protein							GO:0003906|GO:0005634|GO:0006281|GO:0006285|GO:0019104|GO:0003824|GO:0006281|GO:0003677|GO:0006284	Endonuclease III-like protein 1, DNA glycosylase, Helix-hairpin-helix motif, HhH-GPD domain, Helix-turn-helix, base-excision DNA repair, C-terminal, Endonuclease III-like, conserved site-2	Reactome: REACT_216	No		No	Zt09_1_01064	Mycgr3G34626
ZT3D7_g1127	3D7.chr_1	3374301	3374804	+	148			core	43.0691	23.6478	36.4915	48.0167	32.0218	20.3028	34.2567	48.0167	20.3028	Eukaryotic family of unknown function (DUF1754)								Protein of unknown function DUF1754, eukaryotic		No		No	Zt09_1_01065	Mycgr3G89472
ZT3D7_g1128	3D7.chr_1	3375319	3376643	-	422	6	1.4218	core	10.1139	12.4948	24.464	25.5693	14.8022	11.2382	13.6485	25.5693	10.1139	Fungal pheromone mating factor STE2 GPCR			4	7	4	7	GO:0004932|GO:0007186|GO:0016020	Pheromone alpha factor receptor, double transmembrane domain, GPCR fungal pheromone mating factor, STE2		No		No	Zt09_1_01066	Mycgr3G25642
ZT3D7_g1129	3D7.chr_1	3377705	3380262	+	775	7	0.903226	core	5.51314	3.40547	14.6916	15.4063	5.31449	5.04311	5.41382	15.4063	3.40547									BRCT domain		No		No
ZT3D7_g1130	3D7.chr_1	3380961	3383362	-	599	6	1.00167	core	28.5213	1.46814	10.816	25.5295	13.4207	12.0045	12.7126	28.5213	1.46814	Flavin-binding monooxygenase-like							GO:0016491|GO:0055114|GO:0004499|GO:0050660|GO:0050661|GO:0055114	FAD/NAD(P)-binding domain, Flavin monooxygenase-like		No		No
ZT3D7_g1131	3D7.chr_1	3384231	3385386	-	348	10	2.87356	core	0	0	6.03076	17.342	11.6442	7.84245	6.9366	17.342	0				1	2	2					No		No	Zt09_1_01069	Mycgr3G89476
ZT3D7_g1132	3D7.chr_1	3390906	3394211	+	1101	9	0.817439	core	87.3497	38.3687	21.9641	26.1386	12.3606	14.096	24.0514	87.3497	12.3606	Phosphoinositide-specific phospholipase C, efhand-like, Phosphatidylinositol-specific phospholipase C, Y domain, Phosphatidylinositol-specific phospholipase C, X domain							GO:0004435|GO:0006629|GO:0007165|GO:0035556|GO:0005515|GO:0035556|GO:0006629|GO:0008081	PH domain-like, Phospholipase C, phosphatidylinositol-specific, Y domain, C2 domain, Phosphoinositide phospholipase C family, Phosphatidylinositol-specific phospholipase C, X domain, Phosphoinositide-specific phospholipase C, EF-hand-like domain, EF-hand domain pair, PLC-like phosphodiesterase, TIM beta/alpha-barrel domain	KEGG: 00562+3.1.4.11|MetaCyc: PWY-6351|MetaCyc: PWY-6367|MetaCyc: PWY-7039	No		No	Zt09_1_01070	Mycgr3G66273
ZT3D7_g1133	3D7.chr_1	3394912	3396066	+	234	2	0.854701	core	145.641	78.717	52.2452	78.854	158.903	191.765	112.247	191.765	52.2452	short chain dehydrogenase							GO:0008152|GO:0016491	Short-chain dehydrogenase/reductase SDR, Glucose/ribitol dehydrogenase, NAD(P)-binding domain		No		No
ZT3D7_g1134	3D7.chr_1	3397097	3398281	-	322	4	1.24224	core	529.807	223.629	55.3878	201.665	580.103	478.914	351.272	580.103	55.3878	Glyoxalase/Bleomycin resistance protein/Dioxygenase superfamily							GO:0004462|GO:0046872	Glyoxalase/Bleomycin resistance protein/Dihydroxybiphenyl dioxygenase, Glyoxalase/fosfomycin resistance/dioxygenase domain, Glyoxalase I, Glyoxalase I, conserved site	KEGG: 00620+4.4.1.5|MetaCyc: PWY-5386|UniPathway: UPA00619	No		No	Zt09_1_01072	Mycgr3G102499
ZT3D7_g1135	3D7.chr_1	3399082	3399960	+	273	4	1.4652	core	242.015	147.885	68.4935	91.2191	181.439	169.377	158.631	242.015	68.4935	Cytidylyltransferase-like			1	1	1		GO:0009435|GO:0016779|GO:0003824|GO:0009058	Probable nicotinate-nucleotide adenylyltransferase, Cytidyltransferase-like domain, Rossmann-like alpha/beta/alpha sandwich fold	KEGG: 00760+2.7.7.18|MetaCyc: PWY-5381|MetaCyc: PWY-5653|Reactome: REACT_11193|UniPathway: UPA00253	No		No	Zt09_1_01073	Mycgr3G66280
ZT3D7_g1136	3D7.chr_1	3400440	3401873	+	477	8	1.67715	core	17.9004	0	2.20161	4.29878	3.24327	5.22369	3.77102	17.9004	0		1	1	1					Concanavalin A-like lectin/glucanase domain		Yes		No	Zt09_1_01074	Mycgr3G16232
ZT3D7_g1137	3D7.chr_1	3402842	3404746	+	561	11	1.96078	core	22.8373	6.26962	24.6551	20.3753	13.6854	11.0646	17.0304	24.6551	6.26962	Cytochrome P450			1	1	1	1	GO:0005506|GO:0016705|GO:0020037|GO:0055114|GO:0004497|GO:0005506|GO:0016705|GO:0020037|GO:0055114	Cytochrome P450, Cytochrome P450, E-class, group IV	Reactome: REACT_13433	No		No	Zt09_1_01075	Mycgr3G66283
ZT3D7_g1138	3D7.chr_1	3406711	3407082	+	99	1	1.0101	core	0	61.6617	15.7855	4.10963	5.41846	3.12116	4.76404	61.6617	0											No		No
ZT3D7_g1139	3D7.chr_1	3407697	3408605	+	284	7	2.46479	core	150.112	234.902	57.234	42.6694	55.7161	71.8582	64.5461	234.902	42.6694								GO:0046872|GO:0003676	Zinc finger, C2H2, Zinc finger, C2H2-like, Zinc finger C2H2-type/integrase DNA-binding domain		No		No	Zt09_1_01077	Mycgr3G78633
ZT3D7_g1140	3D7.chr_1	3409994	3410537	-	99	2	2.0202	core	213.91	176.176	443.748	571.612	565.627	564.209	503.979	571.612	176.176	Domain of unknown function (DUF543)			1	1	1	1		Protein of unknown function DUF543		No		No
ZT3D7_g1141	3D7.chr_1	3412151	3414862	+	903	11	1.21816	core	9.46503	8.76983	18.626	14.568	6.59326	5.94911	9.11743	18.626	5.94911	Urb2/Npa2 family								Nucleolar 27S pre-rRNA processing, Urb2/Npa2, C-terminal		No		No	Zt09_1_01079	Mycgr3G107276
ZT3D7_g1142	3D7.chr_1	3415454	3415996	-	140	2	1.42857	core	60.6836	56.2265	105.734	148.514	133.86	100.633	103.184	148.514	56.2265	Late endosomal/lysosomal adaptor and MAPK and MTOR activator							GO:0001919|GO:0007040|GO:0031902|GO:0032008|GO:0032439|GO:0042632|GO:0043410|GO:0045121|GO:0071230|GO:0071986	LAMTOR1/MEH1		No		No	Zt09_1_01080	Mycgr3G98544
ZT3D7_g1143	3D7.chr_1	3417027	3420116	+	993	13	1.30916	core	2.15201	0	1.76453	2.51825	1.42336	3.47815	1.95827	3.47815	0		1	1	1					PAN/Apple domain		Yes		No	Zt09_1_01081	Mycgr3G89487
ZT3D7_g1144	3D7.chr_1	3420907	3423332	-	324	8	2.46914	core	52.6547	18.9728	166.76	85.8137	15.7459	8.05222	35.8138	166.76	8.05222											No		No
ZT3D7_g1145	3D7.chr_1	3424622	3425432	+	235	4	1.70213	core	18.1279	7.46509	12.6344	11.0023	10.5231	10.4785	10.7627	18.1279	7.46509	F-box domain							GO:0005515	F-box domain		No		No	Zt09_1_01083	Mycgr3G89490
ZT3D7_g1146	3D7.chr_1	3425982	3428206	-	683	2	0.292826	core	190.767	562.785	862.869	633.923	531.812	543.324	553.055	862.869	190.767	Hsp70 protein		1	1			1		Heat shock protein 70kD, C-terminal domain, Heat shock protein 70kD, peptide-binding domain, Heat shock protein 70, conserved site, Heat shock protein 70 family		No		No	Zt09_1_01084	Mycgr3G83835
ZT3D7_g1147	3D7.chr_1	3429693	3431318	+	541	10	1.84843	core	7.89335	1.62524	1.94164	1.5854	0.749787	0.487266	1.60532	7.89335	0.487266				1	2	2	2				No		No	Zt09_1_01085	Mycgr3G89492
ZT3D7_g1148	3D7.chr_1	3432256	3434663	+	715	11	1.53846	core	14.9378	11.0725	21.8018	23.9502	17.9102	15.4247	16.6674	23.9502	11.0725											No		No	Zt09_1_01086	Mycgr3G107281
ZT3D7_g1149	3D7.chr_1	3435704	3436848	-	352	6	1.70455	core	6.05976	2.49541	3.47808	4.39221	2.64357	3.87679	3.67744	6.05976	2.49541			1	1	1	1					No		No	Zt09_1_01087	Mycgr3G89494
ZT3D7_g1150	3D7.chr_1	3441946	3443127	+	358	3	0.837989	core	23.8339	61.3427	79.636	109.167	134.958	83.9977	81.8168	134.958	23.8339	short chain dehydrogenase		1	1				GO:0008152|GO:0016491|GO:0016491	Short-chain dehydrogenase/reductase SDR, Glucose/ribitol dehydrogenase, NAD(P)-binding domain, Short-chain dehydrogenase/reductase, conserved site		No		No	Zt09_1_01088	Mycgr3G66294
ZT3D7_g1151	3D7.chr_1	3446500	3447991	+	475	4	0.842105	core	0	0	3.31628	4.94474	1.04347	0.857461	0.950466	4.94474	0	Eukaryotic aspartyl protease	1	1	1				GO:0004190|GO:0006508	Aspartic peptidase, Aspartic peptidase domain, Aspartic peptidase, active site		Yes		No	Zt09_1_01089	Mycgr3G34175
ZT3D7_g1152	3D7.chr_1	3448479	3449234	-	251	4	1.59363	core	0	0	8.35212	8.67292	4.12118	3.14402	3.6326	8.67292	0											No		No	Zt09_1_01090	Mycgr3G89497
ZT3D7_g1153	3D7.chr_1	3451248	3452158	-	278	2	0.719424	core	15.334	0	6.28654	25.2416	57.238	57.8279	20.2878	57.8279	0	Cupin superfamily (DUF985)								RmlC-like jelly roll fold, RmlC-like cupin domain, Cupin domain of unknown function DUF985		No		No	Zt09_1_01092	Mycgr3G34180
ZT3D7_g1154	3D7.chr_1	3452707	3454369	+	534	2	0.374532	core	3.99831	21.4046	12.1301	21.6131	21.0999	14.4053	17.7526	21.6131	3.99831									Smr domain		No		No	Zt09_1_01093	Mycgr3G107285
ZT3D7_g1155	3D7.chr_1	3455293	3456343	+	312	8	2.5641	orphan	13.6684	14.0716	10.0866	14.2041	11.6371	7.05693	12.6527	14.2041	7.05693											No		No
ZT3D7_g1156	3D7.chr_1	3456602	3457006	-	134	3	2.23881	orphan	31.6903	6.52505	0	11.3465	10.8146	8.18081	9.49771	31.6903	0											No		No
ZT3D7_g1157	3D7.chr_1	3457040	3457459	-	139	1	0.719424	orphan	0	0	3.75845	9.4735	7.84816	10.118	5.80331	10.118	0											No		No
ZT3D7_g1158	3D7.chr_1	3458306	3459841	-	491	10	2.03666	core	34.7821	8.95204	5.3474	5.92297	3.15098	3.07431	5.63518	34.7821	3.07431	Major Facilitator Superfamily			6	12	7	12	GO:0016021|GO:0055085	Major facilitator superfamily, Major facilitator superfamily domain		No		No	Zt09_1_01095	Mycgr3G98550
ZT3D7_g1159	3D7.chr_1	3463000	3464275	-	407			core	10.4858	2.15902	8.59777	12.4992	5.01709	3.64841	6.80743	12.4992	2.15902	Phosphotyrosyl phosphate activator (PTPA) protein							GO:0019211	Phosphotyrosyl phosphatase activator, PTPA		No		No	Zt09_1_01096	Mycgr3G14483
ZT3D7_g1160	3D7.chr_1	3464740	3466980	+	746	4	0.536193	core	0	1.17923	8.68755	5.90162	1.16864	1.15706	1.17393	8.68755	0											No		No
ZT3D7_g1161	3D7.chr_1	3467537	3468453	+	284	9	3.16901	core	7.5056	9.27243	11.693	11.4047	4.43616	4.46481	8.38902	11.693	4.43616	Protein of unknown function (DUF3238)	1	1	1					Protein of unknown function DUF3238		Yes		No
ZT3D7_g1162	3D7.chr_1	3468919	3469426	+	146			core	218.275	125.84	66.817	172.696	727.58	797.194	195.486	797.194	66.817											No		No
ZT3D7_g1163	3D7.chr_1	3469573	3470346	-	257	2	0.77821	core	16.5821	0	11.557	14.5531	22.3436	39.3634	15.5676	39.3634	0											No		No	Zt09_1_01100	Mycgr3G89506
ZT3D7_g1164	3D7.chr_1	3470657	3472025	-	341	6	1.75953	core	25.0187	15.4541	13.8469	12.0165	5.80926	3.72068	12.9317	25.0187	3.72068	Methyltransferase domain								S-adenosyl-L-methionine-dependent methyltransferase		No		No	Zt09_1_01101	Mycgr3G107290
ZT3D7_g1165	3D7.chr_1	3472942	3474306	+	398	4	1.00503	core	32.1669	22.0772	10.55	9.78484	9.12884	5.65623	10.1674	32.1669	5.65623											No		No
ZT3D7_g1166	3D7.chr_1	3474404	3477634	-	1076	2	0.185874	core	63.5572	368.056	105.041	33.7353	32.1709	48.8203	56.1888	368.056	32.1709	Pyruvate ferredoxin/flavodoxin oxidoreductase, FAD binding domain, Oxidoreductase NAD-binding domain							GO:0016903|GO:0055114|GO:0016491|GO:0055114|GO:0003824|GO:0008152	Pyruvate/ketoisovalerate oxidoreductase, catalytic domain, Ferredoxin reductase-type FAD-binding domain, Riboflavin synthase-like beta-barrel, FAD-binding, type 1, Pyruvate-flavodoxin oxidoreductase, central domain, Thiamin diphosphate-binding fold, Oxidoreductase FAD/NAD(P)-binding, Transketolase, C-terminal/Pyruvate-ferredoxin oxidoreductase, domain II, Flavoprotein pyridine nucleotide cytochro…		No		No	Zt09_1_01103	Mycgr3G66305
ZT3D7_g1167	3D7.chr_1	3478371	3479307	-	269			core	31.6903	52.2004	106.536	65.934	46.1572	54.598	53.3992	106.536	31.6903											No		No	Zt09_1_01104	Mycgr3G89510
ZT3D7_g1168	3D7.chr_1	3480417	3482702	+	761	7	0.919842	core	0	4.62405	11.0485	9.92842	3.16037	3.18228	3.90317	11.0485	0	Cellulase (glycosyl hydrolase family 5)			1	1	1	1	GO:0005975|GO:0004553|GO:0005975	Glycoside hydrolase, catalytic domain, Glycoside hydrolase superfamily, Glycoside hydrolase, family 5		No		No	Zt09_1_01105	Mycgr3G83843
ZT3D7_g1169	3D7.chr_1	3482984	3486267	-	1076	1	0.0929368	core	31.7786	26.1729	13.6798	22.6347	40.0529	30.3399	28.2564	40.0529	13.6798											No		No	Zt09_1_01106
ZT3D7_g1170	3D7.chr_1	3486897	3489025	-	691	9	1.30246	core	27.8206	22.9131	37.2587	32.5823	15.0513	11.7616	25.3669	37.2587	11.7616	Protein kinase domain			2	2	1		GO:0004672|GO:0005524|GO:0006468|GO:0004672|GO:0006468|GO:0005524	Protein kinase domain, Serine/threonine-protein kinase, active site, Serine/threonine/dual specificity protein kinase, catalytic domain, Protein kinase, ATP binding site, Protein kinase-like domain		No		No	Zt09_1_01107	Mycgr3G89513
ZT3D7_g1171	3D7.chr_1	3489498	3490788	+	327	3	0.917431	core	6.52164	10.7425	25.6675	29.8427	17.2998	12.0776	14.6887	29.8427	6.52164	D-isomer specific 2-hydroxyacid dehydrogenase, catalytic domain, D-isomer specific 2-hydroxyacid dehydrogenase, NAD binding domain							GO:0008152|GO:0016616|GO:0051287|GO:0055114|GO:0051287|GO:0055114	NAD(P)-binding domain, D-isomer specific 2-hydroxyacid dehydrogenase, catalytic domain, D-isomer specific 2-hydroxyacid dehydrogenase, NAD-binding domain		No		No
ZT3D7_g1172	3D7.chr_1	3491909	3492342	-	109	1	0.917431	core	1127.89	264.264	30.2954	25.9824	50.7638	133.359	92.0612	1127.89	25.9824											No		No
ZT3D7_g1173	3D7.chr_1	3493401	3494131	+	225	1	0.444444	core	9.46503	11.6931	0.776082	2.64498	4.6619	6.48028	5.57109	11.6931	0.776082											No		No	Zt09_1_01110	Mycgr3G89515
ZT3D7_g1174	3D7.chr_1	3494803	3495634	+	258	2	0.775194	core	41.2953	23.8076	12.1896	26.3253	21.095	17.6127	22.4513	41.2953	12.1896	Protein of unknown function (DUF541)								Protein of unknown function DUF541		No		No	Zt09_1_01111	Mycgr3G102520
ZT3D7_g1175	3D7.chr_1	3497390	3498102	+	218	11	5.04587	core	29.3027	4.02229	5.60622	3.2413	9.34691	7.23556	6.42089	29.3027	3.2413			1	2	3	2	4				No		No	Zt09_1_01112	Mycgr3G89517
ZT3D7_g1176	3D7.chr_1	3498863	3499771	-	283	1	0.353357	core	30.1281	24.8136	35.2024	41.5699	31.0565	32.6318	31.8442	41.5699	24.8136									Tudor domain		No		No	Zt09_1_01113	Mycgr3G53260
ZT3D7_g1177	3D7.chr_1	3499887	3502902	+	720	5	0.694444	core	89.0054	150.275	73.4662	64.8235	49.9761	39.4598	69.1448	150.275	39.4598	bZIP transcription factor, Transcription factor PAP1							GO:0003700|GO:0006355|GO:0043565	Yap1 redox domain, Basic-leucine zipper domain, Transcription factor PAP1		No		No	Zt09_1_01114	Mycgr3G35076
ZT3D7_g1178	3D7.chr_1	3506381	3508141	-	567	3	0.529101	core	60.2563	120.966	99.1226	99.748	58.9331	55.3726	79.6894	120.966	55.3726	Nuclear transport factor 2 (NTF2) domain, RNA recognition motif. (a.k.a. RRM, RBD, or RNP domain)							GO:0005622|GO:0006810|GO:0003676|GO:0000166	Nuclear transport factor 2, RNA recognition motif domain, Nucleotide-binding alpha-beta plait domain, NTF2-like domain, Nuclear transport factor 2, eukaryote		No		No	Zt09_1_01115	Mycgr3G102524,Mycgr3G102522
ZT3D7_g1179	3D7.chr_1	3509026	3510363	-	426	6	1.40845	core	10.0192	6.18886	8.2152	10.1057	9.97543	14.7315	9.99731	14.7315	6.18886	Glycosyl transferase family 90	1	1	1					Lipopolysaccharide-modifying protein		Yes		No	Zt09_1_01116	Mycgr3G24570
ZT3D7_g1180	3D7.chr_1	3511237	3513090	-	617	6	0.972447	core	17.3066	14.2537	35.1924	47.4258	48.7827	45.648	40.4202	48.7827	14.2537	Septin			1	1	1	1	GO:0005525	P-loop containing nucleoside triphosphate hydrolase, Septin-type guanine nucleotide-binding (G) domain		No		No	Zt09_1_01117	Mycgr3G107296
ZT3D7_g1181	3D7.chr_1	3518656	3519200	+	155			core	205.682	95.9935	78.7027	126.69	180.905	168.216	147.453	205.682	78.7027											No		No	Zt09_1_01118	Mycgr3G107297
ZT3D7_g1182	3D7.chr_1	3519920	3520745	+	237	4	1.68776	core	44.939	11.1035	50.1127	20.9563	18.4663	13.3159	19.7113	50.1127	11.1035	Antibiotic biosynthesis monooxygenase		1	1					Dimeric alpha-beta barrel, Antibiotic biosynthesis monooxygenase domain		No		No	Zt09_1_01119
ZT3D7_g1183	3D7.chr_1	3520852	3521886	-	237	5	2.1097	core	323.561	51.8165	226.981	242.135	400.819	420.055	282.848	420.055	51.8165									EthD domain, Dimeric alpha-beta barrel		No		No
ZT3D7_g1184	3D7.chr_1	3522118	3522812	+	195			core	65.4826	53.9315	120.807	197.666	166.716	155.323	138.065	197.666	53.9315	CS domain								HSP20-like chaperone, CS domain		No		No
ZT3D7_g1185	3D7.chr_1	3523184	3525373	-	698	9	1.2894	core	21.4216	6.30101	9.53504	11.3845	9.56046	11.0599	10.3102	21.4216	6.30101	Fungal specific transcription factor domain							GO:0003677|GO:0005634|GO:0006351|GO:0008270	Transcription factor domain, fungi		No		No	Zt09_1_01122	Mycgr3G53277
ZT3D7_g1186	3D7.chr_1	3525925	3527331	+	468	10	2.13675	core	4.56097	11.2693	13.8371	19.6361	20.6674	19.0433	16.4402	20.6674	4.56097	C3HC zinc finger-like, Rsm1-like							GO:0005634|GO:0008270	Zinc finger, C3HC-like, Nuclear-interacting partner of ALK/Rsm1-like	UniPathway: UPA00143	No		No	Zt09_1_01123	Mycgr3G107300
ZT3D7_g1187	3D7.chr_1	3528008	3530941	-	977	3	0.307062	core	0	2.70209	16.858	16.0252	1.49282	2.03757	2.36983	16.858	0	Centrosome localisation domain of PPC89, Centrosome microtubule-binding domain of Cep57							GO:0008017	PPC89 centrosome localisation domain, Cep57 centrosome microtubule-binding domain		No		No	Zt09_1_01124	Mycgr3G89528
ZT3D7_g1188	3D7.chr_1	3531938	3534908	+	938	7	0.746269	core	2.27806	0.938106	4.66972	4.87395	4.07138	2.17333	3.17472	4.87395	0.938106	Dynamin GTPase effector domain, Dynamin central region, Dynamin family							GO:0003924|GO:0005525|GO:0005525	Dynamin superfamily, GTPase effector domain, Dynamin GTPase effector, Dynamin, GTPase domain, P-loop containing nucleoside triphosphate hydrolase, Dynamin central domain, Dynamin-type guanine nucleotide-binding (G) domain		No		No	Zt09_1_01125	Mycgr3G32808
ZT3D7_g1189	3D7.chr_1	3535187	3537085	-	632	5	0.791139	core	6.7586	4.17479	7.75837	11.4206	7.15708	4.28595	6.95784	11.4206	4.17479	Pyridoxamine 5'-phosphate oxidase							GO:0010181|GO:0016491|GO:0055114|GO:0004733|GO:0010181|GO:0055114|GO:0016491|GO:0055114	FMN-binding split barrel, Pyridoxamine 5'-phosphate oxidase-like, FMN-binding domain, Riboflavin synthase-like beta-barrel, Ferredoxin reductase-type FAD-binding domain	KEGG: 00750+1.4.3.5|MetaCyc: PWY-7204|MetaCyc: PWY-7282|UniPathway: UPA00190|UniPathway: UPA00190	No		No	Zt09_1_01126	Mycgr3G35159
ZT3D7_g1190	3D7.chr_1	3537867	3538678	+	252	4	1.5873	core	287.468	247.204	166.382	152.69	136.473	131.717	159.536	287.468	131.717	Ras family							GO:0005525|GO:0007264|GO:0005525|GO:0007264|GO:0015031|GO:0005525|GO:0005622|GO:0007264|GO:0003924|GO:0005525|GO:0006886|GO:0006913|GO:0007165|GO:0005525|GO:0007165|GO:0016020|GO:0005525	P-loop containing nucleoside triphosphate hydrolase, Small GTPase superfamily, Small GTPase superfamily, Rab type, Small GTPase superfamily, Rho type, Ran GTPase, Small GTPase superfamily, Ras type, Small GTP-binding protein domain	Reactome: REACT_11044	No		No	Zt09_1_01127	Mycgr3G66333
ZT3D7_g1191	3D7.chr_1	3541113	3542894	+	593	4	0.674536	core	136.845	87.4949	32.7758	144.881	122.564	124.329	123.446	144.881	32.7758	FAD-binding domain, Ferric reductase NAD binding domain, Ferric reductase like transmembrane component			3	6	4	6	GO:0016491|GO:0055114	FAD-binding 8, Ferric reductase, NAD binding domain, Ferredoxin reductase-type FAD-binding domain, Riboflavin synthase-like beta-barrel, Ferric reductase transmembrane component-like domain		No		No	Zt09_1_01128	Mycgr3G31898
ZT3D7_g1192	3D7.chr_1	3543499	3544624	-	250			core	136.357	21.0569	295.585	143.264	170.001	120.045	139.81	295.585	21.0569	Glutathione S-transferase, C-terminal domain, Glutathione S-transferase, N-terminal domain							GO:0005515	Thioredoxin-like fold, Glutathione S-transferase, C-terminal-like, Glutathione S-transferase, C-terminal, Glutathione S-transferase, N-terminal		No		No
ZT3D7_g1193	3D7.chr_1	3545178	3545807	+	209			core	20.3724	16.7787	35.9141	31.8452	14.1912	12.9191	18.5755	35.9141	12.9191	Sen15 protein							GO:0000213|GO:0006388	tRNA intron endonuclease, catalytic domain-like, tRNA-splicing endonuclease subunit Sen15	MetaCyc: PWY-6689	No		No	Zt09_1_01130	Mycgr3G102532
ZT3D7_g1194	3D7.chr_1	3546100	3549321	-	1073	10	0.931966	core	9.95855	7.38169	34.4583	24.2633	14.1544	13.1669	13.6606	34.4583	7.38169	Fungal Zn(2)-Cys(6) binuclear cluster domain, Fungal specific transcription factor domain							GO:0003700|GO:0005634|GO:0006355|GO:0000981|GO:0005634|GO:0006355|GO:0008270|GO:0003677|GO:0005634|GO:0006351|GO:0008270	Aflatoxin biosynthesis regulatory protein, Zn(2)-C6 fungal-type DNA-binding domain, Transcription factor domain, fungi		No		No	Zt09_1_01131	Mycgr3G102534,Mycgr3G66346
ZT3D7_g1195	3D7.chr_1	3550117	3551699	-	509	2	0.392927	core	96.4691	110.542	102.829	124.241	155.559	142.594	117.392	155.559	96.4691	26S proteasome subunit RPN7, PCI domain							GO:0005515	26S proteasome, regulatory subunit Rpn7, Proteasome component (PCI) domain, Winged helix-turn-helix DNA-binding domain		No		No	Zt09_1_01132	Mycgr3G107306
ZT3D7_g1196	3D7.chr_1	3552010	3553704	+	564	3	0.531915	core	22.7161	4.67724	16.1425	29.1278	27.9714	25.7936	24.2549	29.1278	4.67724	mRNA capping enzyme								mRNA (guanine-N(7))-methyltransferase domain, S-adenosyl-L-methionine-dependent methyltransferase	MetaCyc: PWY-7375	No		No	Zt09_1_01133	Mycgr3G22995
ZT3D7_g1197	3D7.chr_1	3554882	3555509	-	80	3	3.75	core	0	76.1255	60.6302	51.1974	35.8629	32.0119	43.5302	76.1255	0											No		No
ZT3D7_g1198	3D7.chr_1	3555744	3556481	+	146			core	1717.1	1216.45	2051.04	2359.42	1870.15	2061.66	1960.59	2359.42	1216.45	KOW motif, Ribosomal protein L14							GO:0003735|GO:0005622|GO:0005840|GO:0006412	Ribosomal protein L2 domain 2, KOW, Ribosomal protein L14, Translation protein SH3-like domain		No		No
ZT3D7_g1199	3D7.chr_1	3556655	3557730	+	192			core	498.753	406.209	757.923	1073.09	1013.27	1090.23	885.596	1090.23	406.209	NAC domain								Nascent polypeptide-associated complex subunit alpha, Nascent polypeptide-associated complex NAC domain		No		No
ZT3D7_g1200	3D7.chr_1	3558167	3558956	+	174			core	806.745	588.932	908.043	1158.49	1675.42	1730.01	1033.27	1730.01	588.932	ATP synthase D chain, mitochondrial (ATP5H)							GO:0000276|GO:0015078|GO:0015986	ATPase, F0 complex, subunit D, mitochondrial		No		No	Zt09_1_01137	Mycgr3G102541
ZT3D7_g1201	3D7.chr_1	3559513	3562744	-	938	8	0.852878	core	11.3903	7.50484	18.1185	16.8698	14.0895	12.4263	13.2579	18.1185	7.50484	Amidohydrolase family			1	1	1	1	GO:0016810|GO:0016787	Metal-dependent hydrolase, composite domain, Metal-dependent hydrolase, Amidohydrolase-related		No		No	Zt09_1_01138	Mycgr3G31572
ZT3D7_g1202	3D7.chr_1	3567784	3568947	+	367	5	1.3624	core	34.8766	88.5668	69.5859	57.3602	51.0843	27.8582	54.2223	88.5668	27.8582								GO:0003676|GO:0046872	Zinc finger C2H2-type/integrase DNA-binding domain, Zinc finger, C2H2, Zinc finger, C2H2-like		No		No	Zt09_1_01139	Mycgr3G31676
ZT3D7_g1203	3D7.chr_1	3569915	3572980	-	1021	6	0.587659	core	14.6513	20.6861	43.5912	68.1039	44.2554	33.1473	38.3693	68.1039	14.6513	Exportin 1-like protein							GO:0005488	Armadillo-like helical, Exportin-1/Importin-beta-like, Armadillo-type fold		No		No	Zt09_1_01140	Mycgr3G66364
ZT3D7_g1204	3D7.chr_1	3573529	3574546	-	299	4	1.33779	core	71.3032	67.5342	547.816	530.08	485.253	399.588	442.421	547.816	67.5342				3	4	2	4				No		No	Zt09_1_01141	Mycgr3G66368
ZT3D7_g1205	3D7.chr_1	3575786	3576958	-	390	4	1.02564	core	71.1209	69.8397	28.2605	32.7261	37.4934	35.9827	36.738	71.1209	28.2605											No		No	Zt09_1_01142	Mycgr3G107313
ZT3D7_g1206	3D7.chr_1	3578093	3580666	-	820	14	1.70732	core	20.8438	33.261	32.0453	31.9451	18.3878	18.2772	26.3945	33.261	18.2772	3'5'-cyclic nucleotide phosphodiesterase							GO:0008081|GO:0004114|GO:0007165	3'5'-cyclic nucleotide phosphodiesterase, HD/PDEase domain, 3'5'-cyclic nucleotide phosphodiesterase, catalytic domain, 3'5'-cyclic nucleotide phosphodiesterase, conserved site		No		No	Zt09_1_01143	Mycgr3G33550
ZT3D7_g1207	3D7.chr_1	3583791	3586220	-	809	8	0.988875	core	42.2538	34.8002	20.3544	26.2906	26.9994	20.2445	26.645	42.2538	20.2445	Patatin-like phospholipase, Domain of unknown function (DUF3336)			3	5	3	1	GO:0008152|GO:0006629|GO:0004806|GO:0006629	Acyl transferase/acyl hydrolase/lysophospholipase, Patatin/Phospholipase A2-related, Triacylglycerol lipase		No		No	Zt09_1_01144	Mycgr3G53317
ZT3D7_g1208	3D7.chr_1	3586505	3587948	+	453	3	0.662252	core	42.405	32.9845	17.3849	20.4494	16.4768	14.1198	18.9172	42.405	14.1198	Glycoprotease family							GO:0002949|GO:0004222	Peptidase M22, conserved site, tRNA N6-adenosine threonylcarbamoyltransferase, TsaD, Kae1/TsaD family, Gcp-like domain		No		No	Zt09_1_01145	Mycgr3G66375
ZT3D7_g1209	3D7.chr_1	3588260	3589332	+	316	4	1.26582	core	40.4876	13.894	15.4923	67.3546	84.7524	102.398	53.9211	102.398	13.894	NAD binding domain of 6-phosphogluconate dehydrogenase, Domain of unknown function (DUF1932)							GO:0004616|GO:0055114|GO:0055114|GO:0016491|GO:0055114	6-phosphogluconate dehydrogenase, NADP-binding, 6-phosphogluconate dehydrogenase C-terminal domain-like, 6-phosphogluconate dehydrogenase, domain 2, Phosphogluconate dehydrogenase, NAD-binding, putative, C-terminal, NAD(P)-binding domain		No		No	Zt09_1_01146	Mycgr3G66377
ZT3D7_g1210	3D7.chr_1	3589346	3590336	-	295	2	0.677966	core	21.68	26.7835	40.8859	43.3556	37.1705	37.5545	37.3625	43.3556	21.68	Ferric reductase NAD binding domain							GO:0016491|GO:0055114	NADH:cytochrome b5 reductase (CBR), Ferric reductase, NAD binding domain, Ferredoxin reductase-type FAD-binding domain		No		No	Zt09_1_01147	Mycgr3G98569
ZT3D7_g1211	3D7.chr_1	3591146	3592191	+	330	2	0.606061	core	12.9251	5.32254	50.8697	47.6315	10.8224	7.76119	11.8737	50.8697	5.32254			1	1					Acetoacetate decarboxylase beta barrel domain	KEGG: 00072+4.1.1.4|KEGG: 00640+4.1.1.4|MetaCyc: PWY-5451|MetaCyc: PWY-6588|MetaCyc: PWY-6876|MetaCyc: PWY-7466	No		No	Zt09_1_01148	Mycgr3G34033
ZT3D7_g1212	3D7.chr_1	3592452	3593103	+	181	2	1.10497	core	0	0	3.85483	4.41344	0.413496	0.659585	0.536541	4.41344	0	TPR repeat							GO:0005515	Tetratricopeptide repeat-containing domain, Tetratricopeptide repeat, Tetratricopeptide-like helical domain		No		No
ZT3D7_g1213	3D7.chr_1	3593486	3593809	+	107			core	0	0	3.24805	4.32411	0.836182	0.444609	0.640395	4.32411	0								GO:0003735|GO:0005840|GO:0006412	Ribosomal protein S2, conserved site		No		No	Zt09_1_01149
ZT3D7_g1214	3D7.chr_1	3594824	3595264	+	146	2	1.36986	core	0	5.99239	4.77264	6.60794	2.76452	4.57312	4.67288	6.60794	0											No		No	Zt09_1_01151
ZT3D7_g1215	3D7.chr_1	3595371	3596398	-	323	2	0.619195	core	26.4086	13.5938	3.78939	11.3003	9.94127	7.78066	10.6208	26.4086	3.78939											No		No	Zt09_1_01152
ZT3D7_g1216	3D7.chr_1	3597067	3598020	-	317	3	0.946372	core	295.976	368.419	124.1	143.861	246.027	251.64	248.834	368.419	124.1	NifU-like domain, Scaffold protein Nfu/NifU N terminal							GO:0005506|GO:0016226|GO:0051536|GO:0016226	Scaffold protein Nfu/NifU, N-terminal, NIF system FeS cluster assembly, NifU, C-terminal, NFU1 iron-sulfur cluster scaffold homologue		No		No	Zt09_1_01153	Mycgr3G107316
ZT3D7_g1217	3D7.chr_1	3598315	3601272	-	985	6	0.609137	core	17.3558	7.14711	13.5193	15.5542	23.8592	15.0482	15.3012	23.8592	7.14711	Myotubularin-like phosphatase domain							GO:0004725|GO:0016311|GO:0016791	Protein-tyrosine phosphatase, active site, Myotubularin-like phosphatase domain, Myotubularin family, Protein-tyrosine phosphatase-like		No		No	Zt09_1_01154	Mycgr3G21242
ZT3D7_g1218	3D7.chr_1	3605538	3607064	+	452	1	0.221239	core	18.8883	50.5583	37.1697	13.1957	5.91419	3.44499	16.042	50.5583	3.44499	Tc5 transposase DNA-binding domain, CENP-B N-terminal DNA-binding domain							GO:0003677	Homeodomain-like, HTH CenpB-type DNA-binding domain, DNA binding HTH domain, Psq-type		No		No	Zt09_1_01155	Mycgr3G107317
ZT3D7_g1219	3D7.chr_1	3607806	3610630	-	569	12	2.10896	core	22.5168	16.9995	32.9249	30.9042	25.2703	23.2507	24.2605	32.9249	16.9995	PXA domain			1	1	1			Phox-associated domain, PX-associated, sorting nexin 13		No		No	Zt09_1_01156	Mycgr3G66382
ZT3D7_g1220	3D7.chr_1	3610770	3611302	+	138			core	61.5567	12.6745	83.2809	71.6296	43.9627	33.8543	52.7597	83.2809	12.6745	Transcription factor subunit Med10 of Mediator complex							GO:0001104|GO:0006357|GO:0016592	Mediator complex, subunit Med10		No		No
ZT3D7_g1221	3D7.chr_1	3611535	3614725	-	961	8	0.832466	core	22.2359	27.4703	35.1883	53.8656	44.8878	31.4961	33.3422	53.8656	22.2359	Glycosyl transferase family 90			5	8	4	4		Lipopolysaccharide-modifying protein		No		No	Zt09_1_01158	Mycgr3G66386,Mycgr3G102552
ZT3D7_g1222	3D7.chr_1	3615172	3616251	-	359	3	0.835655	core	0	0	2.92324	7.7315	8.32001	7.20267	5.06296	8.32001	0	D-isomer specific 2-hydroxyacid dehydrogenase, NAD binding domain							GO:0051287|GO:0055114	NAD(P)-binding domain, D-isomer specific 2-hydroxyacid dehydrogenase, NAD-binding domain		No		No
ZT3D7_g1223	3D7.chr_1	3616588	3617085	-	144	3	2.08333	core	0	0	14.5154	16.7477	24.9124	13.9086	14.212	24.9124	0											No		No		Mycgr3G107319
ZT3D7_g1224	3D7.chr_1	3617141	3617704	-	149	1	0.671141	core	0	0	12.8623	25.0314	32.2097	19.2071	16.0347	32.2097	0	Ribonuclease-III-like							GO:0003723|GO:0004525|GO:0006396	Ribonuclease III domain		No		No
ZT3D7_g1225	3D7.chr_1	3618846	3620016	-	321	13	4.04984	core	0	0	19.0646	21.9869	14.5371	12.6755	13.6063	21.9869	0	Ubiquitin 3 binding protein But2 C-terminal domain	1	1	1					Ubiquitin 3 binding protein But2, C-terminal		Yes		No	Zt09_1_01161	Mycgr3G107319
ZT3D7_g1226	3D7.chr_1	3621776	3623560	-	594	14	2.3569	core	43.1415	71.0627	56.8927	134.246	122.99	118.753	94.908	134.246	43.1415	Fungal Zn(2)-Cys(6) binuclear cluster domain, Fungal specific transcription factor domain							GO:0000981|GO:0005634|GO:0006355|GO:0008270|GO:0003677|GO:0005634|GO:0006351|GO:0008270	Zn(2)-C6 fungal-type DNA-binding domain, Transcription factor domain, fungi		No		No	Zt09_1_01162	Mycgr3G107320
ZT3D7_g1227	3D7.chr_1	3625449	3627219	-	571	9	1.57618	core	100.971	61.6001	76.9651	111.395	97.1754	87.8508	92.5131	111.395	61.6001	Calcineurin-like phosphoesterase		1	1			1	GO:0016787	Metallo-dependent phosphatase-like, Calcineurin-like phosphoesterase domain, apaH type		No		No	Zt09_1_01163	Mycgr3G66394
ZT3D7_g1228	3D7.chr_1	3627496	3628741	+	397	2	0.503778	core	21.4985	13.2796	43.6283	53.1305	35.9264	30.7652	33.3458	53.1305	13.2796	tRNA methyltransferase complex GCD14 subunit							GO:0016429|GO:0030488|GO:0031515	tRNA (1-methyladenosine) methyltransferase catalytic subunit Gcd14, S-adenosyl-L-methionine-dependent methyltransferase	MetaCyc: PWY-6829	No		No	Zt09_1_01164	Mycgr3G66397
ZT3D7_g1229	3D7.chr_1	3629179	3632925	+	1248	10	0.801282	core	30.8277	47.253	41.4263	31.0937	20.8115	22.6057	30.9607	47.253	20.8115	NUC173 domain							GO:0005488	Armadillo-like helical, Armadillo-type fold, Uncharacterised domain NUC173		No		No	Zt09_1_01165	Mycgr3G98572
ZT3D7_g1230	3D7.chr_1	3633137	3633673	-	130			core	881.765	1257.44	1772.69	1985.66	1877.5	2097.21	1825.1	2097.21	881.765	Ribosomal L22e protein family							GO:0003735|GO:0005622|GO:0005840|GO:0006412	Ribosomal protein L22e		No		No
ZT3D7_g1231	3D7.chr_1	3633993	3635714	+	467	5	1.07066	core	9.14144	5.64667	26.609	29.537	12.7357	6.92564	10.9386	29.537	5.64667	Putative RNA methylase family UPF0020							GO:0008168|GO:0003676|GO:0008168|GO:0032259	S-adenosyl-L-methionine-dependent methyltransferase, Putative RNA methylase domain, tRNA guanosine-2'-O-methyltransferase, TRM11, DNA methylase, N-6 adenine-specific, conserved site		No		No	Zt09_1_01167	Mycgr3G98572
ZT3D7_g1232	3D7.chr_1	3637849	3638881	-	305	5	1.63934	core	34.9526	89.2396	99.7342	136.56	109.146	93.211	96.4726	136.56	34.9526	WD domain, G-beta repeat							GO:0005515	WD40-repeat-containing domain, WD40 repeat, G-protein beta WD-40 repeat, WD40/YVTN repeat-like-containing domain		No		No	Zt09_1_01168	Mycgr3G98572
ZT3D7_g1233	3D7.chr_1	3639316	3640916	+	452	1	0.221239	core	66.109	48.6137	41.8159	47.422	32.5945	36.0929	44.619	66.109	32.5945									Peroxisomal targeting signal 1 receptor family		No		No	Zt09_1_01169	Mycgr3G98572
ZT3D7_g1234	3D7.chr_1	3641916	3642905	-	329	2	0.607903	core	175.017	368.368	107.363	74.947	76.4878	67.5887	91.9253	368.368	67.5887	Calcipressin			1	1	1		GO:0019722|GO:0000166	Calcipressin, Nucleotide-binding alpha-beta plait domain		No		No		Mycgr3G35196
ZT3D7_g1235	3D7.chr_1	3644051	3648254	-	1145	5	0.436681	core	41.0647	35.3582	50.3532	32.6169	16.5748	18.7085	33.9876	50.3532	16.5748	Helicase conserved C-terminal domain, DEAD/DEAH box helicase							GO:0003676|GO:0005524	P-loop containing nucleoside triphosphate hydrolase, Helicase superfamily 1/2, ATP-binding domain, Helicase, C-terminal, ATP-dependent RNA helicase DEAD-box, conserved site, RNA helicase, DEAD-box type, Q motif, DEAD/DEAH box helicase domain		No		No	Zt09_1_01170	Mycgr3G33937
ZT3D7_g1236	3D7.chr_1	3648366	3649464	+	332			core	25.6949	26.4529	92.1743	100.469	103.958	112.474	96.3216	112.474	25.6949	HMG (high mobility group) box								High mobility group box domain		No		No	Zt09_1_01171	Mycgr3G89562
ZT3D7_g1237	3D7.chr_1	3650116	3652675	+	836	17	2.03349	core	10.2227	8.41941	20.7456	33.6555	19.0613	17.0673	18.0643	33.6555	8.41941	Fungal Zn(2)-Cys(6) binuclear cluster domain, Fungal specific transcription factor domain			1	1	1		GO:0000981|GO:0005634|GO:0006355|GO:0008270|GO:0003677|GO:0005634|GO:0006351|GO:0008270	Zn(2)-C6 fungal-type DNA-binding domain, Transcription factor domain, fungi		No		No	Zt09_1_01172	Mycgr3G29802
ZT3D7_g1238	3D7.chr_1	3654138	3656090	+	567	8	1.41093	core	22.5961	44.9746	82.4478	83.6331	35.0578	28.574	40.0162	83.6331	22.5961	Fungal Zn(2)-Cys(6) binuclear cluster domain							GO:0000981|GO:0005634|GO:0006355|GO:0008270	Zn(2)-C6 fungal-type DNA-binding domain		No		No	Zt09_1_01173	Mycgr3G107324
ZT3D7_g1239	3D7.chr_1	3656315	3657374	-	334	6	1.79641	core	25.5415	23.6655	27.749	31.4496	16.8484	12.6853	24.6035	31.4496	12.6853	D-isomer specific 2-hydroxyacid dehydrogenase, catalytic domain, D-isomer specific 2-hydroxyacid dehydrogenase, NAD binding domain							GO:0008152|GO:0016616|GO:0051287|GO:0055114|GO:0051287|GO:0055114	NAD(P)-binding domain, D-isomer specific 2-hydroxyacid dehydrogenase, catalytic domain, D-isomer specific 2-hydroxyacid dehydrogenase, NAD-binding domain conserved site, D-isomer specific 2-hydroxyacid dehydrogenase, NAD-binding domain conserved site 1, D-isomer specific 2-hydroxyacid dehydrogenase, NAD-binding domain		No		No	Zt09_1_01174	Mycgr3G83867
ZT3D7_g1240	3D7.chr_1	3657847	3658644	+	246	4	1.62602	core	25.9809	0	9.94139	9.30226	5.84989	5.34611	7.57607	25.9809	0											No		No	Zt09_1_01175
ZT3D7_g1241	3D7.chr_1	3658835	3659718	-	214	4	1.86916	core	99.4929	12.2914	53.8421	45.875	37.5232	30.8207	41.6991	99.4929	12.2914	HIT domain						1	GO:0003824	Histidine triad, conserved site, HIT-like domain, Histidine triad (HIT) protein		No		No	Zt09_1_01176	Mycgr3G29197
ZT3D7_g1242	3D7.chr_1	3660303	3662056	-	523	2	0.382409	core	4.08225	11.7675	58.5764	87.6968	23.0939	17.9609	20.5274	87.6968	4.08225	Cyclin, C-terminal domain, Cyclin, N-terminal domain							GO:0005634	Cyclin, C-terminal domain, Cyclin-like, Cyclin, N-terminal		No		No	Zt09_1_01177	Mycgr3G53364
ZT3D7_g1243	3D7.chr_1	3662081	3662825	-	73			core	0	0	35.553	33.0689	7.32224	3.24445	5.28334	35.553	0											No		No
ZT3D7_g1244	3D7.chr_1	3663070	3664228	+	367	5	1.3624	core	87.1915	126.866	75.7819	94.0098	107.404	91.1425	92.5762	126.866	75.7819	Ribosomal Proteins L2, RNA binding domain, Ribosomal Proteins L2, C-terminal domain							GO:0003735|GO:0005622|GO:0005840|GO:0006412|GO:0003723|GO:0003735|GO:0006412|GO:0015934|GO:0016740|GO:0003735|GO:0005840|GO:0006412	Ribosomal protein L2, Ribosomal protein L2, bacterial/organellar-type, Ribosomal protein L2, domain 3, Ribosomal protein L2, conserved site, Translation protein SH3-like domain, Nucleic acid-binding, OB-fold, Ribosomal Proteins L2, RNA binding domain, Ribosomal protein L2 domain 2, Ribosomal protein L2, C-terminal		No		No	Zt09_1_01178	Mycgr3G53366
ZT3D7_g1245	3D7.chr_1	3665553	3668036	-	827	4	0.483676	core	51.669	36.1714	65.667	63.1244	32.7565	33.7806	43.9202	65.667	32.7565				1	1	1	1	GO:0005515	Kelch-type beta propeller		No		No	Zt09_1_01179	Mycgr3G107327
ZT3D7_g1246	3D7.chr_1	3670077	3671148	-	337	7	2.07715	core	44.3008	13.0308	30.0973	33.989	35.8915	29.5494	32.0432	44.3008	13.0308	Glycosyl transferase family, a/b domain							GO:0008152|GO:0016757|GO:0000162|GO:0004048	Glycosyl transferase, family 3, Anthranilate phosphoribosyl transferase	KEGG: 00400+2.4.2.18|UniPathway: UPA00035	No		No	Zt09_1_01180	Mycgr3G31477
ZT3D7_g1247	3D7.chr_1	3671899	3672621	+	240			core	62.1314	40.2062	56.7667	81.5415	59.8928	46.7227	58.3298	81.5415	40.2062											No		No	Zt09_1_01181	Mycgr3G66422
ZT3D7_g1248	3D7.chr_1	3673098	3674714	+	538	8	1.48699	core	51.5923	26.1486	34.8186	31.6072	29.4603	29.5323	30.5698	51.5923	26.1486	Diacylglycerol kinase catalytic domain							GO:0016301	Diacylglycerol kinase, catalytic domain, NAD kinase/diacylglycerol kinase-like domain		No		No	Zt09_1_01182	Mycgr3G66426
ZT3D7_g1249	3D7.chr_1	3674933	3675387	-	132			core	32.1669	19.8695	17.1438	91.1535	187.632	109.033	61.6602	187.632	17.1438											No		No	Zt09_1_01183
ZT3D7_g1250	3D7.chr_1	3676106	3677995	+	629	6	0.953895	core	20.3724	13.9822	39.255	71.9927	135.199	75.1136	55.6238	135.199	13.9822			1	1			2				No		No	Zt09_1_01184	Mycgr3G12135
ZT3D7_g1251	3D7.chr_1	3680905	3681249	+	114	1	0.877193	core	0	0	6.10068	4.0609	2.87937	2.08773	2.48355	6.10068	0											No		No	Zt09_1_01187	Mycgr3G89575
ZT3D7_g1252	3D7.chr_1	3681810	3682867	-	244	8	3.27869	core	497.667	485.383	215.485	258.93	152.171	192.169	237.207	497.667	152.171	CFEM domain	1	1	1	1	1			Extracellular membrane protein, CFEM domain, Extracellular membrane protein, CFEM domain, fungi		No		No
ZT3D7_g1253	3D7.chr_1	3685838	3686138	-	77	2	2.5974	core	0	0	6.74594	3.83182	3.08744	1.84684	2.46714	6.74594	0		1	1	1							Yes	0.989	Yes
ZT3D7_g1254	3D7.chr_1	3687460	3687876	+	89	6	6.74157	core	1948.95	1027.69	360.533	213.784	275.438	145.921	317.986	1948.95	145.921		1	1	1							Yes	0.994	Yes
ZT3D7_g1255	3D7.chr_1	3688461	3689554	-	344	6	1.74419	core	18.6008	10.2131	17.7937	17.868	9.03076	5.49769	14.0034	18.6008	5.49769	Metallo-beta-lactamase superfamily								Metallo-beta-lactamase		No		No	Zt09_1_01190	Mycgr3G98581
ZT3D7_g1256	3D7.chr_1	3689986	3692749	-	862	8	0.928074	core	4.95735	5.1036	10.5684	24.3296	26.0912	20.6148	15.5916	26.0912	4.95735											No		No	Zt09_1_01191
ZT3D7_g1257	3D7.chr_1	3693883	3694541	-	162			core	144.356	70.2543	237.805	314.468	280.064	215.344	226.574	314.468	70.2543	LSM domain								LSM domain, LSM domain, eukaryotic/archaea-type		No		No
ZT3D7_g1258	3D7.chr_1	3694793	3697978	+	1061	9	0.848256	core	24.1706	18.248	22.9565	31.3095	22.6903	17.0007	22.8234	31.3095	17.0007	Vacuolar sorting protein 39 domain 2, Vacuolar sorting protein 39 domain 1, CNH domain							GO:0005515|GO:0006886|GO:0016192	Vacuolar sorting protein 39/Transforming growth factor beta receptor-associated domain 2, Vacuolar sorting protein 39/Transforming growth factor beta receptor-associated domain 1, WD40-repeat-containing domain, WD40/YVTN repeat-like-containing domain, Citron homology (CNH) domain, Clathrin, heavy chain/VPS, 7-fold repeat		No		No	Zt09_1_01193	Mycgr3G34254
ZT3D7_g1259	3D7.chr_1	3698356	3698935	+	136	2	1.47059	core	15.6138	25.7192	53.7706	82.9016	109.973	72.3772	63.0739	109.973	15.6138									Metal-dependent hydrolase		No		No
ZT3D7_g1260	3D7.chr_1	3699646	3700482	+	242	1	0.413223	core	140.846	514.754	210.762	147.135	245.28	235.742	223.252	514.754	140.846	GrpE		1	1				GO:0000774|GO:0006457|GO:0042803|GO:0051087|GO:0006457	GrpE nucleotide exchange factor, GrpE nucleotide exchange factor, coiled-coil, GrpE nucleotide exchange factor, head		No		No	Zt09_1_01194	Mycgr3G102569
ZT3D7_g1261	3D7.chr_1	3701258	3701717	-	135	1	0.740741	core	31.4573	6.47707	54.166	78.7038	95.8412	90.2099	66.4349	95.8412	6.47707				1	1	1					No		No	Zt09_1_01195	Mycgr3G102570
ZT3D7_g1262	3D7.chr_1	3701989	3705453	+	1154	14	1.21317	core	25.9284	38.1334	74.1061	70.0627	53.7806	56.4365	55.1086	74.1061	25.9284	tRNA synthetases class I (I, L, M and V), Anticodon-binding domain of tRNA							GO:0000166|GO:0004812|GO:0005524|GO:0006418|GO:0002161|GO:0006418|GO:0000166|GO:0004823|GO:0005524|GO:0005737|GO:0006429|GO:0000166|GO:0006418	Aminoacyl-tRNA synthetase, class 1a, anticodon-binding, Valyl/Leucyl/Isoleucyl-tRNA synthetase, editing domain, Aminoacyl-tRNA synthetase, class Ia, Leucyl-tRNA synthetase, class Ia, archaeal/eukaryotic cytosolic, Aminoacyl-tRNA synthetase, class I, conserved site, Rossmann-like alpha/beta/alpha sandwich fold, Methionyl/Valyl/Leucyl/Isoleucyl-tRNA synthetase, anticodon-binding	Reactome: REACT_71, KEGG: 00970+6.1.1.4	No		No	Zt09_1_01196	Mycgr3G98585
ZT3D7_g1263	3D7.chr_1	3705784	3706776	-	330	4	1.21212	core	51.7002	7.98382	139.892	183.19	407.43	363.398	161.541	407.43	7.98382	Myo-inositol oxygenase							GO:0005506|GO:0005737|GO:0019310|GO:0050113|GO:0055114	Inositol oxygenase	KEGG: 00053+1.13.99.1|KEGG: 00562+1.13.99.1|MetaCyc: PWY-4841|UniPathway: UPA00111	No		No	Zt09_1_01197	Mycgr3G107335
ZT3D7_g1264	3D7.chr_1	3707753	3708996	+	305	3	0.983607	core	76.8956	23.0296	131.259	297.783	447.013	355.426	214.521	447.013	23.0296	Aldo/keto reductase family							GO:0016491|GO:0055114	Aldo/keto reductase, NADP-dependent oxidoreductase domain, Aldo/keto reductase/potassium channel subunit beta, Aldo/keto reductase, conserved site		No		No
ZT3D7_g1265	3D7.chr_1	3709099	3709422	-	107			core	0	8.15631	11.3682	17.2964	12.1246	5.33531	9.76224	17.2964	0	Kinetochore component CENP-S							GO:0046982	Histone-fold, Kinetochore component CENP-S		No		No	Zt09_1_01199	Mycgr3G33552
ZT3D7_g1266	3D7.chr_1	3710283	3713084	+	933	20	2.14362	core	0	0.943128	0.187789	2.68002	0.56402	0.539815	0.551917	2.68002	0		1	1	1							Yes		No	Zt09_1_01200	Mycgr3G33493
ZT3D7_g1267	3D7.chr_1	3713278	3714529	-	380	8	2.10526	core	5.61443	62.4246	40.5111	17.8957	14.6167	11.9099	16.2562	62.4246	5.61443	Alcohol dehydrogenase GroES-like domain, Zinc-binding dehydrogenase							GO:0055114|GO:0008270|GO:0016491|GO:0055114|GO:0016491	Alcohol dehydrogenase, N-terminal, Alcohol dehydrogenase superfamily, zinc-type, NAD(P)-binding domain, GroES-like, Alcohol dehydrogenase, zinc-type, conserved site, Alcohol dehydrogenase, C-terminal, Polyketide synthase, enoylreductase domain		No		No	Zt09_1_01201	Mycgr3G98589
ZT3D7_g1268	3D7.chr_1	3714813	3715657	+	261	2	0.766284	core	24.4935	208.453	84.3501	47.9837	36.8239	39.4956	43.7396	208.453	24.4935	short chain dehydrogenase							GO:0008152|GO:0016491|GO:0016491	Short-chain dehydrogenase/reductase SDR, Glucose/ribitol dehydrogenase, NAD(P)-binding domain, Short-chain dehydrogenase/reductase, conserved site, Polyketide synthase, ketoreductase domain		No		No	Zt09_1_01202	Mycgr3G33741
ZT3D7_g1269	3D7.chr_1	3717910	3720864	-	932	2	0.214592	core	137.563	89.6931	87.4153	57.3618	19.9877	22.3877	72.3886	137.563	19.9877	Bromodomain extra-terminal - transcription regulation, Bromodomain							GO:0005515	NET domain, Bromodomain, Bromodomain, conserved site		No		No	Zt09_1_01203	Mycgr3G15552
ZT3D7_g1270	3D7.chr_1	3722093	3723514	+	473	1	0.211416	core	103.796	130.088	91.7676	94.5042	59.697	53.5895	93.1359	130.088	53.5895	Dip2/Utp12 Family								Small-subunit processome, Utp12		No		No	Zt09_1_01204	Mycgr3G107339
ZT3D7_g1271	3D7.chr_1	3724632	3725306	+	224	1	0.446429	core	0	0	2.33859	0.664183	1.13721	0.746944	0.705563	2.33859	0											No		No	Zt09_1_01205	Mycgr3G107339
ZT3D7_g1272	3D7.chr_1	3725903	3727078	+	391	2	0.511509	core	147.336	112.357	70.6947	51.1798	69.3817	53.2851	70.0382	147.336	51.1798	Protein of unknown function (DUF4050)								Domain of unknown function DUF4050		No		No	Zt09_1_01205	Mycgr3G107339
ZT3D7_g1273	3D7.chr_1	3727657	3729345	-	562	3	0.533808	core	18.9973	10.9523	19.6267	37.493	19.2218	14.6271	19.1095	37.493	10.9523											No		No	Zt09_1_01206
ZT3D7_g1274	3D7.chr_1	3733335	3734093	+	226	5	2.21239	core	9.42333	0	2.31799	0.822914	0.0663052	0.105766	0.46434	9.42333	0											No		No	Zt09_1_01207
ZT3D7_g1275	3D7.chr_1	3734292	3735248	-	318	2	0.628931	core	0	2.76138	0	0.995493	0.377461	0.903156	0.640309	2.76138	0	Alpha/beta hydrolase family							GO:0003824	Epoxide hydrolase-like, Alpha/Beta hydrolase fold, Alpha/beta hydrolase fold-1		No		No	Zt09_1_01208	Mycgr3G89590
ZT3D7_g1276	3D7.chr_1	3736768	3739266	-	645	12	1.86047	core	0	0	5.70168	4.91583	7.96832	12.3389	5.30875	12.3389	0				3	6	4	6				No		No
ZT3D7_g1277	3D7.chr_1	3739323	3740766	-	384	3	0.78125	core	16.6683	2.288	100.681	25.3759	19.1171	16.2762	17.8927	100.681	2.288	alpha/beta hydrolase fold			1	1	1	1	GO:0008152|GO:0016787	Alpha/beta hydrolase fold-3, Alpha/Beta hydrolase fold		No		No
ZT3D7_g1278	3D7.chr_1	3741263	3742828	+	477	8	1.67715	core	26.8506	16.5856	18.3467	24.503	15.744	15.9724	17.4662	26.8506	15.744	F-box-like							GO:0005515	Leucine-rich repeat domain, L domain-like, F-box domain		No		No	Zt09_1_01211	Mycgr3G89592
ZT3D7_g1279	3D7.chr_1	3743043	3745157	-	664	4	0.60241	core	12.8667	33.1158	24.0014	23.6241	12.3353	11.0838	18.2454	33.1158	11.0838	LisH							GO:0005515	WD40/YVTN repeat-like-containing domain, LIS1 homology motif, WD40-repeat-containing domain		No		No	Zt09_1_01212	Mycgr3G89593
ZT3D7_g1280	3D7.chr_1	3745838	3747034	+	376	2	0.531915	core	62.414	37.3849	41.8714	45.1395	41.0417	37.1278	41.4565	62.414	37.1278	Eukaryotic integral membrane protein (DUF1751)	1	1	3	5	3	4	GO:0004252|GO:0016021|GO:0006890|GO:0016021	Peptidase S54, rhomboid domain, Transmembrane protein DUF1751, eukaryotic		No		No	Zt09_1_01213	Mycgr3G98591
ZT3D7_g1281	3D7.chr_1	3747848	3753682	+	1617	10	0.618429	core	140.139	106.707	46.8297	95.5712	116.373	108.916	107.812	140.139	46.8297	NADH:flavin oxidoreductase / NADH oxidase family, C2 domain			3	5	3	3	GO:0005515|GO:0010181|GO:0016491|GO:0055114|GO:0003824	C2 domain, NADH:flavin oxidoreductase/NADH oxidase, N-terminal, Aldolase-type TIM barrel		No		No	Zt09_1_01215,Zt09_1_01214	Mycgr3G66460,Mycgr3G66463
ZT3D7_g1282	3D7.chr_1	3753905	3754559	-	178	1	0.561798	core	155.353	14.7634	46.0533	117.194	198.525	263.696	136.274	263.696	14.7634	Domain of unknown function (DUF1772)			2	3	2	3		Protein of unknown function DUF1772		No		No	Zt09_1_01216
ZT3D7_g1283	3D7.chr_1	3754999	3756736	-	476	5	1.05042	core	134.534	190.211	286.809	315.761	192.732	199.319	196.026	315.761	134.534	Plug domain of Sec61p, SecY translocase			5	10	6	10	GO:0015031|GO:0016020	SecY conserved site, Translocon Sec61/SecY, plug domain, SecY subunit domain, SecY/SEC61-alpha family	Reactome: REACT_15380	No		No	Zt09_1_01217	Mycgr3G107344
ZT3D7_g1284	3D7.chr_1	3757223	3758300	-	304	4	1.31579	core	63.1209	14.4407	32.7787	48.5071	27.8819	26.8427	30.3303	63.1209	14.4407	Mitochondrial carrier protein							GO:0006839|GO:0031966	Mitochondrial brown fat uncoupling protein, Mitochondrial substrate/solute carrier, Mitochondrial carrier domain		No		No	Zt09_1_01218	Mycgr3G83894
ZT3D7_g1285	3D7.chr_1	3758650	3760356	+	497	3	0.603622	core	8.59075	7.07535	26.4148	42.8743	43.28	33.651	30.0329	43.28	7.07535	tRNA synthetases class II core domain (F), Ferredoxin-fold anticodon binding domain		1	1				GO:0000049|GO:0000287|GO:0004826|GO:0005524|GO:0006432|GO:0008033|GO:0000049|GO:0004812|GO:0005524|GO:0005737|GO:0043039|GO:0004812|GO:0006418|GO:0000166|GO:0004826|GO:0005524|GO:0005737|GO:0006432	Phenylalanine-tRNA ligase, beta subunit, ferrodoxin-fold anticodon-binding, Phenylalanyl-tRNA synthetase, Aminoacyl-tRNA synthetase, class II, Phenylalanyl-tRNA synthetase, class IIc, mitochondrial	KEGG: 00970+6.1.1.20, Reactome: REACT_71	No		No	Zt09_1_01219	Mycgr3G66469
ZT3D7_g1286	3D7.chr_1	3760872	3762387	+	447	3	0.671141	core	100.27	43.2576	53.2448	67.8823	51.0668	40.7294	52.1558	100.27	40.7294	Mitochondrial branched-chain alpha-ketoacid dehydrogenase kinase, Histidine kinase-, DNA gyrase B-, and HSP90-like ATPase							GO:0016310|GO:0016772	Histidine kinase-like ATPase, C-terminal domain, Branched-chain alpha-ketoacid dehydrogenase kinase/Pyruvate dehydrogenase kinase, N-terminal, Histidine kinase domain, Signal transduction histidine kinase-related protein, C-terminal	Reactome: REACT_1046	No		No	Zt09_1_01220	Mycgr3G53419
ZT3D7_g1287	3D7.chr_1	3763040	3764986	-	510	5	0.980392	core	25.1166	5.17151	195.989	94.2415	113.577	106.983	100.612	195.989	5.17151	Cytochrome P450			1	1	1	1	GO:0005506|GO:0016705|GO:0020037|GO:0055114|GO:0016705|GO:0055114	Cytochrome P450, Cytochrome P450, E-class, group I, Cytochrome P450, conserved site	Reactome: REACT_13433	No		No	Zt09_1_01221	Mycgr3G107346
ZT3D7_g1288	3D7.chr_1	3766093	3766518	-	141	1	0.70922	core	15.0641	12.4068	8.64621	13.5497	7.41964	5.24138	10.5265	15.0641	5.24138	Ctf8								Chromosome transmission fidelity protein 8		No		No	Zt09_1_01222	Mycgr3G30903
ZT3D7_g1289	3D7.chr_1	3766977	3769274	+	765	9	1.17647	core	206.649	141.447	76.4775	110.374	111.332	130.827	121.079	206.649	76.4775	Pyridoxal-phosphate dependent enzyme, Tryptophan synthase alpha chain							GO:0004834|GO:0006568|GO:0004834|GO:0003824|GO:0008152|GO:0003824|GO:0000162|GO:0004834	Tryptophan synthase, beta chain, Tryptophan synthase, alpha chain, Tryptophan synthase beta subunit-like PLP-dependent enzyme, Tryptophan synthase, beta chain, conserved site, Tryptophan synthase, alpha chain, active site, Ribulose-phosphate binding barrel, Aldolase-type TIM barrel, Tryptophan synthase beta chain/beta chain-like	KEGG: 00260+4.2.1.20|KEGG: 00400+4.2.1.20|UniPathway: UPA00035	No		No	Zt09_1_01223	Mycgr3G102581
ZT3D7_g1290	3D7.chr_1	3769548	3770357	-	269	4	1.48699	core	0	0	4.54727	3.11336	4.73836	3.11227	3.11281	4.73836	0											No		No	Zt09_1_01224	Mycgr3G89603
ZT3D7_g1291	3D7.chr_1	3771682	3772566	-	264	4	1.51515	core	0	0	1.9856	6.13273	7.89482	6.07018	4.02789	7.89482	0				1	1	1	1				No		No	Zt09_1_01225	Mycgr3G89604
ZT3D7_g1292	3D7.chr_1	3774061	3776644	+	805	3	0.372671	core	0	25.1368	35.0354	40.4196	26.1063	26.8685	26.4874	40.4196	0	Rab-GTPase-TBC domain								Rab-GTPase-TBC domain		No		No	Zt09_1_01226	Mycgr3G83899
ZT3D7_g1293	3D7.chr_1	3777454	3779562	-	702	3	0.42735	core	12.1712	28.8197	10.9778	17.4313	11.2831	8.36726	11.7272	28.8197	8.36726	HbrB-like			1	1	1			HbrB-like		No		No	Zt09_1_01227	Mycgr3G11465
ZT3D7_g1294	3D7.chr_1	3782471	3784537	-	688	6	0.872093	core	9.31392	7.67095	45.8215	254.69	249.58	253.679	147.701	254.69	7.67095				2	4	3	4	GO:0032220|GO:0043332	Plasma membrane fusion protein PRM1		No		No	Zt09_1_01228	Mycgr3G21413
ZT3D7_g1295	3D7.chr_1	3786752	3787516	+	254	5	1.9685	core	0	0	0.687822	0.879065	1.53464	1.22398	0.783444	1.53464	0											No		No	Zt09_1_01229
ZT3D7_g1296	3D7.chr_1	3787900	3789648	-	582	4	0.687285	core	3.66912	0	0.902545	0.320414	0.593789	0.617725	0.605757	3.66912	0											No		No	Zt09_1_01230	Mycgr3G89608
ZT3D7_g1297	3D7.chr_1	3790752	3791347	+	179	2	1.11732	core	0	58.7254	59.4393	45.3512	39.635	38.1475	42.4931	59.4393	0	Clathrin adaptor complex small chain							GO:0008565|GO:0015031|GO:0006810|GO:0008565|GO:0030123	Adaptor protein complex, sigma subunit, Longin-like domain, AP complex, mu/sigma subunit, AP-3 complex subunit sigma		No		No	Zt09_1_01231	Mycgr3G35039
ZT3D7_g1298	3D7.chr_1	3791960	3792753	-	228			core	532.439	350.044	719.194	1024.23	1190.89	1172.66	871.71	1190.89	350.044	ATP synthase delta (OSCP) subunit							GO:0015986|GO:0046933|GO:0015986|GO:0016020|GO:0046933	F1F0 ATP synthase OSCP/delta subunit, N-terminal domain, ATPase, OSCP/delta subunit, ATPase, OSCP/delta subunit, conserved site		No		No	Zt09_1_01232	Mycgr3G102585
ZT3D7_g1299	3D7.chr_1	3793168	3794663	+	368	8	2.17391	core	0	0	1.9013	1.61996	2.97762	1.75675	1.68835	2.97762	0		1	1	1							Yes		No	Zt09_1_01233	Mycgr3G89611
ZT3D7_g1300	3D7.chr_1	3795323	3796108	-	241			core	26.5177	14.56	42.0367	39.0585	39.1209	34.426	36.7422	42.0367	14.56	N-terminal domain of NEFA-interacting nuclear protein NIP30								FAM192A/Fyv6, N-terminal		No		No
ZT3D7_g1301	3D7.chr_1	3796417	3797146	+	221	2	0.904977	core	96.3557	111.102	229.909	200.938	190.446	186.015	188.23	229.909	96.3557	Ribosomal protein L7Ae/L30e/S12e/Gadd45 family							GO:0003723|GO:0005730|GO:0030529|GO:0042254	Ribosomal protein L7Ae/L30e/S12e/Gadd45, H/ACA ribonucleoprotein complex, subunit Nhp2, eukaryote, Ribosomal protein L7Ae conserved site, 50S ribosomal protein L30e-like	Reactome: REACT_71	No		No	Zt09_1_01235	Mycgr3G33739
ZT3D7_g1302	3D7.chr_1	3797509	3798540	-	343	4	1.16618	core	124.366	58.8961	49.4572	80.1508	100.108	86.5437	83.3473	124.366	49.4572	Polyprenyl synthetase							GO:0008299	Polyprenyl synthetase, Isoprenoid synthase domain, Polyprenyl synthetase-related		No		No	Zt09_1_01236	Mycgr3G33174
ZT3D7_g1303	3D7.chr_1	3800138	3805318	-	1329	14	1.05342	core	6.43337	39.0767	35.0789	40.7171	10.4227	8.12331	22.7508	40.7171	6.43337	Major Facilitator Superfamily, Peptidase family M3			7	13	7	13	GO:0016021|GO:0055085|GO:0008237|GO:0004222|GO:0006508	Major facilitator superfamily domain, Major facilitator superfamily, Neurolysin/Thimet oligopeptidase, N-terminal, Metallopeptidase, catalytic domain, Peptidase M3A/M3B, Neurolysin/Thimet oligopeptidase, domain 2		No		No	Zt09_1_01237	Mycgr3G107351,Mycgr3G66489
ZT3D7_g1304	3D7.chr_1	3807259	3810187	+	665	13	1.95489	core	48.1779	31.7435	36.6064	20.8679	6.93805	8.76	26.3057	48.1779	6.93805									Zinc finger, C2H2-like		No		No	Zt09_1_01238	Mycgr3G107353
ZT3D7_g1305	3D7.chr_1	3810217	3810479	+	69	1	1.44928	core	122.234	100.672	87.6973	67.7822	26.2322	29.1537	77.7398	122.234	26.2322											No		No
ZT3D7_g1306	3D7.chr_1	3811378	3811932	-	158	8	5.06329	core	0	0	6.61866	3.9945	3.40783	2.41599	2.91191	6.61866	0											No		No
ZT3D7_g1307	3D7.chr_1	3812611	3813642	+	247	7	2.83401	core	345.016	472.408	617.417	274.704	420.707	536.522	446.558	617.417	274.704	Glutathione peroxidase							GO:0004602|GO:0006979|GO:0055114	Glutathione peroxidase, Glutathione peroxidase active site, Thioredoxin-like fold, Glutathione peroxidase conserved site		No		No
ZT3D7_g1308	3D7.chr_1	3813740	3814358	-	186	2	1.07527	core	45.7561	70.6589	58.1522	137.454	181.984	212.87	104.056	212.87	45.7561									AhpD-like		No		No	Zt09_1_01241	Mycgr3G107354
ZT3D7_g1309	3D7.chr_1	3814789	3815877	+	362	3	0.828729	core	11.7857	9.70668	20.2936	20.2754	12.6878	7.93683	12.2368	20.2936	7.93683	Putative SAM-dependent methyltransferase								S-adenosyl-L-methionine-dependent methyltransferase, Putative SAM-dependent methyltransferase		No		No	Zt09_1_01242	Mycgr3G15276
ZT3D7_g1310	3D7.chr_1	3816301	3816808	-	128	4	3.125	core	0	6.82854	47.5877	38.9532	22.8686	19.7282	21.2984	47.5877	0		1	1	1					RlpA-like double-psi beta-barrel domain		Yes	0.885	No	Zt09_1_01243
ZT3D7_g1311	3D7.chr_1	3817655	3819765	-	659	6	0.91047	core	12.9642	12.012	33.7502	41.2378	14.8232	16.9517	15.8875	41.2378	12.012	Dual specificity protein phosphatase, N-terminal half, Dual specificity phosphatase, catalytic domain							GO:0004725|GO:0016311|GO:0016791|GO:0006470|GO:0008138|GO:0004721|GO:0006470|GO:0007096|GO:0016311|GO:0016791	Protein-tyrosine phosphatase, catalytic, Protein-tyrosine phosphatase-like, Protein-tyrosine phosphatase, active site, Dual specificity protein phosphatase domain, Dual specificity/tyrosine protein phosphatase, N-terminal, Tyrosine-protein phosphatase CDC14, Dual specificity phosphatase, catalytic domain, Tyrosine specific protein phosphatases domain		No		No	Zt09_1_01244	Mycgr3G83907
ZT3D7_g1312	3D7.chr_1	3820412	3826377	+	1492	31	2.07775	core	81.6668	25.3703	19.6188	11.0604	11.7749	15.5181	17.5685	81.6668	11.0604	Fungal Zn(2)-Cys(6) binuclear cluster domain, Fungal specific transcription factor domain							GO:0000981|GO:0005634|GO:0006355|GO:0008270|GO:0003677|GO:0005634|GO:0006351|GO:0008270	Zn(2)-C6 fungal-type DNA-binding domain, Transcription factor domain, fungi		No		No	Zt09_1_01245	Mycgr3G107355,Mycgr3G66501
ZT3D7_g1313	3D7.chr_1	3826919	3827626	+	174			core	207.798	15.1008	40.0902	106.637	227.919	166.004	136.321	227.919	15.1008									CsbD-like		No		No
ZT3D7_g1314	3D7.chr_1	3828388	3830106	+	572	5	0.874126	core	44.7978	44.5821	73.1576	75.6008	36.7219	30.5454	44.69	75.6008	30.5454	ATP-NAD kinase							GO:0003951|GO:0008152|GO:0003951|GO:0008152|GO:0019674|GO:0003951|GO:0006741|GO:0008152	Inorganic polyphosphate/ATP-NAD kinase, domain 1, ATP-NAD kinase, PpnK-type, all-beta, NAD kinase, NAD kinase/diacylglycerol kinase-like domain	KEGG: 00760+2.7.1.23|MetaCyc: PWY-5083|MetaCyc: PWY-7268|MetaCyc: PWY-7269	No		No	Zt09_1_01247	Mycgr3G66507
ZT3D7_g1315	3D7.chr_1	3831481	3834409	+	955	9	0.942408	core	15.6628	45.1498	15.4112	28.9777	28.2447	34.833	28.6112	45.1498	15.4112	Putative threonine/serine exporter, Threonine/Serine exporter, ThrE			5	10	6	7		Putative threonine/serine exporter, Threonine/Serine exporter, ThrE		No		No	Zt09_1_01248	Mycgr3G53455
ZT3D7_g1316	3D7.chr_1	3836513	3837514	-	291	3	1.03093	core	197.793	193.07	446.896	389.148	323.035	348.705	335.87	446.896	193.07	Spermine/spermidine synthase							GO:0003824|GO:0006595	Spermidine/spermine synthases, S-adenosyl-L-methionine-dependent methyltransferase, Polyamine biosynthesis domain, Polyamine biosynthesis domain, conserved site, Spermidine/spermine synthase, eukaryotes	KEGG: 00270+2.5.1.16|KEGG: 00330+2.5.1.16|KEGG: 00410+2.5.1.16|KEGG: 00480+2.5.1.16|UniPathway: UPA00248	No		No	Zt09_1_01250	Mycgr3G107360
ZT3D7_g1317	3D7.chr_1	3838227	3839081	+	284	1	0.352113	core	37.528	9.27243	14.1546	26.9387	25.3495	23.5035	24.4265	37.528	9.27243	Membrane fusion protein Use1			1	1	1	1		Vesicle transport protein, Use1		No		No	Zt09_1_01251	Mycgr3G34363
ZT3D7_g1318	3D7.chr_1	3839204	3840100	-	298	1	0.33557	core	100.158	109.005	133.746	186.052	163.198	167.902	148.472	186.052	100.158	Coatomer epsilon subunit							GO:0005515|GO:0005198|GO:0006890	Tetratricopeptide repeat-containing domain, Tetratricopeptide repeat, Coatomer, epsilon subunit, Tetratricopeptide-like helical domain		No		No	Zt09_1_01252	Mycgr3G102601
ZT3D7_g1319	3D7.chr_1	3841018	3842441	-	436	6	1.37615	core	29.3698	72.5669	61.0068	80.9615	59.2407	42.8534	60.1238	80.9615	29.3698	50S ribosome-binding GTPase, GTPase of unknown function C-terminal							GO:0005525	GTP binding domain, OBG-type guanine nucleotide-binding (G) domain, P-loop containing nucleoside triphosphate hydrolase, Uncharacterised GTP-binding protein, C-terminal		No		No	Zt09_1_01254	Mycgr3G98609
ZT3D7_g1320	3D7.chr_1	3842559	3848151	+	1735	16	0.92219	core	20.9474	17.7597	25.5615	32.0769	13.1092	12.5438	19.3535	32.0769	12.5438	Protein kinase domain							GO:0004672|GO:0005524|GO:0006468|GO:0004672|GO:0006468|GO:0005524	Protein kinase-like domain, Protein kinase domain, Serine/threonine-protein kinase, active site, Protein kinase, ATP binding site, Serine/threonine/dual specificity protein kinase, catalytic domain		No		No	Zt09_1_01255	Mycgr3G29871
ZT3D7_g1321	3D7.chr_1	3849616	3851004	-	462	4	0.865801	core	549.789	504.176	162.893	375.418	424.069	343.125	399.744	549.789	162.893	Haloacid dehalogenase-like hydrolase, HAD-hyrolase-like								HAD-superfamily hydrolase, subfamily IIA, CECR5, HAD-like domain, HAD-superfamily hydrolase, subfamily IIA		No		No	Zt09_1_01256	Mycgr3G66524
ZT3D7_g1322	3D7.chr_1	3853859	3854992	+	377	1	0.265252	core	0	0	7.42411	15.6656	14.454	7.87594	7.65002	15.6656	0											No		No	Zt09_1_01257	Mycgr3G89632
ZT3D7_g1323	3D7.chr_1	3855230	3857130	-	614	5	0.814332	core	97.3898	70.184	71.2986	69.9518	43.7343	47.8226	70.0679	97.3898	43.7343	Eukaryotic aspartyl protease	1	1	1	1	1	1	GO:0004190|GO:0006508	Aspartic peptidase, Aspartic peptidase domain		No		No	Zt09_1_01258	Mycgr3G107363
ZT3D7_g1324	3D7.chr_1	3869168	3871965	-	893	1	0.111982	core	64.6036	54.1929	32.9601	73.8012	55.3732	38.6989	54.783	73.8012	32.9601	Uncharacterized conserved protein (DUF2183)								HAD-like domain, Domain of unknown function DUF2183		No		No	Zt09_1_01259	Mycgr3G53469
ZT3D7_g1325	3D7.chr_1	3873105	3874198	+	250	7	2.8	core	8.5223	0	9.08418	20.8384	22.7268	19.5132	14.2987	22.7268	0		1	1	1							Yes		No
ZT3D7_g1326	3D7.chr_1	3874322	3875232	-	245	4	1.63265	core	8.69552	3.58082	28.5194	120.51	64.6715	40.3076	34.4135	120.51	3.58082	short chain dehydrogenase		1	1				GO:0016491|GO:0008152|GO:0016491	Short-chain dehydrogenase/reductase, conserved site, Short-chain dehydrogenase/reductase SDR, Glucose/ribitol dehydrogenase, Polyketide synthase, ketoreductase domain, NAD(P)-binding domain		No		No
ZT3D7_g1327	3D7.chr_1	3875648	3878983	-	1092	4	0.3663	core	17.6138	58.8329	33.2175	47.0165	31.8652	26.3153	32.5413	58.8329	17.6138	Replication factor RFC1 C terminal domain, ATPase family associated with various cellular activities (AAA), BRCA1 C Terminus (BRCT) domain							GO:0003677|GO:0006260|GO:0003677|GO:0003689|GO:0005524|GO:0005663|GO:0006260|GO:0006281|GO:0003689|GO:0005524|GO:0005663|GO:0006260|GO:0005524	DNA polymerase III, clamp loader complex, gamma/delta/delta subunit, C-terminal, AAA+ ATPase domain, P-loop containing nucleoside triphosphate hydrolase, BRCT domain, Replication factor C subunit 1, DNA replication factor RFC1, C-terminal, ATPase, AAA-type, core	Reactome: REACT_152|Reactome: REACT_1538|Reactome: REACT_216|Reactome: REACT_22172|Reactome: REACT_383	No		No	Zt09_1_01261	Mycgr3G32502
ZT3D7_g1328	3D7.chr_1	3879325	3880074	+	230	3	1.30435	core	55.561	110.587	81.2434	72.9415	70.3044	59.7624	71.623	110.587	55.561	Ribosomal protein L16p/L10e							GO:0003735|GO:0005840|GO:0006412|GO:0003735|GO:0006412|GO:0019843|GO:0003735|GO:0005622|GO:0005840|GO:0006412	Ribosomal protein L10e/L16, Ribosomal protein L16, Ribosomal protein L16, conserved site		No		No	Zt09_1_01262	Mycgr3G66529
ZT3D7_g1329	3D7.chr_1	3880309	3881238	+	293	1	0.341297	core	21.8275	26.9657	29.2324	31.4513	42.5429	40.3415	30.3418	42.5429	21.8275											No		No	Zt09_1_01263	Mycgr3G89637
ZT3D7_g1330	3D7.chr_1	3883684	3885906	-	719	4	0.556328	core	17.8258	15.9048	27.2836	34.1691	36.1649	28.8774	28.0805	36.1649	15.9048	ABC transporter, ABC transporter transmembrane region 2			2	3	2		GO:0005779|GO:0042626|GO:1902001|GO:0005524|GO:0016887|GO:0005524|GO:0006810|GO:0016021|GO:0042626|GO:0055085	P-loop containing nucleoside triphosphate hydrolase, Peroxisomal long-chain fatty acid import protein 1, ABC transporter-like, AAA+ ATPase domain, ABC transporter type 1, transmembrane domain		No		No	Zt09_1_01264	Mycgr3G98612
ZT3D7_g1331	3D7.chr_1	3888909	3889940	-	305	2	0.655738	core	34.9526	2.8787	21.2078	42.6713	75.8466	89.9942	38.8119	89.9942	2.8787							2				No		No	Zt09_1_01265	Mycgr3G53477
ZT3D7_g1332	3D7.chr_1	3891316	3891885	+	170	7	4.11765	core	0	10.3027	9.23129	21.5204	23.5011	24.7109	15.9115	24.7109	0		1	1	1							Yes	0.763	No
ZT3D7_g1333	3D7.chr_1	3894683	3899639	+	1222	9	0.736498	core	31.483	22.3281	25.8144	48.8311	27.6658	19.9845	26.7401	48.8311	19.9845	Helix-loop-helix DNA-binding domain, impB/mucB/samB family, impB/mucB/samB family C-terminal domain							GO:0046983|GO:0003684|GO:0006281|GO:0006281	Myc-type, basic helix-loop-helix (bHLH) domain, DNA polymerase, Y-family, little finger domain, UmuC domain	KEGG: 00230+2.7.7.7|KEGG: 00240+2.7.7.7	No		No	Zt09_1_01267	Mycgr3G19553,Mycgr3G66536
ZT3D7_g1334	3D7.chr_1	3901092	3904517	+	1141	3	0.262927	core	33.7161	24.6832	19.6589	25.5666	18.5834	19.4258	22.1711	33.7161	18.5834	Growth-Arrest-Specific Protein 2 Domain							GO:0007050	Growth-arrest-specific protein 2 domain		No		No	Zt09_1_01268	Mycgr3G102611
ZT3D7_g1335	3D7.chr_1	3904983	3905648	-	183			core	34.8766	19.1496	32.4099	379.897	1123.61	1104.67	207.387	1123.61	19.1496											No		No	Zt09_1_01269	Mycgr3G66540
ZT3D7_g1336	3D7.chr_1	3906322	3906993	-	223			core	9.54954	3.9325	46.9807	446.656	1386.4	1121.77	246.818	1386.4	3.9325											No		No	Zt09_1_01270	Mycgr3G102612
ZT3D7_g1337	3D7.chr_1	3907783	3908496	+	218	3	1.37615	core	0	20.1114	16.8187	47.1695	93.9502	71.04	33.6405	93.9502	0	Protein of unknown function (DUF2470)			1	2	2	2	GO:0010181|GO:0016491|GO:0055114	Domain of unknown function DUF2470, FMN-binding split barrel		No		No	Zt09_1_01271	Mycgr3G34830
ZT3D7_g1338	3D7.chr_1	3908540	3909993	-	409	2	0.488998	core	62.6077	17.1879	6.84467	65.0616	141.372	110.851	63.8346	141.372	6.84467	Fatty acid hydroxylase superfamily			3	6	4	6	GO:0005506|GO:0006633|GO:0016491|GO:0055114	Fatty acid hydroxylase		No		No	Zt09_1_01272	Mycgr3G53484
ZT3D7_g1339	3D7.chr_1	3911345	3911946	+	181	7	3.8674	core	58.7664	0	3.85483	26.0701	41.515	34.8261	30.4481	58.7664	0	Domain of unknown function (DUF3425)								Protein of unknown function DUF3425		No		No
ZT3D7_g1340	3D7.chr_1	3912974	3916162	+	1062	4	0.376648	core	20.1232	26.5176	27.5549	28.4859	14.9805	16.5555	23.3204	28.4859	14.9805	alpha/beta hydrolase fold			1	1	1			Alpha/Beta hydrolase fold, Alpha/beta hydrolase fold-1		No		No	Zt09_1_01274	Mycgr3G107371
ZT3D7_g1341	3D7.chr_1	3918046	3918685	+	138	10	7.24638	orphan	0	0	1.26183	2.68779	6.71352	6.04541	1.97481	6.71352	0											No		No
ZT3D7_g1342	3D7.chr_1	3919293	3919786	-	110	10	9.09091	core	57.8134	587.254	508.802	13.2949	40.9503	44.5571	51.1852	587.254	13.2949			1	1							No		No
ZT3D7_g1343	3D7.chr_1	3920893	3921462	-	109	8	7.33945	core	77.7853	544.545	623.448	23.2653	25.9976	13.9688	51.8915	623.448	13.9688		1	1	1							Yes	1	Yes
ZT3D7_g1344	3D7.chr_1	3923190	3926075	+	536	9	1.6791	core	0	1.64037	5.55253	8.87046	4.82089	2.54843	3.68466	8.87046	0	Peroxidase, Helix-loop-helix DNA-binding domain							GO:0046983|GO:0004601|GO:0055114|GO:0004601|GO:0006979|GO:0020037|GO:0055114	Myc-type, basic helix-loop-helix (bHLH) domain, Peroxidase, active site, Fungal ligninase, Haem peroxidase, plant/fungal/bacterial, Haem peroxidase		No		No	Zt09_1_01277	Mycgr3G102615,Mycgr3G33834
ZT3D7_g1345	3D7.chr_1	3926851	3927504	-	127	6	4.72441	core	150.405	1231.86	1366.16	21.5989	4.70352	3.00111	86.0021	1366.16	3.00111		1	1	1							Yes	0.948	Yes
ZT3D7_g1346	3D7.chr_1	3928858	3929520	+	158	13	8.22785	core	40.3603	576.174	929.922	25.9642	4.16513	3.17099	33.1623	929.922	3.17099		1	1	1							Yes	1	Yes	Zt09_1_01279	Mycgr3G102617
ZT3D7_g1347	3D7.chr_1	3931687	3934938	+	1083	8	0.738689	core	21.7067	11.3767	26.5357	32.0354	16.1065	14.4629	18.9066	32.0354	11.3767	WD domain, G-beta repeat							GO:0005515	WD40-repeat-containing domain, WD40 repeat, WD40/YVTN repeat-like-containing domain, Quinoprotein alcohol dehydrogenase-like superfamily		No		No	Zt09_1_01280	Mycgr3G66546
ZT3D7_g1348	3D7.chr_1	3936276	3938399	-	707	6	0.848656	core	15.1066	60.9649	50.042	47.5974	22.4706	19.7361	35.034	60.9649	15.1066									P-loop containing nucleoside triphosphate hydrolase		No		No	Zt09_1_01281	Mycgr3G53492
ZT3D7_g1349	3D7.chr_1	3938691	3939683	+	330	2	0.606061	core	51.7002	63.8705	63.0573	83.3552	67.7535	60.1311	63.4639	83.3552	51.7002	galactosyl transferase GMA12/MNN10 family			1	1	1	1	GO:0016021|GO:0016757	Glycosyltransferase 34		No		No	Zt09_1_01282	Mycgr3G89653
ZT3D7_g1350	3D7.chr_1	3940572	3941506	-	161	2	1.24224	core	475.355	179.439	90.9453	179.422	283.466	184.068	181.753	475.355	90.9453	Hpt domain							GO:0000160|GO:0004871	Signal transduction histidine kinase, phosphotransfer (Hpt) domain		No		No
ZT3D7_g1351	3D7.chr_1	3941694	3942713	-	79	1	1.26582	core	320.865	187.187	116.199	180.964	227.462	96.6358	184.076	320.865	96.6358											No		No
ZT3D7_g1352	3D7.chr_1	3943054	3943448	+	78			core	379.08	111.504	108.789	149.678	212.051	185.993	167.835	379.08	108.789											No		No
ZT3D7_g1353	3D7.chr_1	3943546	3944826	-	426	3	0.704225	core	325.624	284.688	219.346	193.932	224.253	206.522	221.8	325.624	193.932	Aminotransferase class I and II							GO:0009058|GO:0030170|GO:0006520|GO:0008483|GO:0003824|GO:0003824|GO:0009058|GO:0030170	Aminotransferase, class I/classII, Aspartate/other aminotransferase, Pyridoxal phosphate-dependent transferase, major region, subdomain 1, Aminotransferases, class-I, pyridoxal-phosphate-binding site, Pyridoxal phosphate-dependent transferase	KEGG: 00220+2.6.1.1|KEGG: 00250+2.6.1.1|KEGG: 00270+2.6.1.1|KEGG: 00330+2.6.1.1|KEGG: 00350+2.6.1.1|KEGG: 00360+2.6.1.1|KEGG: 00400+2.6.1.1|KEGG: 00401+2.6.1.1|KEGG: 00710+2.6.1.1|KEGG: 00950+2.6.1.1|KEGG: 00960+2.6.1.1|MetaCyc: PWY-5913|MetaCyc: PWY-6318|MetaCyc: PWY-6638|MetaCyc: PWY-6642|MetaCyc: PWY-6643|MetaCyc: PWY-7115|MetaCyc: PWY-7117|MetaCyc: PWY-7383, Reactome: REACT_13	No		No	Zt09_1_01284	Mycgr3G53498
ZT3D7_g1354	3D7.chr_1	3945099	3946772	+	557	3	0.5386	core	26.8345	124.713	63.1798	47.8386	19.6907	17.0386	37.3366	124.713	17.0386	BING4CT (NUC141) domain							GO:0005515	WD40 repeat, WD40/YVTN repeat-like-containing domain, WD40-repeat-containing domain, BING4, C-terminal domain, WD40 repeat, conserved site		No		No	Zt09_1_01285	Mycgr3G66559
ZT3D7_g1355	3D7.chr_1	3947214	3956137	-	2674	29	1.08452	core	4.79797	4.93952	31.9316	52.6326	32.6345	25.3013	28.6165	52.6326	4.79797	Mus7/MMS22 family			4	7	4	6	GO:0005634|GO:0006281|GO:0006974|GO:0031297	E3 ubiquitin-protein ligase substrate receptor Mms22		No		No	Zt09_1_01286	Mycgr3G66563,Mycgr3G89657
ZT3D7_g1356	3D7.chr_1	3956480	3957471	+	292	2	0.684932	core	189.817	54.1156	122.716	143.958	196.694	168.964	156.461	196.694	54.1156	Soluble NSF attachment protein, SNAP							GO:0005515|GO:0006886	Tetratricopeptide-like helical domain, NSF attachment protein		No		No	Zt09_1_01287	Mycgr3G53507
ZT3D7_g1357	3D7.chr_1	3957657	3958027	-	103	1	0.970874	core	123.409	42.3501	62.4	103.459	138.79	128.817	113.434	138.79	42.3501		1	1	1							Yes	0.984	Yes		Mycgr3G53507
ZT3D7_g1358	3D7.chr_1	3958233	3960169	-	586	7	1.19454	core	102.035	15.0065	46.9113	85.6995	75.641	66.137	70.889	102.035	15.0065	Hsp70 protein								Heat shock protein 70 family		No		No	Zt09_1_01288	Mycgr3G34921
ZT3D7_g1359	3D7.chr_1	3966336	3967826	+	496	7	1.41129	core	38.7362	17.724	26.8209	18.6801	9.53954	5.99015	18.2021	38.7362	5.99015											No		No	Zt09_1_01289	Mycgr3G102625
ZT3D7_g1360	3D7.chr_1	3967852	3968697	-	281			core	75.8545	9.37108	25.5006	22.5222	12.7028	9.96114	17.6125	75.8545	9.37108											No		No	Zt09_1_01290	Mycgr3G102625
ZT3D7_g1361	3D7.chr_1	3969034	3969519	-	143	4	2.7972	core	14.8548	6.11723	10.9622	16.7343	9.30252	10.1704	10.5663	16.7343	6.11723											No		No	Zt09_1_01290
ZT3D7_g1362	3D7.chr_1	3970319	3971278	-	279	5	1.79211	core	91.6756	28.314	89.5765	87.7299	97.7795	98.0935	90.626	98.0935	28.314				2	3	2	2		Zinc finger, RING/FYVE/PHD-type		No		No	Zt09_1_01291	Mycgr3G66569
ZT3D7_g1363	3D7.chr_1	3971746	3972756	+	282			core	98.2624	112.056	175.395	262.248	327.884	290.482	218.821	327.884	98.2624	Proteasome subunit, Proteasome subunit A N-terminal signature							GO:0004175|GO:0006511|GO:0019773|GO:0004298|GO:0004298|GO:0005839|GO:0051603	Proteasome alpha-subunit, N-terminal domain, Proteasome A-type subunit, Nucleophile aminohydrolases, N-terminal, Proteasome, subunit alpha/beta	Reactome: REACT_11045|Reactome: REACT_13|Reactome: REACT_13635|Reactome: REACT_152|Reactome: REACT_1538|Reactome: REACT_383|Reactome: REACT_578|Reactome: REACT_6185|Reactome: REACT_6850	No		No	Zt09_1_01292	Mycgr3G66573
ZT3D7_g1364	3D7.chr_1	3973568	3975183	-	519	3	0.578035	core	12.3409	23.716	41.1503	47.4188	28.1343	19.5765	25.9252	47.4188	12.3409	GLE1-like protein							GO:0005643|GO:0016973	GLE1-like		No		No	Zt09_1_01293	Mycgr3G107384
ZT3D7_g1365	3D7.chr_1	3976592	3980825	+	1359	9	0.662252	core	176.161	152.211	109.88	135.376	145.256	153.745	148.733	176.161	109.88	RNB domain								Nucleic acid-binding, OB-fold		No		No	Zt09_1_01294	Mycgr3G107385
ZT3D7_g1366	3D7.chr_1	3981865	3984149	-	658	3	0.455927	core	19.4758	28.0706	31.6722	24.3494	11.7624	13.1885	21.9126	31.6722	11.7624	Uncharacterized conserved protein (DUF2293)								Domain of unknown function DUF2293		No		No	Zt09_1_01295	Mycgr3G107386
ZT3D7_g1367	3D7.chr_1	3984806	3985241	+	121	1	0.826446	core	490.94	447.661	451.425	446.639	369.62	345.964	447.15	490.94	345.964	ESSS subunit of NADH:ubiquinone oxidoreductase (complex I)			1	1	1			NADH:ubiquinone oxidoreductase, ESSS subunit		No		No	Zt09_1_01296	Mycgr3G107387
[truncated: 10,370 more rows]
