# Supplementary material for: The Evolution of Orphan Regions in Genomes of a Fungal Pathogen of Wheat
Source: mBio. 2016 Oct 18;7(5):e01231-16. doi: 10.1128/mBio.01231-16 (PMC5082898; doi:10.1128/mBio.01231-16)
Supplement: Table S4 — Genes of isolate IPO323 that are missing in isolate 3D7. The nonhomologous accessory chromosomes 14, 15, 18, and 21 are missing in 3D7 and were omitted from the analyses. [file mbo005163028st4.xlsx]

## Sheet: Sheet1
Supplementary Table 4: Genes of the isolate IPO323 missing in the isolate 3D7. The non-homologous accessory chromosomes 14, 15, 18 and 21 are missing in 3D7 and were omitted from the analyses.
Chromosome	Nb missing genes
1	23
2	11
3	15
4	9
5	21
6	18
7	21
8	12
9	9
10	20
11	27
12	10
13	9
14	-
15	-
16	6
17	2
18	-
19	3
21	-
all	216
