# Supplementary material for: The Evolution of Orphan Regions in Genomes of a Fungal Pathogen of Wheat
Source: mBio. 2016 Oct 18;7(5):e01231-16. doi: 10.1128/mBio.01231-16 (PMC5082898; doi:10.1128/mBio.01231-16)
Supplement: Table S5 — List of orphan genes detected in the 3D7 genome. Coordinates, annotation, and in planta expression values (RPKM, reads per kilobase of transcript per million mapped reads) of the orphan genes identified in the 3D7 genome. The correspondence of these gene models with the gene models predicted in IPO323 was assessed by BLAST. [file mbo005163028st5.xlsx]

## Sheet: Sheet1
Supplementary Table 5: List of orphan genes detected in the 3D7 genome. Coordinates, annotation and in planta expression values (RPKM; Reads per kilobase of transcript per million mapped reads) of the orphan genes identified in the 3D7 genome. The correspondence of these gene models with the gene models predicted in IPO323 was assessed by BLAST.
Chromosomal coordinates, protein statistics								Infection RPKM (Palma-Guerrero et al. 2016) - days post inoculation (dpi)									Annotation (InterProScan, EffectorP)
ZT3D7_gene_id	chr	start	end	length	strand	Protein length	Percent Cysteine	3dpi	7dpi	11dpi	14dpi	21dpi	56dpi	Minimum RPKM	Median RPKM	Maximum RPKM	PFAM	GOterms	IPR_description	Pathway	Secretome	EffectorP prob.	EffectorP effector?
ZT3D7_g1155	3D7.chr_1	3455293	3456343	939	+	312	2.5641	13.6684	14.0716	10.0866	14.2041	11.6371	7.05693	7.05693	12.6527	14.2041					No		No
ZT3D7_g1156	3D7.chr_1	3456602	3457006	405	-	134	2.23881	31.6903	6.52505	0	11.3465	10.8146	8.18081	0	9.49771	31.6903					No		No
ZT3D7_g1157	3D7.chr_1	3457040	3457459	420	-	139	0.719424	0	0	3.75845	9.4735	7.84816	10.118	0	5.80331	10.118					No		No
ZT3D7_g1341	3D7.chr_1	3918046	3918685	417	+	138	7.24638	0	0	1.26183	2.68779	6.71352	6.04541	0	1.97481	6.71352					No		No
ZT3D7_g1458	3D7.chr_1	4266798	4267629	645	+	214		0	0	11.421	14.5966	13.5111	10.7203	0	11.0706	14.5966					No		No
ZT3D7_g1688	3D7.chr_1	4928400	4929729	1119	+	372	4.56989	0	0	3.29159	5.55897	7.82827	5.72867	0	4.42528	7.82827					No		No
ZT3D7_g17	3D7.chr_1	60120	60814	471	-	156	7.05128	395.12	1576.61	1286.97	187.515	76.6944	40.0658	40.0658	291.318	1576.61					Yes	0.999	Yes
ZT3D7_g1743	3D7.chr_1	5070355	5072275	1863	-	620	1.29032	13.7784	7.09244	40.1063	34.3522	9.35554	5.64461	5.64461	11.567	40.1063	Protein of unknown function (DUF3176)		Protein of unknown function DUF3176		No		No
ZT3D7_g180	3D7.chr_1	654870	655144	201	-	66	9.09091	0	0	62.8279	11.4311	9.21048	7.52518	0	8.36783	62.8279					Yes	1	Yes
ZT3D7_g1886	3D7.chr_1	5514401	5515708	1308	-	435	1.14943	0	0	0	1.5424	1.00112	1.04626	0	0.500558	1.5424					No		No
ZT3D7_g1887	3D7.chr_1	5516164	5517345	1182	-	393	1.27226	0	0	1.33549	4.45668	2.94149	2.55932	0	1.94741	4.45668					No		No
ZT3D7_g1947	3D7.chr_1	5740595	5741303	654	+	217		0	0	16.0912	4.96995	1.31181	0.770928	0	1.04137	16.0912					No		No
ZT3D7_g1953	3D7.chr_1	5758058	5758700	531	+	176	1.13636	12.0853	9.95346	167.467	77.2535	17.5173	11.3941	9.95346	14.8013	167.467					No		No
ZT3D7_g224	3D7.chr_1	801415	806812	5340	-	1779	2.4733	8.41218	6.4334	19.0175	15.6997	9.13223	7.25662	6.4334	8.77221	19.0175	Ubiquitin carboxyl-termil hydrolase, SCA7, zinc-binding domain	GO:0016579|GO:0036459	Ubiquitin specific protease domain, SCA7 domain, Peptidase C19, ubiquitin carboxyl-termil hydrolase		No		No
ZT3D7_g226	3D7.chr_1	807683	808066	384	+	127		0	6.88188	5.48108	3.35659	3.05729	3.75139	0	3.55399	6.88188					No		No
ZT3D7_g241	3D7.chr_1	837039	837491	453	+	150	1.33333	14.1662	0	5.80777	4.82467	2.59161	1.43099	0	3.70814	14.1662					No		No
ZT3D7_g242	3D7.chr_1	838193	838585	393	+	130		16.329	0	4.01667	7.70021	4.25112	5.31495	0	4.78303	16.329					No		No
ZT3D7_g297	3D7.chr_1	1008667	1009828	1110	+	369	2.16802	0	2.38076	0	0.605842	0.691545	1.10311	0	0.648694	2.38076	Ankyrin repeats (3 copies)	GO:0005515	Ankyrin repeat-containing domain, Ankyrin repeat		No		No
ZT3D7_g298	3D7.chr_1	1010115	1011240	828	+	275	1.45455	0	0	18.4291	59.8983	12.3246	5.3933	0	8.85895	59.8983	PQ loop repeat		PQ-loop repeat		No		No
ZT3D7_g299	3D7.chr_1	1011945	1012934	990	-	329	1.51976	0	0	0	0.169819	0.18244	0.218263	0	0.0849097	0.218263		GO:0003723|GO:0004540	Ribonuclease/ribotoxin		Yes		No
ZT3D7_g3	3D7.chr_1	12014	12291	225	+	74		0	0	4.67719	6.72485	2.00684	4.48166	0	3.24425	6.72485					No		No
ZT3D7_g300	3D7.chr_1	1013095	1014144	1050	+	349	1.43266	0	0	0	0.426975	0.344029	0.274387	0	0.137194	0.426975					No		No
ZT3D7_g343	3D7.chr_1	1124856	1127132	1776	-	591	0.507614	3.61334	1.48797	4.14784	9.46629	10.1189	6.85389	1.48797	5.50087	10.1189	Protein kinase domain	GO:0004672|GO:0006468|GO:0004672|GO:0005524|GO:0006468	Serine/threonine-protein kinase, active site, Protein kinase-like domain, Serine/threonine/dual specificity protein kinase, catalytic domain, Protein kinase domain		No		No
ZT3D7_g344	3D7.chr_1	1127548	1130294	2148	-	715	0.839161	0	0	5.14425	1.53929	0.588597	0.368852	0	0.478725	5.14425	Protein kinase domain	GO:0004672|GO:0005524|GO:0006468	Protein kinase domain, Serine/threonine/dual specificity protein kinase, catalytic domain, Protein kinase-like domain		No		No
ZT3D7_g451	3D7.chr_1	1440406	1440722	261	+	86		663.858	567.004	411.27	419.766	290.299	374.208	290.299	415.518	663.858					No		No
ZT3D7_g462	3D7.chr_1	1470548	1470982	261	+	86	6.97674	0	81.0006	233.859	11.3799	7.95814	8.00297	0	9.69141	233.859					Yes	1	Yes
ZT3D7_g464	3D7.chr_1	1475765	1478461	2697	+	898	1.8931	4.75884	12.738	2.3412	5.63105	3.16428	1.81602	1.81602	3.96156	12.738					No		No
ZT3D7_g466	3D7.chr_1	1483796	1484097	246	+	81	1.23457	52.1731	225.591	79.1414	27.3368	15.6019	16.6891	15.6019	39.7549	225.591	Ribosomal protein L41	GO:0003735|GO:0005840|GO:0006412	Ribosomal protein L41		No		No
ZT3D7_g473	3D7.chr_1	1515426	1516103	453	-	150	8.66667	0	0	15.1002	8.16483	3.58838	2.38499	0	2.98669	15.1002	Zinc knuckle	GO:0003676|GO:0008270	Zinc finger, CCHC-type		No		No
ZT3D7_g539	3D7.chr_1	1689479	1689864	279	-	92		0	0	1.88596	2.6112	5.98814	7.22849	0	2.24858	7.22849					No		No
ZT3D7_g603	3D7.chr_1	1862944	1863309	366	+	121		17.5336	36.1017	8.62596	12.2493	31.0895	31.0935	8.62596	24.3115	36.1017	Helix-loop-helix D-binding domain	GO:0046983	Myc-type, basic helix-loop-helix (bHLH) domain		No		No
ZT3D7_g604	3D7.chr_1	1866889	1867158	204	-	67	2.98507	62.9146	64.7707	33.5313	50.5463	21.6915	22.2435	21.6915	42.0388	64.7707					No		No
ZT3D7_g605	3D7.chr_1	1871148	1871465	318	+	105		20.1802	0	8.27333	5.46306	2.55588	3.17099	0	4.31702	20.1802					No		No
ZT3D7_g606	3D7.chr_1	1879383	1880425	576	-	191	4.18848	0	0	10.0486	9.04819	8.77991	7.50278	0	8.14134	10.0486					No		No
ZT3D7_g617	3D7.chr_1	1903603	1906113	2511	+	836	1.55502	0	0	0.838206	0.758811	0.323683	0.487636	0	0.40566	0.838206					No		No
ZT3D7_g619	3D7.chr_1	1916380	1916744	303	+	100	2	0	0	31.2584	32.7365	16.9886	14.2627	0	15.6256	32.7365					No		No
ZT3D7_g620	3D7.chr_1	1917039	1918352	1314	+	437	1.14416	0	2.01114	0.400444	1.02357	4.74218	6.46815	0	1.51736	6.46815					No		No
ZT3D7_g621	3D7.chr_1	1919673	1925150	5478	-	1825	1.26027	1.17147	0.48241	0.864486	2.43476	8.1933	8.87514	0.48241	1.80311	8.87514	AAA domain, AAA domain		P-loop containing nucleoside triphosphate hydrolase		No		No
ZT3D7_g622	3D7.chr_1	1926445	1927586	990	+	329	0.911854	19.4463	24.024	52.6184	79.5887	49.3955	31.1388	19.4463	40.2672	79.5887					No		No
ZT3D7_g623	3D7.chr_1	1929178	1929922	651	-	216	0.925926	0	0	12.9323	11.7935	4.30036	4.53624	0	4.4183	12.9323					No		No
ZT3D7_g624	3D7.chr_1	1940155	1941264	1110	-	369	0.813008	0	0	0	0.454382	0.569508	0.519111	0	0.227191	0.569508					No		No
ZT3D7_g625	3D7.chr_1	1943205	1944175	489	-	162	4.32099	13.1233	0	7.53228	6.64692	17.2674	14.5821	0	10.3278	17.2674					No		No
ZT3D7_g626	3D7.chr_1	1945223	1945686	336	+	111	4.5045	133.694	15.73	43.8486	77.5559	146.212	94.9638	15.73	86.2599	146.212					No		No
ZT3D7_g627	3D7.chr_1	1948441	1949583	876	-	291	2.4055	21.977	9.05015	18.6207	37.1044	39.7415	32.3956	9.05015	27.1863	39.7415					No		No
ZT3D7_g628	3D7.chr_1	1951387	1952634	1248	-	415	1.20482	41.1365	4.23501	11.8054	16.7493	23.192	19.2187	4.23501	17.984	41.1365					No		No
ZT3D7_g629	3D7.chr_1	1952866	1953248	324	-	107	0.934579	19.8065	8.15631	9.74414	11.2427	14.3545	10.226	8.15631	10.7343	19.8065					No		No
ZT3D7_g630	3D7.chr_1	1954778	1955782	1005	-	334	0.898204	121.322	73.6259	65.4457	209.162	328.163	355.332	65.4457	165.242	355.332					No		No
ZT3D7_g7	3D7.chr_1	16506	16775	219	+	72		58.6054	60.3343	72.08	89.0505	84.3283	69.3956	58.6054	70.7378	89.0505					No		No
ZT3D7_g704	3D7.chr_1	2201135	2201834	555	-	184	2.71739	11.5627	14.2846	12.325	50.4869	55.0795	36.8569	11.5627	25.5707	55.0795					No		No
ZT3D7_g761	3D7.chr_1	2353237	2353548	255	-	84		0	31.0899	43.3328	31.6464	21.603	12.7106	0	26.3465	43.3328					No		No
ZT3D7_g762	3D7.chr_1	2353654	2353979	249	+	82	2.43902	25.7723	42.4521	65.5088	39.836	28.2891	16.1988	16.1988	34.0625	65.5088					No		No
ZT3D7_g763	3D7.chr_1	2356446	2359404	2688	+	895	1.00559	9.54954	1.96625	9.78764	17.4709	25.567	18.6766	1.96625	13.6293	25.567	Protein of unknown function (DUF3435)	GO:0003677|GO:0006310|GO:0015074|GO:0003677	Protein of unknown function DUF3435, Integrase-like, catalytic domain, D breaking-rejoining enzyme, catalytic core		No		No
ZT3D7_g86	3D7.chr_1	365773	366165	270	-	89	8.98876	23.7677	0	19.4883	3.32091	2.67578	1.06706	0	2.99835	23.7677					Yes	1	Yes
ZT3D7_g10019	3D7.chr_10	1372623	1373981	1359	-	452	1.10619	9.44414	5.83365	23.2311	25.6491	9.17031	4.76998	4.76998	9.30722	25.6491					No		No
ZT3D7_g10024	3D7.chr_10	1390845	1391549	705	+	234	2.5641	0	0	2.98544	3.89501	1.40906	0.91949	0	1.16427	3.89501	BTB/POZ domain	GO:0005515	SKP1/BTB/POZ domain, BTB/POZ domain		No		No
ZT3D7_g10043	3D7.chr_10	1465262	1466026	765	-	254	0.393701	0	0	0	1.24534	0.177074	0.282458	0	0.0885369	1.24534					No		No
ZT3D7_g10044	3D7.chr_10	1466794	1467639	846	-	281	1.06762	7.58545	3.12369	2.48787	3.04712	0.960719	0.510828	0.510828	2.76749	7.58545	BTB/POZ domain	GO:0005515	SKP1/BTB/POZ domain, BTB/POZ domain		No		No
ZT3D7_g10046	3D7.chr_10	1470646	1471032	336	+	111	5.40541	0	0	1.56602	0.500361	1.07509	1.28619	0	0.787726	1.56602					Yes	0.999	Yes
ZT3D7_g10050	3D7.chr_10	1476815	1477420	606	-	201	1.99005	10.5896	4.3608	18.2341	15.9983	6.40797	5.34852	4.3608	8.49878	18.2341	BTB/POZ domain	GO:0005515	SKP1/BTB/POZ domain, BTB/POZ domain		No		No
ZT3D7_g10051	3D7.chr_10	1479085	1479777	693	+	230	1.73913	9.26016	0	22.0192	20.5401	11.2722	7.69116	0	10.2662	22.0192	BTB/POZ domain	GO:0005515	BTB/POZ domain, SKP1/BTB/POZ domain		No		No
ZT3D7_g10052	3D7.chr_10	1480417	1481220	804	+	267	2.99625	15.9634	13.1475	18.3248	11.8493	5.50382	3.58342	3.58342	12.4984	18.3248					No		No
ZT3D7_g9554	3D7.chr_10	18317	21012	2430	+	809	1.60692	0	0	0.433073	0	0	0	0	0	0.433073					No		No
ZT3D7_g9555	3D7.chr_10	24014	24723	654	-	217	0.921659	0	0	0	0	0	0	0	0	0					No		No
ZT3D7_g9556	3D7.chr_10	26651	28858	2037	+	678	1.32743	0	0	0	0	0	0	0	0	0	AAA domain		P-loop containing nucleoside triphosphate hydrolase		No		No
ZT3D7_g9557	3D7.chr_10	33083	33358	276	+	91		0	0	0	0.203045	0	0.260966	0	0	0.260966					No		No
ZT3D7_g9558	3D7.chr_10	33922	34716	795	-	264	1.13636	0	0	0	0.211473	0.113594	0.181199	0	0.0567972	0.211473					No		No
ZT3D7_g9559	3D7.chr_10	35427	36134	708	+	235	0.425532	0	0	0.743197	0.316613	0.0637766	0.203465	0	0.133621	0.743197					No		No
ZT3D7_g9560	3D7.chr_10	37400	38029	579	+	192	3.64583	0	0	0	0	0	0	0	0	0					No		No
ZT3D7_g9684	3D7.chr_10	429453	431414	1962	+	653	1.07198	0	0	0	0.228503	0.414255	0.477241	0	0.114252	0.477241			JmjC domain		No		No
ZT3D7_g9695	3D7.chr_10	461264	462481	1218	-	405	1.7284	10.5374	2.16966	0.432006	2.89864	1.40874	1.24184	0.432006	1.7892	10.5374					No		No
ZT3D7_g9696	3D7.chr_10	462948	465065	2118	-	705	0.851064	3.02988	2.49541	7.45303	4.39221	2.77148	2.21045	2.21045	2.90068	7.45303					No		No
ZT3D7_g9728	3D7.chr_10	541203	541555	300	-	99	6.06061	64.1729	176.176	613.881	114.696	71.343	79.2294	64.1729	96.9627	613.881					Yes	0.973	Yes
ZT3D7_g9732	3D7.chr_10	573174	573817	444	+	147	6.80272	0	23.8076	54.5145	3.78652	12.2037	13.9511	0	13.0774	54.5145					Yes	1	Yes
ZT3D7_g9800	3D7.chr_10	785615	785966	288	+	95	7.36842	22.2823	36.7034	412.908	6.03213	13.3266	16.256	6.03213	19.2691	412.908					Yes	1	Yes
ZT3D7_g9821	3D7.chr_10	836097	836498	234	-	77	3.8961	0	0	8.99459	5.98722	4.4382	5.23271	0	4.83545	8.99459					No		No
ZT3D7_g9876	3D7.chr_10	984733	986111	1332	+	443	0.677201	0	0	2.3702	3.44994	1.69496	2.37926	0	2.03258	3.44994					No		No
ZT3D7_g9934	3D7.chr_10	1131654	1133491	1785	-	594	2.52525	14.3805	2.96094	4.71649	2.57441	1.11304	0.847373	0.847373	2.76768	14.3805	BTB/POZ domain	GO:0005515	BTB/POZ domain, SKP1/BTB/POZ domain		No		No
ZT3D7_g9970	3D7.chr_10	1212500	1214581	2082	+	693	0.2886	0	0	0.25273	0.269166	0.433754	0.34595	0	0.260948	0.433754					No		No
ZT3D7_g9971	3D7.chr_10	1215936	1217834	1899	+	632	1.10759	6.7586	9.74118	20.7813	23.5199	7.82286	5.15831	5.15831	8.78202	23.5199					No		No
ZT3D7_g9972	3D7.chr_10	1219640	1220911	1272	-	423	1.65485	0	6.23265	22.7517	17.3144	10.33	7.64434	0	8.98717	22.7517					No		No
ZT3D7_g9973	3D7.chr_10	1221827	1223353	1527	+	508	0.393701	0	5.19183	3.10128	6.49584	1.68551	1.03771	0	2.39339	6.49584					No		No
ZT3D7_g9974	3D7.chr_10	1231760	1232653	894	+	297	2.6936	7.17818	5.91195	10.0057	10.4057	1.46472	0.644534	0.644534	6.54507	10.4057					No		No
ZT3D7_g9975	3D7.chr_10	1235337	1235848	204	+	67		0	12.9541	38.69	25.5478	17.2647	8.12066	0	15.1094	38.69					No		No
ZT3D7_g9976	3D7.chr_10	1238367	1238934	471	-	156	1.92308	0	16.8321	70.3813	61.7515	33.1703	24.4677	0	28.819	70.3813					No		No
ZT3D7_g9977	3D7.chr_10	1243848	1244168	321	+	106		0	8.23253	16.392	26.7109	7.31464	4.93641	0	7.77358	26.7109					No		No
ZT3D7_g9979	3D7.chr_10	1255608	1257255	996	-	331	3.92749	6.44306	10.613	17.9621	19.2991	10.2004	7.44854	6.44306	10.4067	19.2991	BTB/POZ domain	GO:0005515	BTB/POZ domain, SKP1/BTB/POZ domain		No		No
ZT3D7_g9980	3D7.chr_10	1262693	1266091	3399	-	1132	0.971731	0	1.55495	5.41819	4.33617	3.21483	1.94953	0	2.58218	5.41819					No		No
ZT3D7_g9982	3D7.chr_10	1269687	1271058	1323	+	440	0.681818	19.4022	23.9696	77.9531	48.7971	20.9899	17.9114	17.9114	22.4797	77.9531					No		No
ZT3D7_g9983	3D7.chr_10	1271097	1271482	279	-	92	1.08696	0	66.3029	103.728	70.3016	30.1025	24.0089	0	48.2027	103.728					No		No
ZT3D7_g9984	3D7.chr_10	1272005	1272421	366	+	121		105.201	79.4237	66.1324	86.8167	194.063	247.174	66.1324	96.0091	247.174					No		No
ZT3D7_g10140	3D7.chr_11	32575	33276	702	-	233	2.14592	9.14144	0	19.4883	59.7126	21.3548	18.4684	0	18.9783	59.7126	Asp/Glu/Hydantoin racemase	GO:0006807|GO:0036361|GO:0008152|GO:0016855	Asp/Glu/hydantoin racemase, Asp/Glu racemase	KEGG: 00471+5.1.1.3|MetaCyc: PWY-6386|MetaCyc: PWY-6387|UniPathway: UPA00219	No		No
ZT3D7_g10141	3D7.chr_11	34794	36424	1524	+	507	0.591716	12.6325	6.93607	34.8718	57.6584	25.6879	26.5138	6.93607	26.1008	57.6584	Amidohydrolase family	GO:0016810|GO:0016787|GO:0005737	Metal-dependent hydrolase, composite domain, Metal-dependent hydrolase, Amidohydrolase-related, Hydantoise/dihydropyrimidise	Reactome: REACT_18266	No		No
ZT3D7_g10150	3D7.chr_11	81764	82591	828	+	275	1.45455	0	0	4.44841	5.41453	3.10841	1.39182	0	2.25012	5.41453					No		No
ZT3D7_g10158	3D7.chr_11	99184	99987	747	+	248	1.6129	0	0	3.52198	5.77659	5.50067	6.07454	0	4.51132	6.07454					No		No
ZT3D7_g10254	3D7.chr_11	404591	406093	1446	-	481	1.2474	0	1.82755	17.1028	20.5792	11.5227	10.4105	0	10.9666	20.5792					No		No
ZT3D7_g10255	3D7.chr_11	407544	409797	2205	+	734	0.953678	0	0	4.77264	12.0976	13.3311	13.9154	0	8.43513	13.9154					No		No
ZT3D7_g10256	3D7.chr_11	410467	412246	1629	+	542	0.738007	3.93941	3.2445	7.10623	10.0109	10.8935	10.4348	3.2445	8.55856	10.8935					No		No
ZT3D7_g10337	3D7.chr_11	680523	681328	759	-	252	1.98413	0	0	0	0.516842	0.416438	0.474484	0	0.208219	0.516842					No		No
ZT3D7_g10338	3D7.chr_11	681793	682588	747	-	248	1.6129	0	0	1.40879	1.50041	1.39028	0.578528	0	0.984403	1.50041					No		No
ZT3D7_g10339	3D7.chr_11	683085	683811	615	-	204	0.980392	0	0	5.98908	5.19399	1.54184	0.585583	0	1.06371	5.98908					No		No
ZT3D7_g10340	3D7.chr_11	684022	684906	837	-	278	3.23741	0	0	6.28654	5.9589	1.8342	1.46291	0	1.64856	6.28654					No		No
ZT3D7_g10392	3D7.chr_11	834303	834936	582	+	193		0	0	0	0	0	0	0	0	0					No		No
ZT3D7_g10394	3D7.chr_11	843246	843811	453	+	150	6	14.1662	17.5009	127.771	204.863	66.5844	36.7289	14.1662	51.6566	204.863	Glutathione-dependent formaldehyde-activating enzyme	GO:0008152|GO:0016846	Glutathione-dependent formaldehyde-activating enzyme/centromere protein V, Mss4-like	KEGG: 00680+4.4.1.22|MetaCyc: PWY-1801|UniPathway: UPA00562	No		No
ZT3D7_g10395	3D7.chr_11	843839	845545	1443	-	480	1.25	8.89437	1.83135	5.46968	19.0685	12.8921	9.78325	1.83135	9.33881	19.0685	Major Facilitator Superfamily	GO:0016021|GO:0055085	Major facilitator superfamily, Major facilitator superfamily domain		No		No
ZT3D7_g10424	3D7.chr_11	907415	908583	1029	-	342	2.04678	49.8915	7.7045	30.6813	31.8597	10.4437	7.76964	7.7045	20.5625	49.8915	50S ribosome-binding GTPase	GO:0005525	P-loop containing nucleoside triphosphate hydrolase, GTP binding domain		No		No
ZT3D7_g10425	3D7.chr_11	909410	910077	339	+	112		0	0	29.4911	129.769	136.66	118.345	0	73.9179	136.66					No		No
ZT3D7_g10521	3D7.chr_11	1204284	1205354	1071	+	356	0.842697	0	0	0.491301	1.20348	0.632406	0.470763	0	0.481032	1.20348					No		No
ZT3D7_g10600	3D7.chr_11	1424244	1426024	1731	+	576	1.38889	66.7309	73.2795	66.5709	102.757	89.9424	56.5478	56.5478	70.0052	102.757	gag-polypeptide of LTR copia-type				No		No
ZT3D7_g10601	3D7.chr_11	1426104	1431248	5145	+	1714	1.69195	9.97829	6.1636	6.74988	9.00786	4.80939	3.84982	3.84982	6.45674	9.97829	Reverse transcriptase (R-dependent D polymerase), Integrase core domain, GAG-pre-integrase domain	GO:0015074|GO:0003676	Integrase, catalytic core, Reverse transcriptase, R-dependent D polymerase, Ribonuclease H-like domain, GAG-pre-integrase domain	KEGG: 00230+2.7.7.7|KEGG: 00240+2.7.7.7	No		No
ZT3D7_g10801	3D7.chr_12	427160	427570	411	+	136		31.2277	6.42979	6.40126	8.04473	13.7329	10.3396	6.40126	9.19217	31.2277					No		No
ZT3D7_g10826	3D7.chr_12	498354	499507	942	+	313	1.27796	0	0	1.67574	2.02269	0.71901	0.764615	0	0.741812	2.02269					No		No
ZT3D7_g10827	3D7.chr_12	499891	501984	2094	-	697	0.573888	0	1.26201	2.51282	2.40861	0.646903	0.515951	0	0.954455	2.51282					No		No
ZT3D7_g10913	3D7.chr_12	777300	778046	747	-	248	3.62903	0	0	0.704396	0.225062	0.120894	0	0	0.0604469	0.704396	MYND finger		Zinc finger, MYND-type		No		No
ZT3D7_g10914	3D7.chr_12	778799	779575	777	-	258	3.10078	24.7772	10.2033	24.3792	25.2434	12.1456	9.73334	9.73334	18.2624	25.2434	MYND finger		Zinc finger, MYND-type		No		No
ZT3D7_g11077	3D7.chr_12	1202767	1204832	1863	+	620	2.74194	0	1.41849	2.25951	3.4292	1.38152	1.89442	0	1.65646	3.4292	Domain of unknown function (DUF4470), MYND finger		Domain of unknown function DUF4470, Zinc finger, MYND-type		No		No
ZT3D7_g11078	3D7.chr_12	1205582	1207496	1758	+	585	2.22222	0	0	0.897924	0.414406	0.231163	0.0409708	0	0.136067	0.897924	Domain of unknown function (DUF4470), MYND finger		Domain of unknown function DUF4470, Zinc finger, MYND-type		No		No
ZT3D7_g11088	3D7.chr_12	1227809	1228588	729	-	242	0.413223	0	7.25005	12.2704	11.8384	4.95515	1.67964	0	6.1026	12.2704					No		No
ZT3D7_g11096	3D7.chr_12	1247140	1248972	1833	+	610	1.96721	0	4.32511	4.88005	3.05731	1.5273	1.53248	0	2.29489	4.88005			Ankyrin repeat-containing domain		No		No
ZT3D7_g11127	3D7.chr_12	1325704	1326208	450	-	149	2.68456	42.7819	252.519	219.828	59.7765	69.3362	40.8151	40.8151	64.5563	252.519					No		No
ZT3D7_g11137	3D7.chr_12	1354458	1355699	1242	+	413	1.45278	5.1669	0	2.54195	3.60969	0.981605	0.753903	0	1.76178	5.1669					No		No
ZT3D7_g11178	3D7.chr_13	146479	146832	354	+	117	1.7094	18.1279	0	7.43197	2.5329	1.02043	1.83119	0	2.18204	18.1279					No		No
ZT3D7_g11245	3D7.chr_13	325366	325714	237	+	78	1.28205	0	11.1504	8.88074	8.74893	10.6693	14.8916	0	9.775	14.8916					No		No
ZT3D7_g11247	3D7.chr_13	326973	328188	1059	-	352	1.70455	0	0	12.4217	20.7969	20.7221	20.7442	0	16.5719	20.7969	Sodium/calcium exchanger protein	GO:0000324|GO:0006816|GO:0015085|GO:0015369|GO:0015386|GO:0016021|GO:0055085	Vacuolar calcium ion transporter, fungi, Sodium/calcium exchanger membrane region	Reactome: REACT_15518	No		No
ZT3D7_g11285	3D7.chr_13	421288	422406	1119	-	372	1.07527	0	2.36161	0.940453	1.00162	0.605279	1.35171	0	0.971035	2.36161					No		No
ZT3D7_g11291	3D7.chr_13	442455	442738	204	+	67	1.49254	0	0	0	14.2848	7.08295	7.06144	0	3.53072	14.2848					No		No
ZT3D7_g11330	3D7.chr_13	580065	581210	1146	-	381	0.524934	0	4.61194	13.7744	9.29117	3.74312	1.94837	0	4.17753	13.7744					No		No
ZT3D7_g11366	3D7.chr_13	665049	666202	1098	-	365	1.09589	0	2.40678	0.47922	1.93947	1.15146	1.24636	0	1.19891	2.40678	Oxidoreductase FAD-binding domain, Oxidoreductase D-binding domain	GO:0016491|GO:0055114	Ferredoxin reductase-type FAD-binding domain, Oxidoreductase, FAD-binding domain, DH:cytochrome b5 reductase (CBR), Oxidoreductase FAD/D(P)-binding, Riboflavin synthase-like beta-barrel		No		No
ZT3D7_g11384	3D7.chr_13	730047	730898	702	-	233	3.00429	0	0	0	0.558808	1.22211	1.64163	0	0.279404	1.64163			SKP1/BTB/POZ domain		No		No
ZT3D7_g11389	3D7.chr_13	738153	738860	708	+	235	1.2766	0	0	0	0.316613	0.127553	0.305198	0	0.0637766	0.316613					No		No
ZT3D7_g11390	3D7.chr_13	739157	739849	639	-	212	0.943396	10.0427	0	12.3517	12.4534	12.8607	7.77753	0	11.1972	12.8607					No		No
ZT3D7_g11391	3D7.chr_13	740537	740890	354	+	117		0	29.8604	16.3503	27.7036	5.48478	5.2901	0	10.9176	29.8604					No		No
ZT3D7_g11392	3D7.chr_13	741052	742092	1041	+	346		6.16454	17.7699	21.7348	20.8873	5.76893	4.42815	4.42815	11.9672	21.7348					No		No
ZT3D7_g11393	3D7.chr_13	742690	743334	645	+	214	0.46729	9.94929	40.9712	21.2105	30.844	8.82074	6.25348	6.25348	15.5799	40.9712					No		No
ZT3D7_g11394	3D7.chr_13	743431	744699	1002	-	333	2.4024	51.2359	23.7363	35.1839	50.2239	21.946	19.8397	19.8397	29.4601	51.2359					No		No
ZT3D7_g11457	3D7.chr_13	959757	960008	252	+	83		0	0	0	4.44765	4.30036	4.57312	0	2.15018	4.57312					No		No
ZT3D7_g11458	3D7.chr_13	960096	960911	816	-	271		15.7287	3.23853	5.15866	3.70856	3.4308	2.82458	2.82458	3.56968	15.7287	NmrA-like family		NmrA-like domain, D(P)-binding domain		No		No
ZT3D7_g11459	3D7.chr_13	961946	963774	1635	+	544	0.919118	3.92495	3.23259	3.8619	13.0247	14.6922	11.9824	3.23259	7.95369	14.6922	Pyridine nucleotide-disulphide oxidoreductase	GO:0016491|GO:0055114	FAD/D(P)-binding domain		No		No
ZT3D7_g11553	3D7.chr_16	322560	323309	384	+	127	3.93701	0	0	10.9622	18.8261	17.6382	9.75362	0	10.3579	18.8261					No		No
ZT3D7_g11558	3D7.chr_16	366402	367010	609	+	202	0.990099	0	0	0.864013	2.39253	1.40874	0.354811	0	0.609412	2.39253					No		No
ZT3D7_g11568	3D7.chr_16	461740	462651	339	-	112	4.46429	0	0	15.5216	53.8914	61.0043	75.8511	0	34.7065	75.8511					No		No
ZT3D7_g2250	3D7.chr_2	220330	220723	291	+	96	3.125	44.1051	190.706	466.513	3.46642	0.620671	0	0	23.7858	466.513					Yes	0.818	No
ZT3D7_g2620	3D7.chr_2	1437169	1437830	594	-	197	2.53807	97.2317	133.467	31.0041	32.4544	38.4644	31.2843	31.0041	35.4594	133.467					No		No
ZT3D7_g2621	3D7.chr_2	1437909	1438454	546	-	181	2.76243	11.7533	58.0801	26.9838	20.6303	21.7499	12.1364	11.7533	21.1901	58.0801					No		No
ZT3D7_g2980	3D7.chr_2	2480841	2481539	699	-	232	0.431034	0	0	1.50553	4.56982	2.51931	2.6791	0	2.01242	4.56982					No		No
ZT3D7_g3280	3D7.chr_2	3261782	3263153	1233	-	410	2.19512	0	0	1.28025	0.727207	3.55225	4.20594	0	1.00373	4.20594	Astacin (Peptidase family M12A)	GO:0004222|GO:0006508|GO:0006508|GO:0008237|GO:0008270|GO:0008237	Peptidase M12A, astacin, Peptidase, metallopeptidase, Metallopeptidase, catalytic domain		Yes		No
ZT3D7_g3377	3D7.chr_2	3602072	3602724	582	-	193	1.03627	0	9.08125	0	0.577736	0.775839	0.247514	0	0.412625	9.08125					No		No
ZT3D7_g3380	3D7.chr_2	3607136	3609564	2376	-	791	1.76991	0	4.44889	25.4676	42.3134	14.4241	10.125	0	12.2746	42.3134					No		No
ZT3D7_g3410	3D7.chr_2	3706849	3708385	1248	+	415	1.92771	0	0	7.58919	5.43341	2.93066	1.90455	0	2.4176	7.58919	Protein kinase domain	GO:0004672|GO:0005524|GO:0006468|GO:0004672|GO:0006468|GO:0005524	Protein kinase-like domain, Serine/threonine/dual specificity protein kinase, catalytic domain, Tyrosine-protein kinase, active site, Protein kinase, ATP binding site, Protein kinase domain		No		No
ZT3D7_g11683	3D7.chr_20	17256	17651	396	+	131	0.763359	0	0	1.32875	0.141516	0	0	0	0	1.32875					No		No
ZT3D7_g3453	3D7.chr_3	53548	54002	339	+	112	8.92857	37.8601	0	31.0433	25.7885	22.6435	16.5725	0	24.216	37.8601					Yes	1	Yes
ZT3D7_g3706	3D7.chr_3	1001461	1002692	567	+	188	3.19149	0	0	2.78404	5.73253	2.54836	2.41359	0	2.48098	5.73253					No		No
ZT3D7_g3707	3D7.chr_3	1005655	1007814	2160	+	719	1.94715	0	0	0	0.0259446	0.0418091	0	0	0	0.0418091					No		No
ZT3D7_g3709	3D7.chr_3	1015978	1017231	1254	-	417	0.239808	5.11746	2.10737	16.3646	8.22284	5.0411	4.02063	2.10737	5.07928	16.3646					No		No
ZT3D7_g3827	3D7.chr_3	1449341	1449679	219	+	72	8.33333	0	0	9.61066	6.90909	2.47418	1.31556	0	1.89487	9.61066					Yes	1	Yes
ZT3D7_g3865	3D7.chr_3	1527020	1527512	426	+	141	0.70922	0	12.4068	3.70552	6.18286	9.85752	10.1446	0	8.02019	12.4068					No		No
ZT3D7_g3969	3D7.chr_3	1830060	1830424	225	-	74	8.10811	0	11.7451	9.35438	1.49441	1.2041	0.960356	0	1.34926	11.7451					Yes	1	Yes
ZT3D7_g3974	3D7.chr_3	1856357	1857744	1020	+	339	3.53982	12.5829	0	20.6347	2.36249	0.885369	0.988602	0	1.67555	20.6347					No		No
ZT3D7_g4077	3D7.chr_3	2219953	2220853	795	+	264	0.757576	0	13.2963	27.7984	10.4327	11.1323	9.51296	0	10.7825	27.7984					No		No
ZT3D7_g4157	3D7.chr_3	2441499	2442131	633	-	210	0.952381	0	0	1.66251	1.15091	0.784663	0.682718	0	0.73369	1.66251					No		No
ZT3D7_g4267	3D7.chr_3	2750580	2751531	843	-	280	2.5	0	0	6.86598	7.24603	10.0163	14.525	0	7.05601	14.525	BTB/POZ domain	GO:0005515	BTB/POZ domain, SKP1/BTB/POZ domain		No		No
ZT3D7_g4385	3D7.chr_3	3122087	3122893	753	+	250	1.6	0	3.50949	0.698783	4.68864	5.39687	5.26091	0	4.09906	5.39687	BTB/POZ domain	GO:0005515	BTB/POZ domain, SKP1/BTB/POZ domain		No		No
ZT3D7_g4528	3D7.chr_3	3502409	3503066	546	-	181	0.552486	0	53.2401	1071.64	566.357	384.221	254.6	0	319.41	1071.64	Succinate dehydrogenase/Fumarate reductase transmembrane subunit	GO:0016627|GO:0000104|GO:0006099|GO:0045281	Succinate dehydrogenase/Fumarate reductase, transmembrane subunit, Succinate dehydrogenase, cytochrome b556 subunit	UniPathway: UPA00223	No		No
ZT3D7_g4529	3D7.chr_3	3503765	3504641	699	+	232	0.862069	9.18067	3.78061	97.1069	44.1749	24.095	14.632	3.78061	19.3635	97.1069					No		No
ZT3D7_g4530	3D7.chr_3	3504864	3506744	1551	-	516	0.581395	0	0	1.69627	6.75665	2.27079	0.882339	0	1.28931	6.75665	Cytochrome P450	GO:0005506|GO:0016705|GO:0020037|GO:0055114	Cytochrome P450, Cytochrome P450, E-class, group I	Reactome: REACT_13433	No		No
ZT3D7_g4531	3D7.chr_3	3507175	3507984	810	-	269	3.34572	0	0	12.3426	6.91857	4.73836	3.37903	0	4.0587	12.3426					No		No
ZT3D7_g4532	3D7.chr_3	3513740	3514907	1116	+	371	3.2345	0	2.36796	4.24342	4.82068	2.1444	1.48442	0	2.25618	4.82068	UbiA prenyltransferase family	GO:0004659|GO:0016021	UbiA prenyltransferase family		No		No
ZT3D7_g4533	3D7.chr_3	3515232	3516327	954	+	317	0.946372	20.1802	8.3102	30.3355	19.2676	11.6908	6.49297	6.49297	15.4792	30.3355	FAD binding domain	GO:0003824|GO:0016614|GO:0050660|GO:0055114|GO:0003824|GO:0050660|GO:0055114|GO:0050660|GO:0016491|GO:0050660|GO:0055114	FAD-binding, type 2, FAD-binding, type 2, subdomain 1, CO dehydrogese flavoprotein-like, FAD-binding, subdomain 2, FAD linked oxidase, N-termil		No		No
ZT3D7_g4536	3D7.chr_3	3523316	3524618	1254	+	417	0.479616	10.2349	8.42948	6.71367	4.42424	1.8364	0.861563	0.861563	5.56896	10.2349	Amidohydrolase, Berberine and berberine like	GO:0016787|GO:0016491|GO:0050660|GO:0055114	Metal-dependent hydrolase, Amidohydrolase-related, Berberine/berberine-like		No		No
ZT3D7_g4537	3D7.chr_3	3531797	3538448	6327	+	2108	2.32448	2.02854	2.08839	5.98787	5.02211	1.04909	0.831034	0.831034	2.05846	5.98787	Acyl transferase domain, Polyketide synthase dehydratase, Beta-ketoacyl synthase, C-termil domain, Thioesterase domain, Phosphopantetheine attachment site, Starter unit:ACP transacylase in aflatoxin biosynthesis, Beta-ketoacyl synthase, N-termil domain	GO:0003824|GO:0008152|GO:0009058|GO:0016788|GO:0008152|GO:0016740|GO:0031177|GO:0008152	Acyl transferase, Acyl carrier protein-like, Polyketide synthase, dehydratase domain, Beta-ketoacyl synthase, C-termil, Thiolase-like, Thioesterase, Polyketide synthase, acyl transferase domain, Starter unit:ACP transacylase, Beta-ketoacyl synthase, active site, Beta-ketoacyl synthase, N-termil, Acyl transferase domain, Alpha/Beta hydrolase fold, Polyketide synthase, phosphopantetheine-binding do…		No		No
ZT3D7_g4566	3D7.chr_3	3701762	3702077	252	+	83	8.43373	0	0	4.17606	6.00433	2.32936	2.8582	0	2.59378	6.00433			Rubredoxin-type fold		No		No
ZT3D7_g4605	3D7.chr_3	3805544	3806942	1344	-	447	2.46085	0	0	2.74054	1.70957	0.369562	0.482322	0	0.425942	2.74054					No		No
ZT3D7_g4606	3D7.chr_3	3807748	3808264	336	-	111	1.8018	0	0	15.6602	7.00505	2.68773	1.92929	0	2.30851	15.6602	Aconitase C-termil domain	GO:0008152	Aconitase A/isopropylmalate dehydratase small subunit, swivel domain, Aconitase/3-isopropylmalate dehydratase, swivel	KEGG: 00290+4.2.1.33|UniPathway: UPA00048	No		No
ZT3D7_g4619	3D7.chr_3	3840705	3841615	474	-	157	1.91083	54.1544	0	4.44037	7.92133	15.7181	26.7441	0	11.8197	54.1544					No		No
ZT3D7_g4641	3D7.chr_4	50475	51360	834	-	277	2.52708	0	0	1.26183	3.15815	1.73252	1.46817	0	1.365	3.15815					No		No
ZT3D7_g4649	3D7.chr_4	68972	69370	351	+	116	1.72414	0	0	0	0.159659	0.128643	0.410409	0	0.0643217	0.410409		GO:0004497|GO:0005506|GO:0016705|GO:0020037|GO:0055114|GO:0005506|GO:0016705|GO:0020037|GO:0055114	Cytochrome P450, E-class, group IV, Cytochrome P450	Reactome: REACT_13433	No		No
ZT3D7_g4650	3D7.chr_4	69407	70477	1071	+	356	1.1236	0	0	0	0.78488	0.505925	0.941526	0	0.252963	0.941526	Cytochrome P450	GO:0005506|GO:0016705|GO:0020037|GO:0055114|GO:0016705|GO:0055114|GO:0004497|GO:0005506|GO:0016705|GO:0020037|GO:0055114	Cytochrome P450, Cytochrome P450, conserved site, Cytochrome P450, E-class, group IV	Reactome: REACT_13433	No		No
ZT3D7_g4755	3D7.chr_4	541578	541892	258	-	85	3.52941	0	0	0	1.73769	9.27578	8.09603	0	0.868844	9.27578					No		No
ZT3D7_g4826	3D7.chr_4	733370	736405	2298	-	765	0.915033	33.5107	11.4998	33.4303	39.1405	19.826	30.2775	11.4998	31.8539	39.1405					No		No
ZT3D7_g4827	3D7.chr_4	737533	737943	267	-	88	4.54545	0	9.89754	25.6194	21.4087	6.76462	6.74407	0	8.33108	25.6194					No		No
ZT3D7_g4828	3D7.chr_4	739296	741149	1854	+	617	0.324149	0	12.8284	15.0419	12.1512	4.21338	4.35113	0	8.25114	15.0419	SAP domain		SAP domain		No		No
ZT3D7_g4977	3D7.chr_4	1222852	1223282	372	+	123		0	0	24.046	54.534	51.1015	33.4963	0	28.7712	54.534					No		No
ZT3D7_g4983	3D7.chr_4	1235418	1237100	1683	+	560	4.28571	7.62601	7.85099	36.8923	47.1499	25.4879	18.317	7.62601	21.9024	47.1499					No		No
ZT3D7_g5047	3D7.chr_4	1395793	1397927	1812	+	603	1.3267	3.54155	4.37524	8.13087	12.6493	8.84636	7.15497	3.54155	7.64292	12.6493					No		No
ZT3D7_g5048	3D7.chr_4	1399057	1400609	1497	+	498	1.00402	8.57353	3.53059	9.84178	8.79726	7.66137	9.09355	3.53059	8.6854	9.84178	Eukaryotic aspartyl protease	GO:0004190|GO:0006508	Aspartic peptidase domain, Aspartic peptidase		No		No
ZT3D7_g5117	3D7.chr_4	1607489	1609537	1929	-	642	1.86916	0	0	1.63665	2.26602	2.50464	2.91243	0	1.95134	2.91243	Glycosyltransferase like family 2		Nucleotide-diphospho-sugar transferases		No		No
ZT3D7_g5118	3D7.chr_4	1611925	1613955	1794	+	597	2.68007	10.7313	1.47305	2.63972	4.27956	6.29234	6.70483	1.47305	5.28595	10.7313	UDP-glucose/GDP-mannose dehydrogese family, UDP binding domain, UDP-glucose/GDP-mannose dehydrogese family, D binding domain, UDP-glucose/GDP-mannose dehydrogese family, central domain	GO:0016616|GO:0055114|GO:0016616|GO:0051287|GO:0055114|GO:0000271|GO:0003979|GO:0055114	D(P)-binding domain, UDP-glucose/GDP-mannose dehydrogese, UDP-glucose/GDP-mannose dehydrogese, C-termil, UDP-glucose 6-dehydrogese, bacterial type, 6-phosphoglucote dehydrogese C-termil domain-like, UDP-glucose/GDP-mannose dehydrogese, N-termil, UDP-glucose/GDP-mannose dehydrogese, dimerisation	KEGG: 00040+1.1.1.22|KEGG: 00053+1.1.1.22|KEGG: 00500+1.1.1.22|KEGG: 00520+1.1.1.22|MetaCyc: PWY-7346|UniPathway: UPA00038	No		No
ZT3D7_g5119	3D7.chr_4	1614489	1615614	948	+	315	0.952381	0	11.1504	1.11009	1.00494	1.19077	1.74748	0	1.15043	11.1504	Glycosyl hydrolase family 12	GO:0000272|GO:0008810|GO:0004553	Glycoside hydrolase, family 12, Concavalin A-like lectin/glucase domain, Glycoside hydrolase, family 11/12	MetaCyc: PWY-6784|UniPathway: UPA00114	No		No
ZT3D7_g5120	3D7.chr_4	1616709	1618271	1563	+	520	1.15385	16.423	8.45375	25.5854	19.7916	9.21565	9.17039	8.45375	12.8193	25.5854	Serine carboxypeptidase S28	GO:0006508|GO:0008236	Alpha/Beta hydrolase fold, Peptidase S28		Yes		No
ZT3D7_g5121	3D7.chr_4	1620140	1620507	315	-	104	5.76923	0	771.82	1047.36	10.3186	2.86691	2.51522	0	6.59273	1047.36					Yes	0.732	No
ZT3D7_g5457	3D7.chr_4	2568144	2569112	918	+	305	0.655738	6.99051	0	7.4514	7.56973	1.62318	1.25537	0	4.30684	7.56973					No		No
ZT3D7_g5498	3D7.chr_4	2701732	2701988	207	-	68		0	0	30.5034	29.7799	9.37978	10.4387	0	9.90922	30.5034					No		No
ZT3D7_g5505	3D7.chr_4	2715598	2716871	1176	+	391	1.27877	0	0	0	0	0.0383961	0.0612472	0	0	0.0612472					No		No
ZT3D7_g5523	3D7.chr_4	2753290	2753676	330	-	109	1.83486	0	0	0	0	0	0	0	0	0					No		No
ZT3D7_g5532	3D7.chr_4	2769227	2770672	1026	-	341	0.879765	0	0	0.51285	0	0	0	0	0	0.51285					No		No
ZT3D7_g5533	3D7.chr_4	2771222	2772949	1728	-	575	2.43478	0	3.05861	4.87207	3.72954	5.85327	5.75213	0	4.30081	5.85327					No		No
ZT3D7_g5563	3D7.chr_4	2839475	2839837	228	-	75	8	0	0	11.5391	4.17845	2.57456	2.84316	0	2.70886	11.5391					Yes	1	Yes
ZT3D7_g5627	3D7.chr_5	210450	212570	2121	-	706	1.41643	0	1.24594	1.73658	2.29869	0.830268	0.645218	0	1.03811	2.29869					No		No
ZT3D7_g5634	3D7.chr_5	227655	229757	2103	+	700	1.85714	0	0	1.50124	1.09256	1.76063	3.01396	0	1.2969	3.01396	C-5 cytosine-specific D methylase	GO:0008168	S-adenosyl-L-methionine-dependent methyltransferase, C-5 cytosine methyltransferase, D methylase, C-5 cytosine-specific, active site	KEGG: 00270+2.1.1.37	No		No
ZT3D7_g5644	3D7.chr_5	257652	258527	876	+	291	0.687285	0	0	1.20133	1.08754	0.412364	0.575556	0	0.49396	1.20133					No		No
ZT3D7_g5653	3D7.chr_5	295334	295795	279	-	92	2.17391	23.001	9.47184	52.807	37.1594	7.44471	7.48665	7.44471	16.2364	52.807					No		No
ZT3D7_g5658	3D7.chr_5	320844	321431	537	-	178	2.24719	0	4.92112	2.93957	1.98281	2.01805	4.96273	0	2.47881	4.96273					No		No
ZT3D7_g5661	3D7.chr_5	325360	326304	837	+	278	0.719424	0	0	3.77193	7.49884	5.01709	5.76558	0	4.39451	7.49884					No		No
ZT3D7_g5723	3D7.chr_5	471384	473257	489	+	162	0.617284	0	0	0	3.09426	0.184678	0.147294	0	0.0736469	3.09426					No		No
ZT3D7_g5743	3D7.chr_5	519053	519664	612	-	203	0.985222	0	0	0	0.732555	0.811588	1.64767	0	0.366277	1.64767					No		No
ZT3D7_g5745	3D7.chr_5	521346	521837	492	-	163	1.84049	13.0433	5.37123	2.13896	0.569516	0.275328	0.439187	0.275328	1.35424	13.0433					No		No
ZT3D7_g5763	3D7.chr_5	566637	567530	894	-	297	0.673401	14.3564	5.91195	6.4743	12.9131	14.4957	16.0328	5.91195	13.6347	16.0328					No		No
ZT3D7_g5782	3D7.chr_5	634018	634497	480	+	159	1.88679	0	0	2.19243	2.10152	0.846634	0.750278	0	0.798456	2.19243					No		No
ZT3D7_g5783	3D7.chr_5	635300	636748	1401	+	466	1.28755	0	0	8.63828	3.44003	1.1925	1.28527	0	1.23889	8.63828					No		No
ZT3D7_g5784	3D7.chr_5	638431	639306	747	-	248	2.01613	8.59075	24.7637	10.5659	15.9044	9.91329	7.61728	7.61728	10.2396	24.7637	Fumarylacetoacetate (FAA) hydrolase family	GO:0003824|GO:0008152	Fumarylacetoacetase, C-termil-related		No		No
ZT3D7_g5939	3D7.chr_5	1155045	1155680	474	-	157	1.27389	0	5.5752	183.165	102.977	25.2442	15.0436	0	20.1439	183.165					No		No
ZT3D7_g5980	3D7.chr_5	1239965	1243168	2427	+	808	1.73267	2.64412	3.26656	24.0653	13.7388	2.23257	1.81031	1.81031	2.95534	24.0653					No		No
ZT3D7_g6039	3D7.chr_5	1396791	1397426	636	-	211	0.947867	0	0	0.827333	9.07573	30.8125	17.7802	0	4.95153	30.8125					No		No
ZT3D7_g6040	3D7.chr_5	1397669	1399068	1116	+	371	0.808625	0	4.73592	3.77193	7.68296	6.19044	5.80861	0	5.27226	7.68296					No		No
ZT3D7_g6041	3D7.chr_5	1399325	1400002	678	-	225	1.77778	0	7.79541	17.0738	20.6639	15.7173	13.9167	0	14.817	20.6639					No		No
ZT3D7_g6178	3D7.chr_5	1767655	1768874	1146	+	381	1.04987	5.59973	0	2.75489	4.25438	4.72815	4.14813	0	4.20126	5.59973					No		No
ZT3D7_g6229	3D7.chr_5	1893633	1893931	240	+	79	2.53165	0	11.011	15.347	14.7106	19.3785	12.6047	0	13.6576	19.3785					No		No
ZT3D7_g6241	3D7.chr_5	1923312	1924298	987	-	328	2.43902	19.5054	24.0971	19.1921	19.3615	8.23474	12.9896	8.23474	19.2768	24.0971			Zinc finger, C2H2-like		No		No
ZT3D7_g6321	3D7.chr_5	2146876	2147749	468	-	155	1.29032	13.7122	39.5267	159.654	5.3885	3.95578	5.84832	3.95578	9.78024	159.654					No		No
ZT3D7_g6360	3D7.chr_5	2252489	2253604	1011	-	336	1.78571	0	0	1.56138	5.5985	13.0861	14.3198	0	3.57994	14.3198					No		No
ZT3D7_g6399	3D7.chr_5	2360737	2362049	1143	+	380	1.05263	0	0	0.460353	0.588351	0.355542	0.504124	0	0.407948	0.588351					No		No
ZT3D7_g6491	3D7.chr_5	2610748	2611231	429	-	142	0.704225	0	0	1.22654	0.391891	1.3683	1.51105	0	0.809213	1.51105					No		No
ZT3D7_g6492	3D7.chr_5	2611781	2612349	459	-	152		13.981	0	3.43911	1.22092	0.491872	0.941526	0	1.08122	13.981					No		No
ZT3D7_g6493	3D7.chr_5	2612822	2613536	666	-	221	0.452489	0	0	0	0	0.338993	0.432593	0	0	0.432593					No		No
ZT3D7_g6494	3D7.chr_5	2613871	2614878	891	-	296	3.04054	0	0	0.590554	0	0	0	0	0	0.590554		GO:0046872	Zinc finger, CCCH-type		No		No
ZT3D7_g6495	3D7.chr_5	2615549	2617170	1515	-	504	1.78571	0	1.74432	0	0.110971	0.0894135	0.0475424	0	0.0684779	1.74432					No		No
ZT3D7_g6496	3D7.chr_5	2617452	2618825	1374	+	457	0.437637	0	0	0	0	0	0.104842	0	0	0.104842					No		No
ZT3D7_g6497	3D7.chr_5	2619363	2621135	1686	+	561	1.96078	0	0	0	0	0	0	0	0	0					No		No
ZT3D7_g6498	3D7.chr_5	2621308	2622014	609	-	202	0.990099	0	0	0	0.276061	0.148288	0	0	0	0.276061					No		No
ZT3D7_g6499	3D7.chr_5	2622309	2623894	1536	-	511	0.587084	0	0	0	0	0	0	0	0	0					No		No
ZT3D7_g6500	3D7.chr_5	2624310	2627723	3414	+	1137	0.527704	0	0	0	0.0328298	0	0	0	0	0.0328298					No		No
ZT3D7_g6501	3D7.chr_5	2628979	2633364	4386	+	1461	0.54757	1.46313	0.602518	0.119969	0.689964	0.555929	0.541925	0.119969	0.579224	1.46313	Ubiquitin carboxyl-termil hydrolase	GO:0016579|GO:0036459	Peptidase C19, ubiquitin carboxyl-termil hydrolase		No		No
ZT3D7_g6502	3D7.chr_5	2634417	2635019	603	+	200	4.5	0	0	0	0	0	0	0	0	0		GO:0046872	Zinc finger, CCCH-type		No		No
ZT3D7_g6504	3D7.chr_5	2639934	2640562	576	-	191	1.04712	0	0	0	0.194585	0	0	0	0	0.194585					No		No
ZT3D7_g6505	3D7.chr_5	2641287	2642361	966	+	321	0.623053	0	0	1.08941	0.116026	0.0934862	0.223685	0	0.104756	1.08941					No		No
ZT3D7_g6506	3D7.chr_5	2654982	2655608	627	+	208		0	4.21474	0.839208	0.893787	0.360078	0.344625	0	0.599643	4.21474					No		No
ZT3D7_g6512	3D7.chr_5	2674823	2675860	1038	-	345	1.44928	0	0	0.506921	0.863822	1.82703	0.832679	0	0.6698	1.82703					No		No
ZT3D7_g6678	3D7.chr_6	563159	563807	591	-	196	0.510204	43.4334	13.4144	6.23229	13.2752	9.01548	10.9685	6.23229	12.1219	43.4334					No		No
ZT3D7_g6735	3D7.chr_6	798103	798641	456	+	151	3.97351	14.073	5.79527	5.76956	4.67004	6.04031	6.16018	4.67004	5.91779	14.073					No		No
ZT3D7_g6743	3D7.chr_6	816213	816824	222	-	73	4.10959	0	11.9038	2.3702	19.6899	98.24	76.2445	0	15.7968	98.24					No		No
ZT3D7_g6901	3D7.chr_6	1263040	1263312	273	-	90		23.5066	0	0	0.205276	0	0	0	0	23.5066					No		No
ZT3D7_g7046	3D7.chr_6	1669705	1671069	1365	-	454	2.64317	0	9.68001	43.174	30.8736	9.36156	8.70653	0	9.52079	43.174					No		No
ZT3D7_g7047	3D7.chr_6	1672013	1673269	1257	-	418	0.239234	10.2105	14.7164	49.8137	66.1607	24.1754	13.2364	10.2105	19.4459	66.1607	Alpha/beta hydrolase family		Alpha/beta hydrolase fold-5, Alpha/Beta hydrolase fold		No		No
ZT3D7_g7105	3D7.chr_6	1820013	1820487	417	-	138		15.3892	0	7.57099	8.86971	22.0896	19.8635	0	12.1294	22.0896					No		No
ZT3D7_g7117	3D7.chr_6	1844277	1845236	960	-	319	2.50784	6.68468	0	2.74054	5.37054	2.25769	1.3505	0	2.49912	6.68468					No		No
ZT3D7_g7198	3D7.chr_6	2164847	2165755	909	+	302	2.98013	0	0	5.20974	2.52768	1.19218	1.18856	0	1.19037	5.20974					No		No
ZT3D7_g7230	3D7.chr_6	2249372	2251256	1770	+	589	5.26316	0	2.98604	19.6204	43.2493	27.526	30.1129	0	23.5732	43.2493	IBR domain, a half RING-finger domain	GO:0004842|GO:0016567	Zinc finger, RING/FYVE/PHD-type, IBR domain, E3 ubiquitin ligase RBR family, Zinc finger, RING-type, conserved site	UniPathway: UPA00143	No		No
ZT3D7_g7328	3D7.chr_7	244966	246066	1041	+	346	2.89017	6.16454	10.1542	4.54914	6.29849	5.42193	6.50385	4.54914	6.23152	10.1542					No		No
ZT3D7_g7366	3D7.chr_7	347371	347778	222	+	73	2.73973	0	0	0	10.0974	16.8818	8.11112	0	4.05556	16.8818					No		No
ZT3D7_g7402	3D7.chr_7	504248	504504	201	+	66		0	52.5899	18.3248	25.0927	45.3785	51.2429	0	35.2356	52.5899					No		No
ZT3D7_g7407	3D7.chr_7	520304	521284	981	-	326	3.06748	0	13.4691	1.60912	1.9994	2.39347	3.30398	0	2.19644	13.4691					Yes		No
ZT3D7_g7594	3D7.chr_7	1161349	1161874	360	+	119	5.88235	0	0	1.46162	5.44837	3.76282	6.80252	0	2.61222	6.80252					No		No
ZT3D7_g7837	3D7.chr_7	1801625	1801976	249	-	82	3.65854	0	0	0	0	0	0	0	0	0					No		No
ZT3D7_g7838	3D7.chr_7	1809915	1810266	249	-	82	3.65854	0	0	0	0	0	0	0	0	0					No		No
ZT3D7_g7841	3D7.chr_7	1823281	1825125	1785	-	594	1.17845	3.59512	8.88283	13.5599	13.8767	35.44	43.6195	3.59512	13.7183	43.6195					No		No
ZT3D7_g7885	3D7.chr_7	2103977	2104803	774	+	257	0.77821	0	0	0	0	0	0	0	0	0					No		No
ZT3D7_g7886	3D7.chr_7	2104852	2105982	1131	+	376	1.59574	0	0	0	0.0990989	0	0	0	0	0.0990989	BTB/POZ domain	GO:0005515	SKP1/BTB/POZ domain, BTB/POZ domain		No		No
ZT3D7_g7887	3D7.chr_7	2106276	2106809	534	-	177		0	0	0	0	0	0	0	0	0					No		No
ZT3D7_g7888	3D7.chr_7	2107210	2107758	549	-	182		0	0	0	0	0	0	0	0	0					No		No
ZT3D7_g8008	3D7.chr_7	2406680	2407576	834	+	277	0.722022	0	0	0	0	0	0	0	0	0					No		No
ZT3D7_g8036	3D7.chr_7	2485845	2486354	510	+	169	1.18343	0	0	0	0	0.177074	0	0	0	0.177074					No		No
ZT3D7_g8047	3D7.chr_7	2515979	2516749	771	+	256	0.78125	0	0	0	0	0.0585653	0.0934199	0	0	0.0934199					No		No
ZT3D7_g8053	3D7.chr_7	2531577	2532395	819	+	272	0.735294	0	0	0	0	0.0551329	0	0	0	0.0551329					No		No
ZT3D7_g8070	3D7.chr_7	2567819	2568823	1005	+	334	2.09581	0	0	0	0	0	0	0	0	0					No		No
ZT3D7_g8071	3D7.chr_7	2571604	2572713	1110	+	369		0	0	0	0	0	0	0	0	0					No		No
ZT3D7_g8095	3D7.chr_7	2626350	2627132	783	+	260	0.769231	0	0	0	0	0	0	0	0	0					No		No
ZT3D7_g8167	3D7.chr_8	146395	146898	504	+	167	0.598802	0	0	0	0.555957	1.07509	0.714551	0	0.277978	1.07509					No		No
ZT3D7_g8173	3D7.chr_8	176729	177271	543	+	180	1.11111	35.4546	0	5.81418	6.29552	4.7399	6.367	0	6.05485	35.4546		GO:0005515	F-box domain		No		No
ZT3D7_g8198	3D7.chr_8	225652	226950	1299	+	432	0.925926	4.94018	0	0.810137	4.52983	5.80499	6.32105	0	4.735	6.32105	Domain of unknown function (DUF1768)		Conserved hypothetical protein CHP02464		No		No
ZT3D7_g8221	3D7.chr_8	288817	290387	1374	-	457	0.218818	51.3757	30.7731	275.729	110.449	50.4776	38.215	30.7731	50.9267	275.729	Amidase	GO:0016884	Amidase sigture domain, Amidase	KEGG: 00970+6.3.5.7|MetaCyc: PWY-5921	No		No
ZT3D7_g8222	3D7.chr_8	290994	292008	969	-	322	1.24224	0	0	17.3766	12.145	21.342	21.4816	0	14.7608	21.4816		GO:0016787	NUDIX hydrolase domain-like, NUDIX hydrolase domain		No		No
ZT3D7_g8223	3D7.chr_8	292793	296764	3741	+	1246	1.76565	0	2.1192	27.568	8.38884	2.93301	1.61728	0	2.5261	27.568	Heterokaryon incompatibility protein (HET), WD domain, G-beta repeat	GO:0005515	Heterokaryon incompatibility, WD40 repeat, P-loop containing nucleoside triphosphate hydrolase, WD40-repeat-containing domain, WD40 repeat, conserved site, WD40/YVTN repeat-like-containing domain, G-protein beta WD-40 repeat		No		No
ZT3D7_g8224	3D7.chr_8	297932	299233	1302	+	433	1.61663	4.92879	0	21.8233	9.1679	3.15591	3.0426	0	4.04235	21.8233	FAD binding domain	GO:0016491|GO:0055114|GO:0071949	FAD/D(P)-binding domain, FAD-binding domain		No		No
ZT3D7_g8225	3D7.chr_8	299924	301428	1098	+	365	3.56164	0	0	28.274	10.1057	2.87866	4.13268	0	3.50567	28.274			Major facilitator superfamily domain		No		No
ZT3D7_g8269	3D7.chr_8	462691	463114	372	-	123	6.50407	0	0	9.90131	9.94266	3.8842	1.9362	0	2.9102	9.94266					No		No
ZT3D7_g8313	3D7.chr_8	742990	743692	651	+	216	4.16667	9.85759	16.2374	4.84962	9.29703	12.7624	13.4981	4.84962	11.31	16.2374	MYND finger		Zinc finger, MYND-type		No		No
ZT3D7_g8341	3D7.chr_8	811722	812542	771	+	256	4.29688	0	0	0.682469	1.45371	3.27965	3.36311	0	1.06809	3.36311	MYND finger		Zinc finger, MYND-type		No		No
ZT3D7_g8364	3D7.chr_8	876156	877058	903	+	300	0.333333	0	0	1.74812	0.806784	0.550046	1.03693	0	0.678415	1.74812		GO:0003676	Ribonuclease H-like domain		No		No
ZT3D7_g8416	3D7.chr_8	1015648	1016553	906	+	301	2.99003	0	0	0	0.0618548	0.0498386	0.0794997	0	0.0249193	0.0794997					No		No
ZT3D7_g8586	3D7.chr_8	1404630	1404914	285	+	94	3.19149	45.0336	9.27243	16.6163	6.68552	8.39702	18.1962	6.68552	12.9444	45.0336					No		No
ZT3D7_g8809	3D7.chr_8	2008597	2009498	846	-	281	1.06762	7.58545	6.24738	5.5977	2.11973	7.09865	16.0911	2.11973	6.67302	16.0911					No		No
ZT3D7_g8829	3D7.chr_8	2063577	2063923	213	+	70	1.42857	0	0	0	7.89302	17.5951	13.188	0	3.94651	17.5951					No		No
ZT3D7_g8830	3D7.chr_8	2064263	2064651	255	+	84	1.19048	25.1658	0	8.25386	12.3069	16.1137	18.0773	0	14.2103	25.1658					No		No
ZT3D7_g8831	3D7.chr_8	2064662	2065206	300	-	99	8.08081	42.7819	0	12.2776	13.0761	20.7708	25.9296	0	16.9234	42.7819					Yes	1	Yes
ZT3D7_g8970	3D7.chr_9	177961	180168	2151	-	716	0.977654	2.9834	1.22856	1.95698	4.97616	2.3721	2.51139	1.22856	2.44174	4.97616					No		No
ZT3D7_g9031	3D7.chr_9	366556	366993	438	+	145	0.689655	0	0	0	0.895623	0.824727	0.822223	0	0.411111	0.895623					No		No
ZT3D7_g9032	3D7.chr_9	368766	370637	1872	+	623	1.92616	0	0	0	0	0	0	0	0	0			Leucine-rich repeat domain, L domain-like		No		No
ZT3D7_g9033	3D7.chr_9	371357	373039	1683	+	560	2.32143	3.81301	1.5702	0	0.599363	0.83171	0.855932	0	0.843821	3.81301			Leucine-rich repeat domain, L domain-like		No		No
ZT3D7_g9043	3D7.chr_9	398935	399537	603	+	200	1	0	0	0	0	0	0	0	0	0					No		No
ZT3D7_g9060	3D7.chr_9	445083	446063	924	-	307	0.325733	0	2.86	92.253	17.831	1.5149	0.623608	0	2.18745	92.253					No		No
ZT3D7_g9061	3D7.chr_9	448040	449119	1080	+	359	1.94986	0	2.44689	181.728	91.7921	11.3721	3.73472	0	7.55339	181.728	Fringe-like	GO:0016020|GO:0016757	Fringe-like		No		No
ZT3D7_g9128	3D7.chr_9	601731	603350	1620	+	539	1.11317	7.92258	0	9.09453	10.447	15.3021	13.2494	0	9.77079	15.3021					No		No
ZT3D7_g9153	3D7.chr_9	674265	675286	960	+	319	1.25392	13.3694	19.2693	23.5686	29.7715	29.1148	37.664	13.3694	26.3417	37.664			Transmembrane protein 246		No		No
ZT3D7_g9282	3D7.chr_9	1058565	1059549	825	+	274	0.729927	0	0	70.1578	21.4652	10.7275	7.15902	0	8.94323	70.1578	Ankyrin repeats (3 copies)	GO:0005515	Ankyrin repeat-containing domain, Ankyrin repeat		No		No
ZT3D7_g9283	3D7.chr_9	1062266	1062633	258	-	85	9.41176	49.7464	30.7284	10117.8	77.3271	14.3512	8.3752	8.3752	40.2374	10117.8					Yes	1	Yes
ZT3D7_g9471	3D7.chr_9	1672373	1673567	1146	-	381	3.14961	0	0	10.1013	13.9368	9.10168	8.61052	0	8.8561	13.9368					No		No
ZT3D7_g9482	3D7.chr_9	1699903	1700739	837	-	278		0	0	1.25731	1.20517	1.24079	1.54896	0	1.22298	1.54896					No		No
