# Supplementary material for: The Evolution of Orphan Regions in Genomes of a Fungal Pathogen of Wheat
Source: mBio. 2016 Oct 18;7(5):e01231-16. doi: 10.1128/mBio.01231-16 (PMC5082898; doi:10.1128/mBio.01231-16)
Supplement: Table S6 — Orphan genes predicted to encode effector proteins in the 3D7 genome and their expression in planta [file mbo005163028st6.xlsx]

## Sheet: Sheet1
Supplementary Table 6: Orphan genes predicted to encode effector proteins in the 3D7 genome and their expression in planta.
	Location				Protein			RPKMa values
Gene	chromosome	start	end	strand	protein length	nb cysteine	% cysteine	3 dpib	7 dpi	11 dpi	14 dpi	21 dpi	56 dpi
ZT3D7_g17	3D7.chr_1	60120	60814	-	156	11	7.1	395.1	1576.6	1287	187.5	76.7	40.1
ZT3D7_g86	3D7.chr_1	365773	366165	-	89	8	9	23.8	0	19.5	3.3	2.7	1.1
ZT3D7_g180	3D7.chr_1	654870	655144	-	66	6	9.1	0	0	62.8	11.4	9.2	7.5
ZT3D7_g462	3D7.chr_1	1470548	1470982	+	86	6	7	0	81	233.9	11.4	8	8
ZT3D7_g3453	3D7.chr_3	53548	54002	+	112	10	8.9	37.9	0	31	25.8	22.6	16.6
ZT3D7_g3827	3D7.chr_3	1449341	1449679	+	72	6	8.3	0	0	9.6	6.9	2.5	1.3
ZT3D7_g3969	3D7.chr_3	1830060	1830424	-	74	6	8.1	0	11.7	9.4	1.5	1.2	1
ZT3D7_g5563	3D7.chr_4	2839475	2839837	-	75	6	8	0	0	11.5	4.2	2.6	2.8
ZT3D7_g8831	3D7.chr_8	2064662	2065206	-	99	8	8.1	42.8	0	12.3	13.1	20.8	25.9
ZT3D7_g9283	3D7.chr_9	1062266	1062633	-	85	8	9.4	49.7	30.7	10117.8	77.3	14.4	8.4
ZT3D7_g9728	3D7.chr_10	541203	541555	-	99	6	6.1	64.2	176.2	613.9	114.7	71.3	79.2
ZT3D7_g9732	3D7.chr_10	573174	573817	+	147	10	6.8	0	23.8	54.5	3.8	12.2	14
ZT3D7_g9800	3D7.chr_10	785615	785966	+	95	7	7.4	22.3	36.7	412.9	6	13.3	16.3
ZT3D7_g10046	3D7.chr_10	1470646	1471032	+	111	6	5.4	0	0	1.6	0.5	1.1	1.3
aRPKM = Reads per kilobase of transcript per million mapped reads
bdpi = days post inoculation
